# Supplementary material for: RNA-Seq analysis of Gtf2ird1 knockout epidermal tissue provides potential insights into molecular mechanisms underpinning Williams-Beuren syndrome
Source: BMC Genomics. 2016 Jun 13;17:450. doi: 10.1186/s12864-016-2801-4 (PMC4907016; doi:10.1186/s12864-016-2801-4)
Supplement: Additional file 1: S1. — Differentially expressed genes found by edgeR. This file contains the analysis results for all genes tested by edgeR. (XLSX 1794 kb) [file 12864_2016_2801_MOESM1_ESM.xlsx]

## Sheet: edgeR_All_DE_results.txt
	logFC	logCPM	PValue	FDR	ensembl_gene	gene_biotype
Slc14a2	8.38836	4.71211	3.31045e-121	4.96866e-117	ENSMUSG00000024552	protein_coding
Gm16026	10.5675	7.33624	1.74731e-114	8.74181e-111	ENSMUSG00000079455	transcribed_unprocessed_pseudogene
Lrrn4	9.33284	5.51974	1.32527e-114	8.74181e-111	ENSMUSG00000043110	protein_coding
Cml2	9.15943	6.48362	1.22604e-97	4.60042e-94	ENSMUSG00000033634	protein_coding
Sp110	7.82086	8.94688	2.47199e-93	7.42042e-90	ENSMUSG00000070034	protein_coding
Gm15753	8.35697	5.44877	1.60332e-90	4.01069e-87	ENSMUSG00000082088	processed_pseudogene
Prr18	6.13118	3.84662	6.49e-79	1.39155e-75	ENSMUSG00000055945	protein_coding
C130026I21Rik	9.13511	7.20255	1.05837e-78	1.98563e-75	ENSMUSG00000052477	protein_coding
Echdc3	4.48198	5.87081	1.21533e-69	2.02677e-66	ENSMUSG00000039063	protein_coding
AI427809	5.10205	4.32115	4.10694e-64	6.16411e-61	ENSMUSG00000086712	lincRNA
Dhtkd1	4.30968	6.63851	1.45712e-61	1.98818e-58	ENSMUSG00000025815	protein_coding
Gm7029	10.8594	2.28186	2.43513e-61	3.04574e-58	ENSMUSG00000092174	unprocessed_pseudogene
Gm5335	9.10964	2.39412	2.73872e-61	3.16195e-58	ENSMUSG00000098035	processed_pseudogene
Krt2	-4.51586	10.436	1.58649e-60	1.70083e-57	ENSMUSG00000064201	protein_coding
Ccdc60	6.29532	4.23951	1.51425e-59	1.51516e-56	ENSMUSG00000043913	protein_coding
Apol7b	7.44949	2.95567	3.33523e-58	3.12866e-55	ENSMUSG00000068252	protein_coding
0610040J01Rik	4.75283	3.44978	5.97671e-56	5.27673e-53	ENSMUSG00000060512	protein_coding
Ccser1	5.02194	6.87541	3.2439e-55	2.70487e-52	ENSMUSG00000039578	protein_coding
Gm8674	9.03133	2.32089	1.24706e-53	9.85112e-51	ENSMUSG00000093976	protein_coding
Fbxo16	5.42775	2.83167	2.13159e-53	1.59965e-50	ENSMUSG00000034532	protein_coding
BB557941	8.95224	3.01632	3.5624e-53	2.5461e-50	ENSMUSG00000084938	processed_transcript
Gm12114	7.00746	2.26615	4.63234e-53	3.16031e-50	ENSMUSG00000087318	lincRNA
Gm13191	8.70941	2.00514	7.36821e-53	4.60789e-50	ENSMUSG00000086445	lincRNA
Tpo	7.6779	2.26306	7.17561e-53	4.60789e-50	ENSMUSG00000020673	protein_coding
Gm16239	7.435	5.09748	5.03675e-52	3.02386e-49	ENSMUSG00000089994	antisense
Kcnk15	7.19451	2.45243	6.03333e-52	3.48286e-49	ENSMUSG00000035238	protein_coding
Chrm3	4.66522	3.38712	9.05872e-52	5.03564e-49	ENSMUSG00000046159	protein_coding
Mecom	4.36698	4.47862	1.33729e-51	7.16837e-49	ENSMUSG00000027684	protein_coding
Gm7592	3.93936	5.23239	1.0487e-50	5.42757e-48	ENSMUSG00000090186	transcribed_unprocessed_pseudogene
Tie1	3.54341	7.76703	1.61255e-50	8.06761e-48	ENSMUSG00000033191	protein_coding
C86695	10.2441	1.67593	3.09158e-49	1.49682e-46	ENSMUSG00000079112	protein_coding
Dlgap2	7.01182	1.97487	6.28518e-49	2.94795e-46	ENSMUSG00000047495	protein_coding
Colgalt2	4.66447	5.95516	9.06641e-49	4.12357e-46	ENSMUSG00000032649	protein_coding
Ush2a	7.51536	3.41958	5.348e-48	2.36083e-45	ENSMUSG00000026609	protein_coding
A530040E14Rik	6.03725	4.22267	2.40223e-47	1.03014e-44	ENSMUSG00000072109	antisense
B3gntl1	3.70589	5.91737	1.05759e-46	4.40925e-44	ENSMUSG00000046605	protein_coding
Gm10653	5.3579	2.24562	1.31716e-46	5.34303e-44	ENSMUSG00000074250	transcribed_processed_pseudogene
Gm12495	8.97005	2.2631	1.38436e-46	5.46784e-44	ENSMUSG00000083735	processed_pseudogene
Dcc	8.2574	2.33239	9.81043e-46	3.77551e-43	ENSMUSG00000060534	protein_coding
AU019990	6.31063	3.97159	1.91695e-44	7.19289e-42	ENSMUSG00000074783	lincRNA
Gm16028	10.2958	3.5713	1.02503e-43	3.75238e-41	ENSMUSG00000090252	antisense
Arhgap8	3.82646	3.21295	3.712e-41	1.32651e-38	ENSMUSG00000078954	protein_coding
Oas1a	5.00455	4.1523	7.42959e-41	2.59327e-38	ENSMUSG00000052776	protein_coding
AI481877	6.10902	6.4286	9.22413e-41	3.14648e-38	ENSMUSG00000038598	protein_coding
BC026585	3.28526	4.34105	1.9898e-40	6.63663e-38	ENSMUSG00000033488	protein_coding
Sp140	4.27302	4.0962	1.5576e-39	5.08219e-37	ENSMUSG00000070031	protein_coding
Aqp9	3.00027	6.63949	2.48148e-39	7.92438e-37	ENSMUSG00000032204	protein_coding
Abcb5	9.78819	3.06701	3.35522e-39	1.04914e-36	ENSMUSG00000072791	protein_coding
Gm12724	6.4975	1.77217	5.6258e-39	1.72322e-36	ENSMUSG00000086249	processed_transcript
Defb13	7.65141	1.74209	6.45709e-39	1.93829e-36	ENSMUSG00000044222	protein_coding
Ric3	4.40611	5.09275	1.07467e-38	3.1627e-36	ENSMUSG00000048330	protein_coding
Apol9a	6.46178	3.83069	4.29939e-38	1.22085e-35	ENSMUSG00000057346	protein_coding
B020031M17Rik	9.63053	1.08163	4.3111e-38	1.22085e-35	ENSMUSG00000078537	protein_coding
Apol9b	6.30789	3.7184	1.86818e-37	5.1925e-35	ENSMUSG00000068246	protein_coding
Csrnp3	4.53327	2.82759	6.03441e-37	1.61733e-34	ENSMUSG00000044647	protein_coding
Gm14742	7.38041	1.47806	5.995e-37	1.61733e-34	ENSMUSG00000085973	lincRNA
Slfn2	3.27246	4.8726	8.96238e-37	2.35994e-34	ENSMUSG00000072620	protein_coding
Ulk4	3.25084	4.20959	1.13858e-36	2.94637e-34	ENSMUSG00000040936	protein_coding
4930432K21Rik	3.94229	3.48134	2.43544e-35	6.19552e-33	ENSMUSG00000008129	protein_coding
Gm12766	4.00967	3.80162	4.42889e-35	1.10789e-32	ENSMUSG00000085124	lincRNA
Oas1g	5.25041	2.97754	1.80973e-34	4.45283e-32	ENSMUSG00000066861	protein_coding
Phf11a	6.75566	2.27705	2.51615e-34	6.0911e-32	ENSMUSG00000044703	protein_coding
Prelid2	4.48604	3.59037	4.40805e-34	1.05016e-31	ENSMUSG00000056671	protein_coding
Stox1	3.18987	3.8474	1.20678e-33	2.8301e-31	ENSMUSG00000036923	protein_coding
Pglyrp1	3.89807	2.93724	2.09924e-33	4.84731e-31	ENSMUSG00000030413	protein_coding
Gm12663	6.08949	1.09139	5.63979e-33	1.28254e-30	ENSMUSG00000101316	processed_pseudogene
Tcstv1	7.37424	1.98049	2.90448e-32	6.50648e-30	ENSMUSG00000096284	protein_coding
Epgn	4.46616	4.82983	3.48685e-32	7.69619e-30	ENSMUSG00000035020	protein_coding
Lmx1a	4.3342	3.2149	6.27347e-32	1.36462e-29	ENSMUSG00000026686	protein_coding
Ctf2	3.66291	2.38171	1.07324e-31	2.30118e-29	ENSMUSG00000060034	protein_coding
Tnfrsf22	5.01667	8.28228	2.27941e-31	4.81854e-29	ENSMUSG00000010751	protein_coding
Olfr815	9.62968	1.09187	6.12816e-31	1.27747e-28	ENSMUSG00000061961	protein_coding
Isg15	4.76429	5.17692	1.00117e-30	2.05844e-28	ENSMUSG00000035692	protein_coding
Gm4285	3.11902	3.13194	1.16815e-30	2.36929e-28	ENSMUSG00000085829	antisense
H2-M10.4	10.5001	1.93483	1.21097e-30	2.4234e-28	ENSMUSG00000048231	protein_coding
2610206C17Rik	3.11043	4.79964	1.92308e-30	3.79782e-28	ENSMUSG00000085236	processed_transcript
Gm12177	5.43665	3.06827	4.40751e-30	8.59122e-28	ENSMUSG00000082946	processed_pseudogene
Gm11784	6.57381	1.54007	5.49838e-30	1.05801e-27	ENSMUSG00000083489	unprocessed_pseudogene
Gm12859	9.7147	1.1568	7.71096e-30	1.46498e-27	ENSMUSG00000080857	processed_pseudogene
Arc	2.9561	5.23215	1.43624e-29	2.69457e-27	ENSMUSG00000022602	protein_coding
Gm16344	4.65703	6.77812	1.56275e-29	2.89571e-27	ENSMUSG00000084824	antisense
Ceacam1	2.99719	4.81462	1.60474e-29	2.93727e-27	ENSMUSG00000074272	protein_coding
Gm16094	7.51686	1.61709	3.88717e-29	7.02923e-27	ENSMUSG00000090103	antisense
Gm10552	6.76596	0.88317	1.25841e-28	2.24851e-26	ENSMUSG00000073628	antisense
Gm5286	10.0871	1.53594	1.47809e-28	2.57961e-26	ENSMUSG00000090268	protein_coding
Supt3	2.87308	4.27075	1.47646e-28	2.57961e-26	ENSMUSG00000038954	protein_coding
Mcm9	2.33812	5.26988	6.93671e-28	1.1967e-25	ENSMUSG00000058298	protein_coding
Rasd2	2.74258	3.79239	1.0213e-27	1.7419e-25	ENSMUSG00000034472	protein_coding
Iars	2.61358	7.8465	1.1438e-27	1.92891e-25	ENSMUSG00000037851	protein_coding
4930425F17Rik	5.0457	1.42648	2.19692e-27	3.66374e-25	NA	NA
Iqcf1	7.02466	0.38059	3.85677e-27	6.36113e-25	ENSMUSG00000066383	protein_coding
Gm12798	5.25972	3.44419	1.22651e-26	2.00095e-24	ENSMUSG00000084758	lincRNA
Aqp5	2.69398	5.3112	2.01294e-26	3.24863e-24	ENSMUSG00000044217	protein_coding
P4ha2	2.81194	6.24774	2.20676e-26	3.52353e-24	ENSMUSG00000018906	protein_coding
Gm12136	8.54321	1.86012	2.48185e-26	3.92106e-24	ENSMUSG00000082390	processed_pseudogene
Oasl2	4.32818	5.70905	3.25619e-26	5.09086e-24	ENSMUSG00000029561	protein_coding
Ifi44	4.8015	3.03139	6.64991e-26	1.02895e-23	ENSMUSG00000028037	protein_coding
Stk32c	2.99113	2.82258	1.30833e-25	2.00375e-23	ENSMUSG00000015981	protein_coding
Glis1	2.73081	3.52889	1.33037e-25	2.01692e-23	ENSMUSG00000034762	protein_coding
Usp18	3.90631	3.9547	1.44432e-25	2.16777e-23	ENSMUSG00000030107	protein_coding
Ifi27l2a	3.24324	5.9749	4.54766e-25	6.75801e-23	ENSMUSG00000079017	protein_coding
Gm12593	6.52641	2.26191	5.78845e-25	8.51753e-23	ENSMUSG00000081432	processed_pseudogene
Rpl23a-ps4	9.96491	1.39548	6.81778e-25	9.93477e-23	ENSMUSG00000081445	processed_pseudogene
Gm14265	5.81437	2.03082	7.48163e-25	1.07973e-22	ENSMUSG00000082747	processed_pseudogene
Artn	3.23244	2.34706	1.05228e-24	1.50415e-22	ENSMUSG00000028539	protein_coding
Gm20767	7.29947	0.63735	1.24849e-24	1.76779e-22	ENSMUSG00000096323	protein_coding
G430049J08Rik	4.97875	1.10509	1.58314e-24	2.22069e-22	ENSMUSG00000096528	protein_coding
Slfn10-ps	4.5504	2.27299	2.63047e-24	3.65563e-22	ENSMUSG00000072621	transcribed_unprocessed_pseudogene
Gm12594	7.14479	0.490338	2.72935e-24	3.75824e-22	ENSMUSG00000086660	sense_intronic
B020004J07Rik	4.76409	0.902741	2.84349e-24	3.87982e-22	ENSMUSG00000035201	protein_coding
Gm12092	5.60923	0.617762	6.39342e-24	8.64494e-22	ENSMUSG00000084850	lincRNA
Acsf2	2.04843	5.83513	1.86292e-23	2.49648e-21	ENSMUSG00000076435	protein_coding
Oas3	5.397	3.83341	2.17606e-23	2.89031e-21	ENSMUSG00000032661	protein_coding
Ifit1	5.02093	4.1253	9.91982e-23	1.30602e-20	ENSMUSG00000034459	protein_coding
Cwc22	2.96772	6.44182	1.01028e-22	1.31855e-20	ENSMUSG00000027014	protein_coding
A530032D15Rik	3.53486	3.22089	1.52525e-22	1.97349e-20	ENSMUSG00000089844	protein_coding
4933411G11Rik	9.28072	0.742505	2.26759e-22	2.90891e-20	ENSMUSG00000029586	protein_coding
Gm20625	3.99894	3.73911	2.36125e-22	3.00339e-20	ENSMUSG00000093489	lincRNA
Gm12730	5.48016	1.24108	3.63444e-22	4.58397e-20	ENSMUSG00000087051	lincRNA
0610008F07Rik	6.5871	-0.0283787	5.14102e-22	6.43013e-20	NA	NA
Gm6189	4.36772	2.22941	5.25335e-22	6.51632e-20	ENSMUSG00000090637	processed_pseudogene
Sp100	2.65055	5.23273	7.42258e-22	9.13159e-20	ENSMUSG00000026222	protein_coding
Ifih1	2.52088	4.89869	7.81036e-22	9.53054e-20	ENSMUSG00000026896	protein_coding
Loxhd1	5.37053	0.416245	8.98447e-22	1.08748e-19	ENSMUSG00000032818	protein_coding
Iqcf5	8.47953	0.00371976	9.07908e-22	1.09014e-19	ENSMUSG00000066382	protein_coding
Tbc1d23	3.18496	6.67866	1.46606e-21	1.74635e-19	ENSMUSG00000022749	protein_coding
Gm15762	8.48496	-0.00573149	2.83437e-21	3.34969e-19	ENSMUSG00000086019	lincRNA
Ak4	2.00204	6.01361	3.38923e-21	3.97414e-19	ENSMUSG00000028527	protein_coding
Tmc5	4.24845	2.88893	6.21068e-21	7.22605e-19	ENSMUSG00000030650	protein_coding
Neto2	2.91146	4.47758	7.02394e-21	8.10941e-19	ENSMUSG00000036902	protein_coding
Ercc4	1.9154	5.72384	1.06154e-20	1.21623e-18	ENSMUSG00000022545	protein_coding
5330416C01Rik	8.73869	0.227889	1.07277e-20	1.21979e-18	ENSMUSG00000054944	lincRNA
Chit1	2.03406	9.14346	2.90594e-20	3.26801e-18	ENSMUSG00000026450	protein_coding
Gm26845	5.59797	0.291497	2.91767e-20	3.26801e-18	ENSMUSG00000097525	lincRNA
Gm11052	4.15434	1.91561	2.9736e-20	3.30598e-18	NA	NA
Defb15	6.53715	0.679255	4.57749e-20	5.05174e-18	ENSMUSG00000048500	protein_coding
Gm15433	5.34611	0.936635	5.85771e-20	6.41739e-18	ENSMUSG00000096802	processed_pseudogene
Nlrc5	2.32094	5.66576	6.39099e-20	6.9509e-18	ENSMUSG00000074151	protein_coding
Gm6264	2.75304	2.70967	7.28699e-20	7.86838e-18	ENSMUSG00000089716	transcribed_unprocessed_pseudogene
Scd3	3.18667	6.66413	9.54876e-20	1.0237e-17	ENSMUSG00000025202	protein_coding
Tekt1	4.32684	1.08218	1.03865e-19	1.10561e-17	ENSMUSG00000020799	protein_coding
Gm11640	4.82351	0.202696	1.16069e-19	1.22681e-17	ENSMUSG00000086089	antisense
Parp9	2.34111	4.90543	1.51543e-19	1.59056e-17	ENSMUSG00000022906	protein_coding
Arg2	1.9815	4.2075	1.73081e-19	1.80401e-17	ENSMUSG00000021125	protein_coding
Pou6f2	5.92681	0.942449	1.90123e-19	1.96797e-17	ENSMUSG00000009734	protein_coding
Arhgef26	2.66363	5.07134	1.98054e-19	2.03602e-17	ENSMUSG00000036885	protein_coding
Apol7a	4.07512	1.43878	2.79862e-19	2.85745e-17	ENSMUSG00000010601	protein_coding
Dio2	2.22661	4.96421	3.86289e-19	3.91744e-17	ENSMUSG00000007682	protein_coding
Dhx58	3.02353	3.37619	4.66268e-19	4.69679e-17	ENSMUSG00000017830	protein_coding
Sprr2h	4.38821	6.14138	7.48836e-19	7.49285e-17	ENSMUSG00000046259	protein_coding
Spz1	7.40982	0.772541	1.31682e-18	1.30888e-16	ENSMUSG00000046957	protein_coding
Cxcl10	4.23593	3.00422	3.60948e-18	3.56412e-16	ENSMUSG00000034855	protein_coding
Nutm1	4.37818	0.537142	5.55958e-18	5.45384e-16	ENSMUSG00000041358	protein_coding
1700093K21Rik	5.15506	1.11547	6.11866e-18	5.96331e-16	ENSMUSG00000020286	protein_coding
BC027231	2.4316	5.14317	7.98324e-18	7.73035e-16	ENSMUSG00000036208	protein_coding
Ryr3	3.20872	1.69071	1.30664e-17	1.25714e-15	ENSMUSG00000057378	protein_coding
Gm15287	4.06233	1.38575	1.4062e-17	1.34431e-15	ENSMUSG00000086480	antisense
Slc10a6	2.11843	6.3728	2.13384e-17	2.02701e-15	ENSMUSG00000029321	protein_coding
C330018A13Rik	5.34223	1.84604	2.33952e-17	2.20842e-15	ENSMUSG00000086655	processed_transcript
Olfm4	5.10597	0.886744	2.84002e-17	2.66411e-15	ENSMUSG00000022026	protein_coding
Ccl20	4.1139	2.93607	4.11933e-17	3.84018e-15	ENSMUSG00000026166	protein_coding
Gm13335	5.51643	0.579358	4.30313e-17	3.98677e-15	ENSMUSG00000085477	antisense
Aqr	1.85444	6.94778	7.06154e-17	6.50224e-15	ENSMUSG00000040383	protein_coding
Arsk	2.74501	5.00198	8.48319e-17	7.76367e-15	ENSMUSG00000021592	protein_coding
Gm6086	3.82862	1.20933	8.82578e-17	8.02825e-15	ENSMUSG00000073608	protein_coding
Xaf1	2.70145	3.92497	1.062e-16	9.60212e-15	ENSMUSG00000040483	protein_coding
Gsg1l	2.40493	3.47538	1.46366e-16	1.31546e-14	ENSMUSG00000046182	protein_coding
Gm13105	3.88552	1.20905	1.66906e-16	1.49113e-14	ENSMUSG00000083360	processed_pseudogene
Defb35	5.86502	0.0806465	2.11026e-16	1.87413e-14	ENSMUSG00000058052	protein_coding
Guca1a	2.70457	2.15078	3.43616e-16	3.03372e-14	ENSMUSG00000023982	protein_coding
Robo1	1.69772	7.24035	4.20845e-16	3.69384e-14	ENSMUSG00000022883	protein_coding
Gm16332	3.8062	0.804647	4.37338e-16	3.81628e-14	ENSMUSG00000089991	unprocessed_pseudogene
Fam169a	3.61105	2.37413	4.51344e-16	3.91573e-14	ENSMUSG00000041817	protein_coding
Irf9	1.84305	5.73874	4.57545e-16	3.94672e-14	ENSMUSG00000002325	protein_coding
Tes	1.72873	4.82652	5.07944e-16	4.35642e-14	ENSMUSG00000029552	protein_coding
Gm7102	4.06822	2.11756	6.20676e-16	5.29303e-14	ENSMUSG00000094649	protein_coding
Vmn1r-ps128	3.3896	1.70914	9.85848e-16	8.35965e-14	ENSMUSG00000084315	unprocessed_pseudogene
Tmem72	4.37513	0.0225269	1.4593e-15	1.23049e-13	ENSMUSG00000048108	protein_coding
Gm26797	3.34955	2.94178	1.81591e-15	1.51665e-13	ENSMUSG00000097572	lincRNA
Gucy1a3	2.0186	4.73062	1.81889e-15	1.51665e-13	ENSMUSG00000033910	protein_coding
Sprr2e	5.1371	4.41246	1.99319e-15	1.65281e-13	ENSMUSG00000055030	protein_coding
Klhl6	2.56585	3.04202	2.66042e-15	2.19397e-13	ENSMUSG00000043008	protein_coding
Ccl1	3.36928	0.781121	2.85262e-15	2.3269e-13	ENSMUSG00000020702	protein_coding
H2-T10	2.47672	2.69875	2.84263e-15	2.3269e-13	ENSMUSG00000079491	polymorphic_pseudogene
Hdac9	2.31796	4.02375	3.43421e-15	2.78617e-13	ENSMUSG00000004698	protein_coding
Hspa1a	1.68185	5.80956	5.87917e-15	4.74411e-13	ENSMUSG00000091971	protein_coding
Gm16577	4.38916	1.37216	8.46614e-15	6.7951e-13	ENSMUSG00000090070	antisense
Dmrtb1	3.73121	0.556483	9.11812e-15	7.27946e-13	ENSMUSG00000028610	protein_coding
Acsm1	-3.34771	0.805223	1.10901e-14	8.80697e-13	ENSMUSG00000033533	protein_coding
Ankrd22	1.58825	5.55897	1.18055e-14	9.32571e-13	ENSMUSG00000024774	protein_coding
Traf1	2.37887	3.97719	1.49453e-14	1.17442e-12	ENSMUSG00000026875	protein_coding
1100001G20Rik	-2.53976	4.30223	2.08092e-14	1.6267e-12	NA	NA
Rptor	1.56462	6.90015	2.12129e-14	1.64966e-12	ENSMUSG00000025583	protein_coding
Ate1	1.6977	5.8095	2.24449e-14	1.73647e-12	ENSMUSG00000030850	protein_coding
Gm18958	3.9012	1.56171	2.30765e-14	1.76712e-12	ENSMUSG00000092429	unprocessed_pseudogene
Lce3d	4.17244	6.19191	2.30566e-14	1.76712e-12	ENSMUSG00000043472	protein_coding
Upp1	1.77089	4.72369	2.52999e-14	1.92755e-12	ENSMUSG00000020407	protein_coding
F3	-1.51286	5.19169	2.73727e-14	2.07493e-12	ENSMUSG00000028128	protein_coding
Ttc39b	2.02946	7.21431	3.69834e-14	2.78937e-12	ENSMUSG00000038172	protein_coding
Diap3	2.60685	5.5498	3.81081e-14	2.85982e-12	ENSMUSG00000022021	protein_coding
Ear1	3.99715	0.878165	4.24675e-14	3.17111e-12	ENSMUSG00000072601	protein_coding
Vmn2r-ps62	3.66226	1.76552	4.43992e-14	3.29895e-12	ENSMUSG00000092217	unprocessed_pseudogene
Eif2ak2	2.19285	4.63278	5.57364e-14	4.12093e-12	ENSMUSG00000024079	protein_coding
Stfa3	2.29747	3.66318	5.72367e-14	4.21111e-12	ENSMUSG00000054905	protein_coding
Slc14a1	2.02456	3.55279	6.24414e-14	4.57162e-12	ENSMUSG00000059336	protein_coding
Apol8	2.27475	1.93071	9.22414e-14	6.72064e-12	ENSMUSG00000056656	protein_coding
Tac4	-1.79464	3.68182	9.63664e-14	6.98726e-12	ENSMUSG00000020872	protein_coding
Cyp2w1	-2.50489	1.95958	1.32796e-13	9.58236e-12	ENSMUSG00000029541	protein_coding
Ddx60	2.86716	3.26297	1.38301e-13	9.93186e-12	ENSMUSG00000037921	protein_coding
AY512931	3.63387	0.279685	1.41216e-13	1.00929e-11	ENSMUSG00000066158	processed_transcript
Oas2	2.99163	3.93148	1.43779e-13	1.02274e-11	ENSMUSG00000032690	protein_coding
Ephb1	1.49092	5.79028	1.55941e-13	1.10402e-11	ENSMUSG00000032537	protein_coding
Dppa5a	4.07797	0.866349	1.68314e-13	1.18602e-11	ENSMUSG00000060461	protein_coding
Hsph1	1.58474	6.22316	1.80578e-13	1.26649e-11	ENSMUSG00000029657	protein_coding
Lonp2	1.88931	6.64279	1.91281e-13	1.33532e-11	ENSMUSG00000047866	protein_coding
Rtp4	2.81204	3.81717	2.39219e-13	1.66224e-11	ENSMUSG00000033355	protein_coding
Cyp7b1	2.42246	1.74238	2.96572e-13	2.05127e-11	ENSMUSG00000039519	protein_coding
Parp14	1.90021	4.69522	3.20667e-13	2.20775e-11	ENSMUSG00000034422	protein_coding
Csnk2a1	1.5056	8.03012	4.93413e-13	3.38157e-11	ENSMUSG00000074698	protein_coding
Cd207	1.81428	3.06208	7.04674e-13	4.79052e-11	ENSMUSG00000034783	protein_coding
Phf11d	2.41091	3.37346	7.0538e-13	4.79052e-11	ENSMUSG00000068245	protein_coding
Irgm1	2.05985	4.36302	7.19423e-13	4.86388e-11	ENSMUSG00000046879	protein_coding
Gm15174	3.40864	0.61853	7.53855e-13	5.07382e-11	ENSMUSG00000081915	processed_pseudogene
Cbl	1.45448	6.32734	8.74785e-13	5.86145e-11	ENSMUSG00000034342	protein_coding
Daam1	1.67647	8.04052	9.30253e-13	6.20541e-11	ENSMUSG00000034574	protein_coding
Gm12816	3.65853	-0.226793	1.15437e-12	7.64377e-11	ENSMUSG00000083011	processed_pseudogene
Gm7609	3.30198	1.74319	1.15606e-12	7.64377e-11	ENSMUSG00000079457	transcribed_unprocessed_pseudogene
Ngf	2.04244	2.4216	1.18073e-12	7.77264e-11	ENSMUSG00000027859	protein_coding
Hmgn3	1.65536	5.33789	1.23703e-12	8.10769e-11	ENSMUSG00000066456	protein_coding
Ddx58	1.82898	4.7751	1.78499e-12	1.16482e-10	ENSMUSG00000040296	protein_coding
Dcbld1	1.66237	5.05023	2.11496e-12	1.37417e-10	ENSMUSG00000019891	protein_coding
Nod2	1.74794	4.4027	3.70164e-12	2.39474e-10	ENSMUSG00000055994	protein_coding
Rnf213	1.92459	6.47092	4.05144e-12	2.60979e-10	ENSMUSG00000070327	protein_coding
Oas1b	2.26672	2.40845	4.22835e-12	2.71211e-10	ENSMUSG00000029605	polymorphic_pseudogene
Rpia	2.04249	6.20634	4.35093e-12	2.77886e-10	ENSMUSG00000053604	protein_coding
Slamf1	4.71115	1.2175	4.88089e-12	3.10412e-10	ENSMUSG00000015316	protein_coding
Spink7	2.24802	4.31943	5.14983e-12	3.26134e-10	ENSMUSG00000060201	protein_coding
Gbp3	2.34827	3.13532	5.23898e-12	3.30386e-10	ENSMUSG00000028268	protein_coding
A430078I02Rik	3.11289	0.546858	6.22895e-12	3.91173e-10	ENSMUSG00000085589	processed_transcript
Rsad2	2.90519	3.51242	9.53479e-12	5.96282e-10	ENSMUSG00000020641	protein_coding
Cacng1	-1.86449	4.01384	1.05047e-11	6.51509e-10	ENSMUSG00000020722	protein_coding
Gm10639	2.19782	1.25689	1.05032e-11	6.51509e-10	ENSMUSG00000074179	protein_coding
H2-M2	1.96696	2.0273	1.08512e-11	6.6748e-10	ENSMUSG00000016283	protein_coding
Inpp5d	1.43824	4.84859	1.08312e-11	6.6748e-10	ENSMUSG00000026288	protein_coding
D16Ertd472e	1.49273	4.99209	1.39401e-11	8.53987e-10	ENSMUSG00000022864	protein_coding
Ahrr	2.34017	1.20188	1.52026e-11	9.27543e-10	ENSMUSG00000021575	protein_coding
Dpysl4	1.99957	2.02118	1.68853e-11	1.02604e-09	ENSMUSG00000025478	protein_coding
Dtx3l	1.83592	4.87674	1.74652e-11	1.05699e-09	ENSMUSG00000049502	protein_coding
Gm6548	2.19016	2.55506	1.91882e-11	1.15661e-09	ENSMUSG00000091549	processed_pseudogene
Ceacam2	2.88831	-0.0711778	1.94725e-11	1.16905e-09	ENSMUSG00000054385	protein_coding
Six3	3.27341	0.170959	2.25882e-11	1.3507e-09	ENSMUSG00000038805	protein_coding
Gm13657	3.25538	-0.279073	2.33903e-11	1.39311e-09	ENSMUSG00000086813	processed_transcript
Irf7	1.9767	4.76032	2.76339e-11	1.63936e-09	ENSMUSG00000025498	protein_coding
Fgfbp1	1.63438	6.50179	2.83201e-11	1.67345e-09	ENSMUSG00000048373	protein_coding
H2-Q7	1.91626	5.40567	2.97144e-11	1.74896e-09	ENSMUSG00000060550	protein_coding
Hspa1b	1.50249	7.9594	3.73622e-11	2.1905e-09	ENSMUSG00000090877	protein_coding
Xpnpep1	1.31579	6.70917	7.60189e-11	4.43956e-09	ENSMUSG00000025027	protein_coding
Ces2f	-1.99318	2.27361	8.22061e-11	4.78229e-09	ENSMUSG00000062826	protein_coding
Gpr161	1.47347	4.10522	1.09064e-10	6.29593e-09	ENSMUSG00000040836	protein_coding
Paqr5	-1.34284	4.92411	1.08821e-10	6.29593e-09	ENSMUSG00000032278	protein_coding
Gm16892	2.63648	2.48612	1.16703e-10	6.71107e-09	ENSMUSG00000097876	lincRNA
Cyp2f2	-2.10609	4.5004	1.20295e-10	6.89125e-09	ENSMUSG00000052974	protein_coding
Bola1	1.49801	4.29517	1.26081e-10	7.16799e-09	ENSMUSG00000015943	protein_coding
Ngef	1.30855	4.89463	1.25711e-10	7.16799e-09	ENSMUSG00000026259	protein_coding
Mlc1	2.56864	0.504679	1.63836e-10	9.27931e-09	ENSMUSG00000035805	protein_coding
Klk8	1.39879	8.21955	1.74909e-10	9.86921e-09	ENSMUSG00000064023	protein_coding
Nelfa	1.30843	5.73991	2.00471e-10	1.12692e-08	ENSMUSG00000029111	protein_coding
Mx1	2.9946	2.39398	2.06503e-10	1.15649e-08	ENSMUSG00000000386	protein_coding
Fgf7	1.60151	4.3582	2.09358e-10	1.16813e-08	ENSMUSG00000027208	protein_coding
Rsad1	1.58775	4.82332	2.30807e-10	1.28303e-08	ENSMUSG00000039096	protein_coding
Slfn9	2.03037	3.52444	2.38883e-10	1.32302e-08	ENSMUSG00000069793	protein_coding
Gm13964	2.909	0.269424	3.25177e-10	1.79433e-08	ENSMUSG00000087106	antisense
Bicc1	1.51356	5.62304	3.41134e-10	1.87549e-08	ENSMUSG00000014329	protein_coding
Stat1	1.8057	6.12628	3.51865e-10	1.92743e-08	ENSMUSG00000026104	protein_coding
P2ry1	1.317	5.37396	3.70286e-10	2.02095e-08	ENSMUSG00000027765	protein_coding
Akr1d1	3.61333	1.17979	3.97091e-10	2.1594e-08	ENSMUSG00000038641	protein_coding
Nmi	1.7206	2.74581	5.25935e-10	2.84973e-08	ENSMUSG00000026946	protein_coding
Polr3g	1.96157	6.46553	5.31334e-10	2.86863e-08	ENSMUSG00000035834	protein_coding
9530059O14Rik	3.06424	3.15903	5.34312e-10	2.87437e-08	ENSMUSG00000097736	lincRNA
Bst2	2.01125	4.47712	5.58013e-10	2.99115e-08	ENSMUSG00000046718	protein_coding
Igtp	2.09099	3.52328	5.85755e-10	3.12868e-08	ENSMUSG00000078853	protein_coding
Samd12	2.56129	0.105985	6.42886e-10	3.42166e-08	ENSMUSG00000058656	protein_coding
Gsta4	1.74808	4.67149	7.6777e-10	4.07189e-08	ENSMUSG00000032348	protein_coding
Adh7	1.63031	8.01416	8.02885e-10	4.24314e-08	ENSMUSG00000055301	protein_coding
Gm1110	-2.86919	1.34222	9.44754e-10	4.97537e-08	ENSMUSG00000079644	protein_coding
Dennd4c	1.51528	6.77137	1.09501e-09	5.74649e-08	ENSMUSG00000038024	protein_coding
Tmem132e	2.21749	1.47615	1.11828e-09	5.84819e-08	ENSMUSG00000020701	protein_coding
BC100530	3.12246	2.74846	1.12607e-09	5.86846e-08	ENSMUSG00000071561	protein_coding
Il1f9	1.75727	6.03889	1.23551e-09	6.41654e-08	ENSMUSG00000044103	protein_coding
Lpo	3.98767	2.84042	1.30364e-09	6.74702e-08	ENSMUSG00000009356	protein_coding
Sh3kbp1	1.25948	6.13335	1.49504e-09	7.71102e-08	ENSMUSG00000040990	protein_coding
Mx2	2.30209	1.14289	1.72152e-09	8.84872e-08	ENSMUSG00000023341	polymorphic_pseudogene
Cdca7l	1.77867	4.6336	1.88116e-09	9.6363e-08	ENSMUSG00000021175	protein_coding
Sebox	-2.08721	1.273	1.92876e-09	9.84651e-08	ENSMUSG00000001103	protein_coding
Wnt7b	-1.36267	4.87137	2.05324e-09	1.04465e-07	ENSMUSG00000022382	protein_coding
Sh2d5	2.02652	2.15306	2.08084e-09	1.05511e-07	ENSMUSG00000045349	protein_coding
Stat2	1.59627	5.43585	2.1322e-09	1.07751e-07	ENSMUSG00000040033	protein_coding
Slc16a14	1.20799	5.5533	2.19024e-09	1.10313e-07	ENSMUSG00000026220	protein_coding
Abhd6	1.22116	5.2591	2.22891e-09	1.11885e-07	ENSMUSG00000025277	protein_coding
Nppb	2.17936	2.27852	2.68842e-09	1.34502e-07	ENSMUSG00000029019	protein_coding
Ciita	1.40581	3.95166	2.76825e-09	1.38035e-07	ENSMUSG00000022504	protein_coding
Hsp90aa1	1.96766	7.3593	3.01764e-09	1.49973e-07	ENSMUSG00000021270	protein_coding
Abcc3	1.38413	4.19462	3.30611e-09	1.63767e-07	ENSMUSG00000020865	protein_coding
Cxcl1	2.72228	0.491857	3.47086e-09	1.71362e-07	ENSMUSG00000029380	protein_coding
Gm26888	-2.27175	0.697913	3.97172e-09	1.95448e-07	ENSMUSG00000097294	lincRNA
Gm11545	2.21319	0.490626	4.32926e-09	2.12346e-07	ENSMUSG00000075611	unprocessed_pseudogene
Krt7	1.41889	3.08861	4.91172e-09	2.4013e-07	ENSMUSG00000023039	protein_coding
Slc6a19	-1.26158	5.10724	5.16704e-09	2.51793e-07	ENSMUSG00000021565	protein_coding
Gbp7	1.88627	3.48717	5.50614e-09	2.67449e-07	ENSMUSG00000040253	protein_coding
Impg2	3.13466	0.813707	5.69065e-09	2.75519e-07	ENSMUSG00000035270	protein_coding
Adar	1.25906	6.16467	8.34945e-09	4.02948e-07	ENSMUSG00000027951	protein_coding
Mpv17l	1.46465	3.58122	8.79613e-09	4.21793e-07	ENSMUSG00000022679	protein_coding
Rims4	2.47987	0.503953	8.77498e-09	4.21793e-07	ENSMUSG00000035226	protein_coding
Cers3	1.37556	6.69701	9.37555e-09	4.47698e-07	ENSMUSG00000030510	protein_coding
Pign	1.49122	5.61094	9.39602e-09	4.47698e-07	ENSMUSG00000056536	protein_coding
Samd9l	2.07933	3.82011	1.06419e-08	5.0477e-07	ENSMUSG00000047735	protein_coding
Ucp3	-1.66668	4.1679	1.06611e-08	5.0477e-07	ENSMUSG00000032942	protein_coding
Faim2	1.80063	2.25833	1.07942e-08	5.09465e-07	ENSMUSG00000023011	protein_coding
Galnt3	1.3141	3.69399	1.223e-08	5.75422e-07	ENSMUSG00000026994	protein_coding
Gtpbp8	1.48007	4.93143	1.27454e-08	5.97797e-07	ENSMUSG00000022668	protein_coding
Ccl2	1.50587	2.59238	1.28143e-08	5.9916e-07	ENSMUSG00000035385	protein_coding
5730577I03Rik	2.00861	2.08295	1.31053e-08	6.10863e-07	NA	NA
Prkcq	1.38672	5.78263	1.37863e-08	6.40614e-07	ENSMUSG00000026778	protein_coding
Pqlc1	1.14396	6.467	1.63429e-08	7.57072e-07	ENSMUSG00000034006	protein_coding
Gm5665	2.84024	0.831094	1.70775e-08	7.88663e-07	ENSMUSG00000074863	lincRNA
H2-Q4	1.16393	5.45831	1.81518e-08	8.35707e-07	ENSMUSG00000035929	protein_coding
Idua	1.22298	4.60809	1.89377e-08	8.69221e-07	ENSMUSG00000033540	protein_coding
Lce3c	2.69015	6.80698	1.99249e-08	9.11749e-07	ENSMUSG00000045475	protein_coding
March10	2.72421	-0.19699	2.03253e-08	9.27241e-07	ENSMUSG00000078627	protein_coding
Capn9	-2.15565	0.729067	2.18297e-08	9.92855e-07	ENSMUSG00000031981	protein_coding
Abca12	1.79255	8.23729	2.20859e-08	1.00147e-06	ENSMUSG00000050296	protein_coding
Sprr1b	1.92924	8.08375	2.38084e-08	1.07633e-06	ENSMUSG00000048455	protein_coding
Nqo1	1.14984	4.57476	2.61875e-08	1.18032e-06	ENSMUSG00000003849	protein_coding
Actc1	-1.73815	3.91868	3.33615e-08	1.49917e-06	ENSMUSG00000068614	protein_coding
Xrcc2	1.64307	3.80363	3.40159e-08	1.52401e-06	ENSMUSG00000028933	protein_coding
H19	-1.3931	6.42336	3.42567e-08	1.53024e-06	ENSMUSG00000000031	lincRNA
Lypd6	-1.48356	2.81604	3.50306e-08	1.56016e-06	ENSMUSG00000050447	protein_coding
Car2	1.297	5.61024	3.53986e-08	1.57189e-06	ENSMUSG00000027562	protein_coding
Zbp1	2.02614	2.00915	3.69685e-08	1.63675e-06	ENSMUSG00000027514	protein_coding
Ncoa2	1.16218	7.27563	4.42031e-08	1.94559e-06	ENSMUSG00000005886	protein_coding
Ppfia4	1.33171	3.95046	4.41473e-08	1.94559e-06	ENSMUSG00000026458	protein_coding
B2m	1.2387	8.65459	4.67277e-08	2.05069e-06	ENSMUSG00000060802	protein_coding
Il1b	2.03024	0.936685	5.43755e-08	2.37936e-06	ENSMUSG00000027398	protein_coding
Nek5	2.37532	1.399	5.62545e-08	2.45443e-06	ENSMUSG00000037738	protein_coding
Tnfrsf23	1.43923	3.58105	5.94987e-08	2.58845e-06	ENSMUSG00000037613	protein_coding
Fabp5	1.26243	10.5999	6.00957e-08	2.60687e-06	ENSMUSG00000027533	protein_coding
Gtf2ird1	1.108	6.84908	6.35792e-08	2.75003e-06	ENSMUSG00000023079	protein_coding
Aim2	1.85012	1.98812	6.4286e-08	2.77261e-06	ENSMUSG00000037860	protein_coding
Fam171b	1.49219	4.0144	7.14885e-08	3.07442e-06	ENSMUSG00000048388	protein_coding
Cd163l1	2.1357	2.05668	7.22641e-08	3.09889e-06	ENSMUSG00000025461	protein_coding
Pglyrp3	1.71214	3.66508	7.38922e-08	3.15968e-06	ENSMUSG00000042244	protein_coding
Glt1d1	1.5169	2.90917	7.80762e-08	3.32911e-06	ENSMUSG00000049971	protein_coding
Sec14l2	1.07863	5.67014	8.03101e-08	3.41466e-06	ENSMUSG00000003585	protein_coding
Slc46a1	-1.22215	3.79998	8.23517e-08	3.49157e-06	ENSMUSG00000020829	protein_coding
H2-Q6	1.60388	4.48967	8.53815e-08	3.60983e-06	ENSMUSG00000073409	protein_coding
Marveld2	1.07908	5.05995	9.18099e-08	3.87071e-06	ENSMUSG00000021636	protein_coding
Ccnb1	1.16072	5.0894	9.85824e-08	4.1446e-06	ENSMUSG00000041431	protein_coding
Asns	1.161	5.27745	1.26533e-07	5.30482e-06	ENSMUSG00000029752	protein_coding
Pla2g4d	2.53029	3.9863	1.33871e-07	5.59684e-06	ENSMUSG00000070719	protein_coding
Hsd17b14	-1.34878	2.9867	1.34455e-07	5.60564e-06	ENSMUSG00000030825	protein_coding
Krt16	1.94679	9.29701	1.3888e-07	5.7741e-06	ENSMUSG00000053797	protein_coding
9930013L23Rik	1.55771	5.04138	1.41881e-07	5.88257e-06	NA	NA
Parp12	1.37027	5.07914	1.46577e-07	6.06053e-06	ENSMUSG00000038507	protein_coding
Gsta1	1.47013	3.92851	1.49108e-07	6.14825e-06	ENSMUSG00000074183	protein_coding
Siglece	2.00725	1.81503	1.52549e-07	6.27289e-06	ENSMUSG00000030474	protein_coding
Csrp3	-1.21409	5.30815	1.62739e-07	6.65608e-06	ENSMUSG00000030470	protein_coding
Tdh	1.14827	4.38633	1.62754e-07	6.65608e-06	ENSMUSG00000021953	protein_coding
Fosl1	1.37506	3.06952	1.68849e-07	6.88657e-06	ENSMUSG00000024912	protein_coding
Gm1078	-2.06057	2.61774	1.773e-07	7.21162e-06	NA	NA
Tfec	2.28828	-0.0928411	1.88317e-07	7.63905e-06	ENSMUSG00000029553	protein_coding
H2-T22	1.27903	6.02576	2.01144e-07	8.1374e-06	ENSMUSG00000056116	protein_coding
Gm14683	2.41335	0.917837	2.05397e-07	8.28712e-06	ENSMUSG00000082568	processed_pseudogene
Erap1	1.32048	4.79576	2.3073e-07	9.28423e-06	ENSMUSG00000021583	protein_coding
Pga5	2.41859	0.1088	2.4152e-07	9.69246e-06	ENSMUSG00000024738	protein_coding
Slfn8	2.13766	1.83717	2.4371e-07	9.75424e-06	ENSMUSG00000035208	protein_coding
Arap2	1.82637	7.1743	2.63106e-07	1.05025e-05	ENSMUSG00000037999	protein_coding
9330175E14Rik	2.16745	0.885195	2.65948e-07	1.05879e-05	ENSMUSG00000097194	lincRNA
Icos	1.91371	0.922565	2.81649e-07	1.11832e-05	ENSMUSG00000026009	protein_coding
Ivl	1.54507	6.95381	2.88819e-07	1.14377e-05	ENSMUSG00000049128	protein_coding
Sprr2g	3.46281	3.26515	3.23318e-07	1.27702e-05	ENSMUSG00000046203	polymorphic_pseudogene
Awat1	-1.09095	7.5856	3.46616e-07	1.36545e-05	ENSMUSG00000015665	protein_coding
Gm10228	-1.46943	6.21668	3.48686e-07	1.37001e-05	ENSMUSG00000068074	protein_coding
Rptn	2.46298	11.0383	3.54335e-07	1.38857e-05	ENSMUSG00000041984	protein_coding
D630036G22Rik	1.59632	1.44562	3.82321e-07	1.49434e-05	NA	NA
Prkd1	1.35406	2.80655	3.83746e-07	1.49601e-05	ENSMUSG00000002688	protein_coding
Plin5	-1.56698	2.11166	3.96592e-07	1.54208e-05	ENSMUSG00000011305	protein_coding
Fam57b	-1.32144	3.62185	4.1561e-07	1.6077e-05	ENSMUSG00000058966	protein_coding
Pdk4	-2.06956	6.13689	4.15169e-07	1.6077e-05	ENSMUSG00000019577	protein_coding
Zfp92	2.03317	3.82586	4.22848e-07	1.6315e-05	ENSMUSG00000031374	protein_coding
Cd200r1	1.62214	1.79699	4.31953e-07	1.65986e-05	ENSMUSG00000022667	protein_coding
Gfra2	-1.22931	4.8767	4.32412e-07	1.65986e-05	ENSMUSG00000022103	protein_coding
Pappa	1.14861	5.17328	4.67082e-07	1.78838e-05	ENSMUSG00000028370	protein_coding
Ube2w	1.10999	5.06309	4.72839e-07	1.80581e-05	ENSMUSG00000025939	protein_coding
Samhd1	1.04999	6.68444	5.00117e-07	1.90514e-05	ENSMUSG00000027639	protein_coding
Slc25a13	1.00326	5.28616	5.1707e-07	1.96473e-05	ENSMUSG00000015112	protein_coding
Klk9	1.73437	7.03511	5.22077e-07	1.97875e-05	ENSMUSG00000047884	protein_coding
Gm13086	1.88802	0.770314	5.7408e-07	2.17037e-05	ENSMUSG00000081448	processed_pseudogene
Kctd4	1.93157	5.34491	5.89296e-07	2.2223e-05	ENSMUSG00000046523	protein_coding
Gbp2	1.71282	3.67704	6.235e-07	2.33953e-05	ENSMUSG00000028270	protein_coding
Tfcp2	1.0958	4.44893	6.23264e-07	2.33953e-05	ENSMUSG00000009733	protein_coding
Filip1l	1.28418	6.47673	6.31297e-07	2.36288e-05	ENSMUSG00000043336	protein_coding
Nfe2l2	1.03304	7.46978	6.84806e-07	2.55678e-05	ENSMUSG00000015839	protein_coding
Mybph	-1.41526	5.07531	6.86592e-07	2.55709e-05	ENSMUSG00000042451	protein_coding
Lipn	1.67155	2.40312	7.46615e-07	2.77375e-05	ENSMUSG00000024770	protein_coding
Trim25	1.01739	6.43376	7.64156e-07	2.8319e-05	ENSMUSG00000000275	protein_coding
Lbp	1.06313	5.93686	8.42135e-07	3.1132e-05	ENSMUSG00000016024	protein_coding
Herc6	1.77327	2.56984	8.82629e-07	3.25489e-05	ENSMUSG00000029798	protein_coding
Ica1l	1.33588	2.14784	9.10904e-07	3.35092e-05	ENSMUSG00000026018	protein_coding
Myoz2	-1.42748	3.52266	9.1336e-07	3.35174e-05	ENSMUSG00000028116	protein_coding
Cxcl9	4.13063	2.04931	9.23909e-07	3.37395e-05	ENSMUSG00000029417	protein_coding
Fabp3	-1.13012	4.39296	9.22059e-07	3.37395e-05	ENSMUSG00000028773	protein_coding
Tfr2	-1.73741	0.830041	9.66522e-07	3.521e-05	ENSMUSG00000029716	protein_coding
Trim21	1.37795	3.35419	1.00096e-06	3.63322e-05	ENSMUSG00000030966	protein_coding
Zbtb16	-1.8024	4.37684	1.00217e-06	3.63322e-05	ENSMUSG00000066687	protein_coding
Gm15950	1.9536	1.27231	1.04012e-06	3.74957e-05	ENSMUSG00000089818	unprocessed_pseudogene
Krt1	1.18384	13.6794	1.04176e-06	3.74957e-05	ENSMUSG00000046834	protein_coding
Trim56	1.07388	5.75149	1.03972e-06	3.74957e-05	ENSMUSG00000043279	protein_coding
Skint10	-1.52018	1.98852	1.08055e-06	3.87989e-05	ENSMUSG00000048766	protein_coding
Parp10	1.20349	4.76872	1.15756e-06	4.14649e-05	ENSMUSG00000063268	protein_coding
Sdcbp2	1.30406	5.81458	1.16143e-06	4.15047e-05	ENSMUSG00000027456	protein_coding
Tap1	1.21159	6.04769	1.22856e-06	4.3799e-05	ENSMUSG00000037321	protein_coding
Mustn1	-1.18131	5.01466	1.26402e-06	4.49567e-05	ENSMUSG00000042485	protein_coding
AU021092	-1.40169	1.85388	1.36001e-06	4.82562e-05	ENSMUSG00000051669	protein_coding
Tspear	-1.52895	1.68904	1.3979e-06	4.94836e-05	ENSMUSG00000069581	protein_coding
Acy3	1.44153	2.04771	1.42536e-06	5.02684e-05	ENSMUSG00000024866	protein_coding
Krtap20-2	-1.66785	1.81058	1.42677e-06	5.02684e-05	ENSMUSG00000091039	protein_coding
Trabd2b	1.00526	5.89203	1.46093e-06	5.12315e-05	ENSMUSG00000070867	protein_coding
Zmynd15	1.27135	2.71771	1.46017e-06	5.12315e-05	ENSMUSG00000040829	protein_coding
Clca5	0.958095	5.33529	1.48727e-06	5.20337e-05	ENSMUSG00000036960	protein_coding
Dsg1b	1.26598	7.58242	1.4973e-06	5.22626e-05	ENSMUSG00000061928	protein_coding
Alox15	-2.4748	2.22718	1.5163e-06	5.2803e-05	ENSMUSG00000018924	protein_coding
H2-Q5	1.61401	2.5653	1.54043e-06	5.35192e-05	ENSMUSG00000055413	polymorphic_pseudogene
Zfp599	1.8005	0.495458	1.54776e-06	5.36497e-05	ENSMUSG00000062794	protein_coding
Krt36	-0.953985	5.47106	1.57362e-06	5.44205e-05	ENSMUSG00000020916	protein_coding
Ifi202b	1.7764	3.77808	1.61585e-06	5.57524e-05	ENSMUSG00000026535	protein_coding
Psmb9	1.57938	3.88955	1.63194e-06	5.61785e-05	ENSMUSG00000096727	protein_coding
Rarres1	-1.1044	7.06737	1.6527e-06	5.67628e-05	ENSMUSG00000049404	protein_coding
Lgals9	1.43387	5.93743	1.66385e-06	5.70154e-05	ENSMUSG00000001123	protein_coding
Dst	1.37172	9.68183	1.70785e-06	5.83898e-05	ENSMUSG00000026131	protein_coding
Stam2	0.988391	6.2438	1.74521e-06	5.95314e-05	ENSMUSG00000055371	protein_coding
Helz2	1.25876	4.83765	1.83547e-06	6.24685e-05	ENSMUSG00000027580	protein_coding
Kpna2	1.07265	6.34471	2.06951e-06	7.02742e-05	ENSMUSG00000018362	protein_coding
P2ry4	-1.2182	2.78833	2.09367e-06	7.09343e-05	ENSMUSG00000044359	protein_coding
Hspa8	1.063	10.0157	2.12028e-06	7.1674e-05	ENSMUSG00000015656	protein_coding
Scml2	1.28237	2.99045	2.22857e-06	7.51656e-05	ENSMUSG00000000037	protein_coding
Cyp17a1	-1.82001	3.51383	2.29289e-06	7.71615e-05	ENSMUSG00000003555	protein_coding
Tnfrsf9	1.96636	-0.0569294	2.3762e-06	7.9786e-05	ENSMUSG00000028965	protein_coding
Ankrd2	-1.49338	2.70801	2.40596e-06	8.06049e-05	ENSMUSG00000025172	protein_coding
Foxq1	-1.19163	3.26958	2.42029e-06	8.09046e-05	ENSMUSG00000038415	protein_coding
Vgll2	-1.61977	1.68665	2.58387e-06	8.61806e-05	ENSMUSG00000049641	protein_coding
Gm12551	-1.15544	5.76097	2.63448e-06	8.76737e-05	ENSMUSG00000081169	unprocessed_pseudogene
Tnfsf15	1.60784	0.897408	2.74648e-06	9.1199e-05	ENSMUSG00000050395	protein_coding
Amd1	1.07899	5.80569	2.78626e-06	9.23157e-05	ENSMUSG00000075232	protein_coding
Klk7	1.22026	9.67667	2.81252e-06	9.28471e-05	ENSMUSG00000030713	protein_coding
Rbl1	0.959938	5.17877	2.81467e-06	9.28471e-05	ENSMUSG00000027641	protein_coding
Slc26a1	1.59113	1.09215	2.85295e-06	9.39032e-05	ENSMUSG00000046959	protein_coding
Sgms1	0.973748	6.68006	2.91563e-06	9.57565e-05	ENSMUSG00000040451	protein_coding
Vav3	1.07985	5.83557	2.95296e-06	9.67707e-05	ENSMUSG00000033721	protein_coding
Pdlim3	-1.08775	5.99465	3.22114e-06	0.000105329	ENSMUSG00000031636	protein_coding
1110025L11Rik	-1.45005	6.19884	3.23247e-06	0.00010547	ENSMUSG00000068073	protein_coding
Anln	1.1197	5.85709	3.27506e-06	0.000106628	ENSMUSG00000036777	protein_coding
Esd	1.02152	6.2016	3.41563e-06	0.000110964	ENSMUSG00000021996	protein_coding
Gdpd2	-1.08069	4.07172	3.42545e-06	0.000111042	ENSMUSG00000019359	protein_coding
Rorc	-1.2609	4.44224	3.44164e-06	0.000111327	ENSMUSG00000028150	protein_coding
Rars	1.31737	6.47072	3.45892e-06	0.000111645	ENSMUSG00000018848	protein_coding
Mn1	-1.36462	4.97059	3.80164e-06	0.000122444	ENSMUSG00000070576	protein_coding
Parp8	0.944802	4.83445	3.82016e-06	0.000122777	ENSMUSG00000021725	protein_coding
Ftsj3	1.05529	6.0276	3.89635e-06	0.000124692	ENSMUSG00000020706	protein_coding
Heatr1	1.02186	5.47612	3.89572e-06	0.000124692	ENSMUSG00000050244	protein_coding
Scamp1	1.0262	7.00343	3.92788e-06	0.000125433	ENSMUSG00000021687	protein_coding
Smpx	-1.04181	6.22863	3.9664e-06	0.000126394	ENSMUSG00000041476	protein_coding
Apol7c	1.81459	0.411663	3.99717e-06	0.000127105	ENSMUSG00000044309	protein_coding
Mlip	-1.17392	4.48013	4.02574e-06	0.000127743	ENSMUSG00000032355	protein_coding
Top2a	1.21094	6.67407	4.10206e-06	0.00012989	ENSMUSG00000020914	protein_coding
Trim34a	1.49513	2.17981	4.2545e-06	0.000134433	ENSMUSG00000056144	protein_coding
Il7r	1.25832	2.10109	4.32171e-06	0.00013627	ENSMUSG00000003882	protein_coding
Ckap2	1.04417	4.6616	4.68586e-06	0.000147442	ENSMUSG00000037725	protein_coding
Krtap6-3	-1.31388	4.10762	4.70623e-06	0.000147774	ENSMUSG00000057855	protein_coding
Klk5	1.03461	7.48454	4.92858e-06	0.000154237	ENSMUSG00000074155	protein_coding
Ly75	1.34528	1.66029	4.93262e-06	0.000154237	ENSMUSG00000026980	protein_coding
Fbxl7	-1.64752	0.415158	4.96522e-06	0.000154767	ENSMUSG00000043556	protein_coding
Lmod2	-1.0683	5.68478	4.9702e-06	0.000154767	ENSMUSG00000029683	protein_coding
H2-K1	1.12349	8.85637	4.9867e-06	0.000154959	ENSMUSG00000061232	protein_coding
Klk6	1.36268	8.22204	5.31864e-06	0.000164933	ENSMUSG00000050063	protein_coding
Blk	1.94805	0.747059	5.3348e-06	0.000165093	ENSMUSG00000014453	protein_coding
Arid4a	1.16724	5.39076	5.47889e-06	0.000169203	ENSMUSG00000048118	protein_coding
Adamtsl4	-1.10407	6.05026	5.51553e-06	0.000169636	ENSMUSG00000015850	protein_coding
Slc24a3	-1.21196	3.03547	5.51486e-06	0.000169636	ENSMUSG00000063873	protein_coding
Cxcl16	0.992989	4.41192	5.54934e-06	0.000170327	ENSMUSG00000018920	protein_coding
Fbxo30	1.33192	5.0189	5.63391e-06	0.000172521	ENSMUSG00000047648	protein_coding
Nmrk2	-1.21351	2.96953	5.64379e-06	0.000172521	ENSMUSG00000004939	protein_coding
Cdcp1	0.929721	6.5795	5.77884e-06	0.00017629	ENSMUSG00000035498	protein_coding
Nmu	1.19553	4.89888	5.84714e-06	0.000178012	ENSMUSG00000029236	protein_coding
Arhgap22	1.30697	1.89476	5.97218e-06	0.000181442	ENSMUSG00000063506	protein_coding
Cited4	-1.01944	4.26511	5.98399e-06	0.000181442	ENSMUSG00000070803	protein_coding
Cox7a1	-1.25431	5.72974	6.04416e-06	0.000182897	ENSMUSG00000074218	protein_coding
Gm14062	1.66938	1.94377	6.16307e-06	0.00018612	ENSMUSG00000086214	lincRNA
Ttc37	1.33414	5.08545	6.2228e-06	0.000187546	ENSMUSG00000033991	protein_coding
Sostdc1	1.13794	7.49303	6.27514e-06	0.000188745	ENSMUSG00000036169	protein_coding
F730043M19Rik	1.5734	2.64293	6.38833e-06	0.000191765	ENSMUSG00000052125	processed_transcript
Hspb7	-1.97946	6.93219	6.43007e-06	0.000192633	ENSMUSG00000006221	protein_coding
Rbm24	-1.32286	4.76066	6.75854e-06	0.00020207	ENSMUSG00000038132	protein_coding
2310050B05Rik	-1.43977	4.49985	6.95051e-06	0.000207396	NA	NA
Serpina1e	-1.21708	2.31584	7.14583e-06	0.000212801	ENSMUSG00000072849	protein_coding
Mlkl	1.24146	2.12545	7.28469e-06	0.000216507	ENSMUSG00000012519	protein_coding
Slc34a2	-0.948055	4.43648	7.35964e-06	0.000218302	ENSMUSG00000029188	protein_coding
Card11	2.14456	0.922229	7.39613e-06	0.000218908	ENSMUSG00000036526	protein_coding
Serpinb2	1.29895	6.57302	7.40923e-06	0.000218908	ENSMUSG00000062345	protein_coding
Oasl1	1.74741	0.3096	7.48214e-06	0.000220627	ENSMUSG00000041827	protein_coding
Kif4	1.2339	3.77392	7.611e-06	0.000223987	ENSMUSG00000034311	protein_coding
Cntfr	-1.06004	5.20625	7.66914e-06	0.000225257	ENSMUSG00000028444	protein_coding
Add2	1.23265	2.39823	7.71756e-06	0.000226236	ENSMUSG00000030000	protein_coding
Prc1	1.03554	5.29739	7.85012e-06	0.000229673	ENSMUSG00000038943	protein_coding
Rbm25	1.18485	7.57764	8.1754e-06	0.000238725	ENSMUSG00000010608	protein_coding
Ifi35	1.09916	4.14356	8.24154e-06	0.000240189	ENSMUSG00000010358	protein_coding
Neo1	0.918514	7.42078	8.32868e-06	0.000242258	ENSMUSG00000032340	protein_coding
Hmgcs2	-1.15731	3.56964	8.48331e-06	0.000246278	ENSMUSG00000027875	protein_coding
Defb14	1.71776	3.28111	8.50844e-06	0.000246531	ENSMUSG00000046354	protein_coding
Ncl	1.11525	8.48339	8.55724e-06	0.000247468	ENSMUSG00000026234	protein_coding
Pvalb	-1.17082	7.12859	8.72058e-06	0.000251706	ENSMUSG00000005716	protein_coding
Dhrs9	1.57858	5.19931	9.09754e-06	0.000262082	ENSMUSG00000027068	protein_coding
Acot6	1.10004	3.69311	9.55678e-06	0.000274785	ENSMUSG00000043487	protein_coding
Dlgap5	1.12014	3.95029	9.94772e-06	0.000285479	ENSMUSG00000037544	protein_coding
4930553J12Rik	-1.18787	7.66791	1.00214e-05	0.000286435	ENSMUSG00000022931	protein_coding
Coq10a	-1.06916	6.23196	1.00337e-05	0.000286435	ENSMUSG00000039914	protein_coding
Mki67ip	1.04743	4.83631	1.00383e-05	0.000286435	NA	NA
Snapc3	1.22639	5.1281	1.04749e-05	0.000298325	ENSMUSG00000028483	protein_coding
Sox7	0.992916	6.98179	1.09069e-05	0.00031004	ENSMUSG00000063060	protein_coding
Wnk4	-1.18343	4.34196	1.1315e-05	0.000321034	ENSMUSG00000035112	protein_coding
Cd72	1.29237	1.79386	1.15387e-05	0.000324849	ENSMUSG00000028459	protein_coding
Cep55	1.23626	3.35626	1.15213e-05	0.000324849	ENSMUSG00000024989	protein_coding
Coro6	-1.21203	5.67762	1.15793e-05	0.000324849	ENSMUSG00000020836	protein_coding
E030018B13Rik	-2.18753	-0.0918398	1.14976e-05	0.000324849	ENSMUSG00000095061	protein_coding
Olah	1.27401	4.89876	1.15638e-05	0.000324849	ENSMUSG00000026645	protein_coding
Sprr2d	3.47062	4.65129	1.1474e-05	0.000324849	ENSMUSG00000042212	protein_coding
Gm15987	1.28559	3.76113	1.16658e-05	0.000326663	ENSMUSG00000085786	antisense
Klk1b26	-2.18149	-0.374554	1.1701e-05	0.000327039	ENSMUSG00000053719	protein_coding
Atp13a5	-1.53966	2.2548	1.17591e-05	0.000328027	ENSMUSG00000048939	protein_coding
Serpinb13	-1.44921	2.29775	1.178e-05	0.000328027	ENSMUSG00000048775	protein_coding
Egfl6	-0.992684	3.75054	1.20724e-05	0.000335545	ENSMUSG00000000402	protein_coding
Krtap19-4	-1.37456	4.74083	1.2264e-05	0.000340241	ENSMUSG00000043982	protein_coding
Ramp2	-1.09361	4.91386	1.24369e-05	0.000344401	ENSMUSG00000001240	protein_coding
Ppig	1.12073	6.05862	1.25272e-05	0.000346264	ENSMUSG00000042133	protein_coding
Sltm	1.16315	6.29795	1.2698e-05	0.000350338	ENSMUSG00000032212	protein_coding
Arhgap28	1.10014	3.79162	1.27612e-05	0.000351436	ENSMUSG00000024043	protein_coding
Fam83b	1.10643	6.14561	1.28502e-05	0.00035324	ENSMUSG00000032358	protein_coding
Spsb1	-1.06833	3.95995	1.29042e-05	0.000354076	ENSMUSG00000039911	protein_coding
Tcap	-1.03873	8.10488	1.29523e-05	0.000354745	ENSMUSG00000007877	protein_coding
Npr3	-1.15865	3.47096	1.34087e-05	0.000365911	ENSMUSG00000022206	protein_coding
Sox15	1.18891	4.03384	1.34009e-05	0.000365911	ENSMUSG00000041287	protein_coding
Tlr2	1.05643	3.25239	1.35804e-05	0.000369924	ENSMUSG00000027995	protein_coding
Mitd1	1.26839	3.79199	1.36117e-05	0.000370104	ENSMUSG00000026088	protein_coding
D19Bwg1357e	1.02072	5.4016	1.38813e-05	0.000376753	ENSMUSG00000041360	protein_coding
Tpd52	0.923228	7.01512	1.39117e-05	0.000376897	ENSMUSG00000027506	protein_coding
Lce3e	2.69822	5.65382	1.42405e-05	0.00038511	ENSMUSG00000074433	protein_coding
Gtf2f1	0.942039	5.90839	1.44532e-05	0.000390159	ENSMUSG00000002658	protein_coding
Alpk3	-1.20198	5.40538	1.4623e-05	0.000393328	ENSMUSG00000038763	protein_coding
Synpo2	-1.07888	6.57144	1.46227e-05	0.000393328	ENSMUSG00000050315	protein_coding
H2-Q10	1.33498	1.98621	1.48797e-05	0.000399516	ENSMUSG00000067235	protein_coding
2310081O03Rik	-1.78523	0.51114	1.50157e-05	0.000402042	ENSMUSG00000085020	lincRNA
Nctc1	-1.24022	3.84861	1.50274e-05	0.000402042	ENSMUSG00000087090	processed_transcript
Camk2a	-1.27681	4.28802	1.54403e-05	0.000412354	ENSMUSG00000024617	protein_coding
Clock	1.18006	6.86568	1.54771e-05	0.000412605	ENSMUSG00000029238	protein_coding
Ddx21	0.935497	7.02239	1.55214e-05	0.000412895	ENSMUSG00000020075	protein_coding
Nucb2	1.16173	5.15266	1.55431e-05	0.000412895	ENSMUSG00000030659	protein_coding
A930024E05Rik	1.45095	1.72052	1.56105e-05	0.000413955	ENSMUSG00000056735	processed_transcript
Gpbp1l1	0.913376	6.30248	1.5786e-05	0.000417134	ENSMUSG00000034042	protein_coding
Tesc	-1.2778	3.02665	1.57785e-05	0.000417134	ENSMUSG00000029359	protein_coding
Shh	-1.24517	1.70768	1.58534e-05	0.000418179	ENSMUSG00000002633	protein_coding
Cntn2	-1.70504	1.61211	1.63269e-05	0.000429913	ENSMUSG00000053024	protein_coding
Cebpz	1.00448	5.09062	1.63579e-05	0.000429974	ENSMUSG00000024081	protein_coding
Flnc	-1.34908	7.47319	1.79139e-05	0.000470053	ENSMUSG00000068699	protein_coding
Pls3	1.27544	7.83582	1.80437e-05	0.000472632	ENSMUSG00000016382	protein_coding
Shisa2	-0.936822	6.46333	1.80888e-05	0.000472987	ENSMUSG00000044461	protein_coding
Hspb2	-1.25989	3.37657	1.89463e-05	0.000494548	ENSMUSG00000038086	protein_coding
Gm26538	-1.64934	0.238421	1.95212e-05	0.000508668	ENSMUSG00000097507	lincRNA
Ism1	-0.942164	4.72735	1.97077e-05	0.000512639	ENSMUSG00000074766	protein_coding
Ddx10	1.14604	4.44698	1.98943e-05	0.000516599	ENSMUSG00000053289	protein_coding
Nol8	1.22995	3.97039	2.00707e-05	0.000520278	ENSMUSG00000021392	protein_coding
Gm20627	-1.57837	0.824219	2.03547e-05	0.00052673	ENSMUSG00000093507	processed_transcript
Gpx2	1.11329	5.70344	2.11849e-05	0.000547271	ENSMUSG00000042808	protein_coding
Krtap6-5	-1.36307	7.00736	2.18829e-05	0.00056433	ENSMUSG00000062400	protein_coding
2310042E22Rik	1.03835	7.97571	2.19548e-05	0.000565215	NA	NA
Defb3	3.26668	2.74349	2.2265e-05	0.000572219	ENSMUSG00000039775	protein_coding
Hmmr	1.35057	4.08305	2.28314e-05	0.000585771	ENSMUSG00000020330	protein_coding
Cpa4	1.38782	8.4739	2.30631e-05	0.000590706	ENSMUSG00000039070	protein_coding
Kif2c	0.938366	4.20927	2.32266e-05	0.00059388	ENSMUSG00000028678	protein_coding
Trim54	-1.16524	4.18703	2.35047e-05	0.00059997	ENSMUSG00000062077	protein_coding
Orai1	0.920888	5.36999	2.43785e-05	0.000621218	ENSMUSG00000049686	protein_coding
C330027C09Rik	1.326	4.22716	2.44425e-05	0.000621792	ENSMUSG00000033031	protein_coding
Aadacl2	1.35328	4.23079	2.45161e-05	0.000622609	ENSMUSG00000091376	protein_coding
Krtap6-1	-1.28784	6.72621	2.49849e-05	0.000633442	ENSMUSG00000058172	protein_coding
Gm13781	2.01043	2.12422	2.51245e-05	0.000635908	ENSMUSG00000086854	antisense
Tdrd7	0.970949	4.50819	2.541e-05	0.000642051	ENSMUSG00000035517	protein_coding
Gm10061	-1.28316	2.35308	2.58635e-05	0.000652413	ENSMUSG00000059113	protein_coding
Apobec2	-1.15555	5.85663	2.59578e-05	0.000653692	ENSMUSG00000040694	protein_coding
Cxcr6	1.22945	1.85686	2.63393e-05	0.00066108	ENSMUSG00000048521	protein_coding
Gm757	1.5875	1.75853	2.6323e-05	0.00066108	NA	NA
Prss16	1.47614	0.835652	2.64773e-05	0.000663435	ENSMUSG00000006179	protein_coding
Fgfrl1	-1.14573	4.45986	2.67233e-05	0.000668484	ENSMUSG00000008090	protein_coding
Them5	0.896585	7.57459	2.68255e-05	0.000669923	ENSMUSG00000028148	protein_coding
Carns1	-0.977998	4.02218	2.69071e-05	0.000670845	ENSMUSG00000075289	protein_coding
Kcnq4	-1.01898	3.25006	2.73341e-05	0.000680362	ENSMUSG00000028631	protein_coding
P2rx7	1.05239	5.29615	2.7475e-05	0.000682736	ENSMUSG00000029468	protein_coding
Psat1	0.903423	6.82576	2.78423e-05	0.000690719	ENSMUSG00000024640	protein_coding
Macc1	1.58715	4.69921	2.82487e-05	0.000699159	ENSMUSG00000041886	protein_coding
Maf	-0.888301	7.0325	2.82757e-05	0.000699159	ENSMUSG00000055435	protein_coding
Kcna7	-1.18221	4.70618	2.89382e-05	0.000714363	ENSMUSG00000038201	protein_coding
Gnpnat1	0.999459	4.41226	3.07004e-05	0.000756622	ENSMUSG00000037722	protein_coding
Utp20	0.95621	5.59418	3.08046e-05	0.000757944	ENSMUSG00000004356	protein_coding
Kcnc3	-1.03883	2.66644	3.08771e-05	0.000758486	ENSMUSG00000062785	protein_coding
Prune2	0.949108	3.77413	3.113e-05	0.000763447	ENSMUSG00000039126	protein_coding
Cenpe	1.4548	4.66091	3.14325e-05	0.00076961	ENSMUSG00000045328	protein_coding
Cox8b	-1.23951	5.79868	3.19176e-05	0.000780214	ENSMUSG00000025488	protein_coding
Tmem182	-1.17431	5.23427	3.25484e-05	0.000794339	ENSMUSG00000079588	protein_coding
Cyp2s1	-0.918115	5.72442	3.26983e-05	0.000796703	ENSMUSG00000040703	protein_coding
Jsrp1	-1.28387	4.95972	3.29077e-05	0.000800505	ENSMUSG00000020216	protein_coding
Casp4	1.50374	2.26038	3.5538e-05	0.000858921	ENSMUSG00000033538	protein_coding
Ctgf	-1.00919	5.89717	3.53838e-05	0.000858921	ENSMUSG00000019997	protein_coding
Knstrn	0.967451	3.84262	3.54627e-05	0.000858921	ENSMUSG00000027331	protein_coding
Pnpt1	1.08256	4.43881	3.55263e-05	0.000858921	ENSMUSG00000020464	protein_coding
Niacr1	0.809804	5.90731	3.61565e-05	0.000872464	NA	NA
Unc5a	-1.34594	1.40541	3.62431e-05	0.00087315	ENSMUSG00000025876	protein_coding
Mki67	1.28167	7.69197	3.69438e-05	0.000887183	ENSMUSG00000031004	protein_coding
Ptp4a3	-1.17093	7.10599	3.69063e-05	0.000887183	ENSMUSG00000059895	protein_coding
Xirp1	-1.32111	5.23703	3.73429e-05	0.000895335	ENSMUSG00000079243	protein_coding
A4galt	-1.15388	3.18805	3.75195e-05	0.000898135	ENSMUSG00000047878	protein_coding
Rcan2	-1.04829	4.41585	3.79119e-05	0.000906082	ENSMUSG00000039601	protein_coding
Dsc1	1.18736	9.14268	3.88856e-05	0.000927876	ENSMUSG00000044322	protein_coding
Lrrc30	-1.50326	2.90424	3.91852e-05	0.00093206	ENSMUSG00000073375	protein_coding
Zfp110	1.0042	5.03719	3.91787e-05	0.00093206	ENSMUSG00000058638	protein_coding
Epm2a	0.929385	4.66651	3.94418e-05	0.00093668	ENSMUSG00000055493	protein_coding
Hoxc13	-0.901681	5.80918	3.97867e-05	0.000943379	ENSMUSG00000001655	protein_coding
Bdkrb2	1.16403	2.14734	4.04435e-05	0.000955932	ENSMUSG00000021070	protein_coding
Lsg1	0.862441	5.15812	4.04093e-05	0.000955932	ENSMUSG00000022538	protein_coding
Kif20a	0.999785	4.28283	4.08933e-05	0.000965043	ENSMUSG00000003779	protein_coding
Gadl1	-1.2983	2.42447	4.14768e-05	0.000977277	ENSMUSG00000056880	protein_coding
Actn2	-1.21044	7.78328	4.18747e-05	0.000985107	ENSMUSG00000052374	protein_coding
Pla2g5	-1.29546	1.54701	4.46019e-05	0.00104762	ENSMUSG00000041193	protein_coding
Tnnt3	-1.00573	9.85145	4.49409e-05	0.00105393	ENSMUSG00000061723	protein_coding
Bmp6	-0.903443	3.96456	4.529e-05	0.00106046	ENSMUSG00000039004	protein_coding
Cystm1	-1.09806	4.36804	4.57963e-05	0.00107027	ENSMUSG00000046727	protein_coding
Wdr3	0.952031	4.81138	4.58514e-05	0.00107027	ENSMUSG00000033285	protein_coding
Capn12	-0.919072	4.32288	4.65108e-05	0.00108398	ENSMUSG00000054083	protein_coding
Blzf1	0.988738	5.60482	4.68877e-05	0.00108938	ENSMUSG00000026577	protein_coding
Sdr9c7	1.17116	6.7391	4.68622e-05	0.00108938	ENSMUSG00000040127	protein_coding
Arntl2	1.22517	3.68546	4.70591e-05	0.00109167	ENSMUSG00000040187	protein_coding
Plin4	-1.0377	6.14036	4.71769e-05	0.00109271	ENSMUSG00000002831	protein_coding
Cacnb1	-1.06115	5.34441	4.74337e-05	0.00109697	ENSMUSG00000020882	protein_coding
Krtap8-1	-1.1565	9.32654	4.84702e-05	0.00111921	ENSMUSG00000059632	protein_coding
Rgs9bp	-1.36023	1.0158	4.89584e-05	0.00112875	ENSMUSG00000056043	protein_coding
2610528A11Rik	1.2597	4.61093	4.99142e-05	0.00114902	ENSMUSG00000096001	protein_coding
Ccl6	-0.959016	4.89095	5.01236e-05	0.00115208	ENSMUSG00000018927	protein_coding
Pmaip1	1.13919	1.94421	5.13486e-05	0.00117843	ENSMUSG00000024521	protein_coding
Des	-1.26965	8.99169	5.27143e-05	0.00120792	ENSMUSG00000026208	protein_coding
Trmt10b	1.0688	3.18586	5.30633e-05	0.00121407	ENSMUSG00000035601	protein_coding
Rtn2	-1.20869	6.32805	5.37173e-05	0.00122716	ENSMUSG00000030401	protein_coding
Gpr137b-ps	1.06314	2.46215	5.40643e-05	0.00123321	ENSMUSG00000097715	lincRNA
Kif2a	0.795713	5.71015	5.41709e-05	0.00123376	ENSMUSG00000021693	protein_coding
2310075C17Rik	-1.16578	2.04164	5.43529e-05	0.00123604	ENSMUSG00000089718	lincRNA
Casp14	1.07995	7.57865	5.4867e-05	0.00124584	ENSMUSG00000005355	protein_coding
4933404O12Rik	1.06496	2.41342	5.53907e-05	0.00125491	ENSMUSG00000097908	lincRNA
Krt84	-0.81242	6.33591	5.54336e-05	0.00125491	ENSMUSG00000044294	protein_coding
Pcp4l1	-1.19305	5.06971	5.57323e-05	0.00125977	ENSMUSG00000038370	protein_coding
Sh3gl2	0.867357	4.38434	5.63988e-05	0.00127292	ENSMUSG00000028488	protein_coding
Cacybp	1.00154	5.46887	5.72019e-05	0.0012891	ENSMUSG00000014226	protein_coding
Mst1r	0.827367	5.75377	5.73303e-05	0.00129006	ENSMUSG00000032584	protein_coding
Slc7a8	-0.961019	6.73963	5.75349e-05	0.00129273	ENSMUSG00000022180	protein_coding
Bzw1	0.971672	7.63146	5.94141e-05	0.00133295	ENSMUSG00000051223	protein_coding
Rpl3l	-1.09215	6.0072	5.9865e-05	0.00134107	ENSMUSG00000002500	protein_coding
Ret	-0.876613	4.81669	6.06613e-05	0.00135688	ENSMUSG00000030110	protein_coding
Cct8	0.999645	7.10542	6.12401e-05	0.00136779	ENSMUSG00000025613	protein_coding
Acta1	-1.28695	10.9203	6.15487e-05	0.00137264	ENSMUSG00000031972	protein_coding
Shisa4	-1.24216	4.14691	6.18427e-05	0.00137715	ENSMUSG00000041889	protein_coding
Krtap14	-1.28779	6.65201	6.33151e-05	0.00140785	ENSMUSG00000074928	protein_coding
Ttn	-1.16727	11.4173	6.36445e-05	0.00141308	ENSMUSG00000051747	protein_coding
Usp13	-1.04383	5.37041	6.4995e-05	0.00144093	ENSMUSG00000056900	protein_coding
1700109F18Rik	-1.68129	-0.324979	6.54968e-05	0.00144991	NA	NA
Lef1	-0.982602	4.348	6.73982e-05	0.00148981	ENSMUSG00000027985	protein_coding
Tcp1	0.983288	7.08304	6.83076e-05	0.00150769	ENSMUSG00000068039	protein_coding
Tnni2	-1.05494	9.14474	6.94667e-05	0.00153102	ENSMUSG00000031097	protein_coding
Pfn2	-0.793781	5.54005	6.97577e-05	0.00153518	ENSMUSG00000027805	protein_coding
Ifit3	1.30931	1.95435	7.04047e-05	0.00154715	ENSMUSG00000074896	protein_coding
Polr2b	0.916285	5.8844	7.10499e-05	0.00155905	ENSMUSG00000029250	protein_coding
Map3k7cl	-1.26216	2.73021	7.12156e-05	0.0015604	ENSMUSG00000025610	protein_coding
Mbd5	0.865379	4.97333	7.13953e-05	0.00156206	ENSMUSG00000036792	protein_coding
Shprh	1.17347	5.60155	7.21941e-05	0.00157494	ENSMUSG00000090112	protein_coding
Slc38a3	-0.94295	4.74306	7.21794e-05	0.00157494	ENSMUSG00000010064	protein_coding
Fmo2	-1.26151	5.91327	7.2569e-05	0.00158083	ENSMUSG00000040170	protein_coding
Atp6v0e2	-1.13315	4.14572	7.30474e-05	0.00158664	ENSMUSG00000039347	protein_coding
Lce3f	2.11299	6.0423	7.30268e-05	0.00158664	ENSMUSG00000068885	protein_coding
Rasal2	0.896436	5.85144	7.35013e-05	0.00159419	ENSMUSG00000070565	protein_coding
Pcnxl4	0.90118	4.16878	7.51665e-05	0.00162796	ENSMUSG00000034501	protein_coding
Foxp3	1.43338	0.459434	7.53032e-05	0.00162857	ENSMUSG00000039521	protein_coding
Krtap16-3	-1.18989	6.59756	7.7088e-05	0.00166238	ENSMUSG00000096534	protein_coding
Smc2	1.20676	4.78927	7.70396e-05	0.00166238	ENSMUSG00000028312	protein_coding
Stard4	1.07736	6.41836	7.81251e-05	0.00168232	ENSMUSG00000024378	protein_coding
Gm13305	-1.48334	0.982341	7.83735e-05	0.00168284	ENSMUSG00000073876	protein_coding
Hpgds	1.16809	2.76468	7.83439e-05	0.00168284	ENSMUSG00000029919	protein_coding
Pygo1	0.853752	4.18999	7.90574e-05	0.0016951	ENSMUSG00000034910	protein_coding
Kcna5	-1.51279	1.10237	7.9484e-05	0.00170182	ENSMUSG00000045534	protein_coding
Avpi1	0.868687	6.76361	7.96653e-05	0.00170327	ENSMUSG00000018821	protein_coding
Dynap	-2.7034	0.88441	8.01337e-05	0.00171085	ENSMUSG00000024512	protein_coding
Sbk2	-1.35125	5.50488	8.09422e-05	0.00172566	ENSMUSG00000030433	protein_coding
Asb15	-1.02979	2.57052	8.13737e-05	0.0017324	ENSMUSG00000029685	protein_coding
Sln	-1.51558	3.77234	8.19601e-05	0.00174241	ENSMUSG00000042045	protein_coding
Golga7b	-0.879926	4.86767	8.25853e-05	0.00175322	ENSMUSG00000042532	protein_coding
Farsb	0.83757	5.45937	8.33283e-05	0.00176649	ENSMUSG00000026245	protein_coding
Yipf7	-1.05499	2.87836	8.37805e-05	0.00177357	ENSMUSG00000029158	protein_coding
Smc4	1.17186	5.85055	8.46658e-05	0.00178979	ENSMUSG00000034349	protein_coding
Il1f8	1.23858	5.64888	8.63786e-05	0.00182343	ENSMUSG00000026985	protein_coding
3300005D01Rik	1.4742	2.60797	8.72258e-05	0.00183872	ENSMUSG00000096965	lincRNA
Camk2b	-1.12379	5.20082	8.76618e-05	0.00184342	ENSMUSG00000057897	protein_coding
Cyp2g1	-1.50562	4.63855	8.78172e-05	0.00184342	ENSMUSG00000049685	protein_coding
Eif3a	1.00097	8.16137	8.77934e-05	0.00184342	ENSMUSG00000024991	protein_coding
Abhd5	0.805599	6.87532	8.81547e-05	0.00184792	ENSMUSG00000032540	protein_coding
Dbn1	-0.946514	4.8856	8.90003e-05	0.00186194	ENSMUSG00000034675	protein_coding
Gm26884	1.43798	0.576887	8.90715e-05	0.00186194	ENSMUSG00000097128	lincRNA
Atp1b1	-0.85092	7.44856	8.99251e-05	0.00187717	ENSMUSG00000026576	protein_coding
Wnk2	-0.833945	5.66054	9.0387e-05	0.00188419	ENSMUSG00000037989	protein_coding
Kcnq5	-0.985881	3.19991	9.06824e-05	0.00188773	ENSMUSG00000028033	protein_coding
Tpx2	0.933394	5.06788	9.1173e-05	0.00189531	ENSMUSG00000027469	protein_coding
Wnk3	1.70812	0.913811	9.31132e-05	0.00193297	ENSMUSG00000041245	protein_coding
Iigp1	1.68542	2.62837	9.36127e-05	0.00194065	ENSMUSG00000054072	protein_coding
Mapk6	0.912144	7.27915	9.40368e-05	0.00194676	ENSMUSG00000042688	protein_coding
Chi3l4	-6.56369	4.66235	9.50386e-05	0.00196208	NA	NA
Fam163b	-1.45493	0.370657	9.49256e-05	0.00196208	ENSMUSG00000009216	protein_coding
S100a1	-0.939565	5.89057	9.56581e-05	0.00197216	ENSMUSG00000044080	protein_coding
Nfkbiz	1.30706	5.46631	9.59276e-05	0.001975	ENSMUSG00000035356	protein_coding
Bmp4	-0.966663	4.93647	9.61344e-05	0.00197655	ENSMUSG00000021835	protein_coding
Sgca	-1.15135	4.70163	9.65668e-05	0.00198272	ENSMUSG00000001508	protein_coding
Lrba	0.90643	6.45986	9.8342e-05	0.00201641	ENSMUSG00000028080	protein_coding
Slc28a1	-1.2788	1.00011	9.9902e-05	0.00204561	ENSMUSG00000025726	protein_coding
Lims2	-1.11965	3.4925	0.000100503	0.00205249	ENSMUSG00000024395	protein_coding
Mis12	0.999564	4.19793	0.000100512	0.00205249	ENSMUSG00000040599	protein_coding
Dcaf17	1.19141	4.66855	0.000102014	0.00208033	ENSMUSG00000041966	protein_coding
Slc4a1	-1.0188	2.92202	0.00010431	0.00212427	ENSMUSG00000006574	protein_coding
Gm14492	-0.827411	4.89262	0.000105724	0.00215016	NA	NA
Ddx39	0.763562	6.1341	0.000106879	0.00217069	ENSMUSG00000005481	protein_coding
Ngfr	-0.912621	4.38876	0.000107034	0.0021709	ENSMUSG00000000120	protein_coding
Tgfb2	-0.859251	4.83917	0.000107485	0.00217711	ENSMUSG00000039239	protein_coding
Ttc9	-1.06485	4.36785	0.000108546	0.00219565	ENSMUSG00000042734	protein_coding
Ereg	1.30429	5.25349	0.00010889	0.00219964	ENSMUSG00000029377	protein_coding
Ik	0.934448	6.35288	0.000110728	0.00223376	ENSMUSG00000024474	protein_coding
Fxyd1	-1.03744	5.72814	0.000111186	0.00223741	ENSMUSG00000036570	protein_coding
Klhl41	-1.0015	7.04303	0.000111207	0.00223741	ENSMUSG00000075307	protein_coding
Npl	-1.06536	2.51477	0.000112371	0.0022578	ENSMUSG00000042684	protein_coding
Kif11	1.13177	5.0548	0.000112781	0.00226301	ENSMUSG00000012443	protein_coding
Atp11b	1.14418	6.62829	0.000113457	0.00226973	ENSMUSG00000037400	protein_coding
Dus2l	0.877334	3.72761	0.000113721	0.00226973	NA	NA
Mief2	-0.926226	4.72871	0.000113623	0.00226973	ENSMUSG00000018599	protein_coding
Trim55	-0.9843	3.03394	0.000113337	0.00226973	ENSMUSG00000060913	protein_coding
Eif1a	1.09112	5.61982	0.000114173	0.00227573	ENSMUSG00000057561	protein_coding
Dnajb5	-0.87187	4.95665	0.000115109	0.00229135	ENSMUSG00000036052	protein_coding
Cadm3	-0.976225	5.85389	0.000115329	0.00229267	ENSMUSG00000005338	protein_coding
Btbd3	0.887759	7.12925	0.000115808	0.00229915	ENSMUSG00000062098	protein_coding
Csrnp1	0.875895	4.82985	0.000116401	0.00230751	ENSMUSG00000032515	protein_coding
Ip6k3	-1.12596	3.38807	0.000116624	0.00230751	ENSMUSG00000024210	protein_coding
Myoz1	-1.2113	6.95826	0.00011669	0.00230751	ENSMUSG00000068697	protein_coding
Cenpf	1.39562	5.23851	0.000118198	0.00233118	ENSMUSG00000026605	protein_coding
Spocd1	1.64796	0.240686	0.000118188	0.00233118	ENSMUSG00000028784	protein_coding
Ehf	1.21565	6.96625	0.000119221	0.00234521	ENSMUSG00000012350	protein_coding
Tnnt1	-1.19594	2.63732	0.000119124	0.00234521	ENSMUSG00000064179	protein_coding
Tmod1	-1.11371	4.76632	0.000119835	0.00235419	ENSMUSG00000028328	protein_coding
Hfe2	-1.1349	5.88493	0.000121902	0.00239167	ENSMUSG00000038403	protein_coding
Tead2	-0.910779	3.43875	0.000122152	0.00239345	ENSMUSG00000030796	protein_coding
Dsc3	0.958104	9.37807	0.000122599	0.00239907	ENSMUSG00000059898	protein_coding
Car12	0.900714	8.17388	0.000124952	0.00244193	ENSMUSG00000032373	protein_coding
Chi3l1	2.23614	5.95289	0.000127706	0.00249013	NA	NA
Krt13	-4.52865	8.99642	0.00012775	0.00249013	ENSMUSG00000044041	protein_coding
Mylpf	-0.999996	9.1171	0.000128125	0.00249419	ENSMUSG00000030672	protein_coding
Smtnl1	-1.06417	4.57981	0.000129292	0.00251367	ENSMUSG00000027077	protein_coding
Tbx15	-1.14891	6.53817	0.000130521	0.00253427	ENSMUSG00000027868	protein_coding
Gpd2	0.773586	5.33527	0.00013132	0.00254649	ENSMUSG00000026827	protein_coding
Ccdc85a	-1.07343	1.97575	0.000133362	0.00258187	ENSMUSG00000032878	protein_coding
Shcbp1	1.1137	2.9601	0.000133488	0.00258187	ENSMUSG00000022322	protein_coding
Mlycd	-0.935972	4.67312	0.000133875	0.002586	ENSMUSG00000074064	protein_coding
Acacb	-0.943122	7.54254	0.000134188	0.00258873	ENSMUSG00000042010	protein_coding
Ear2	-1.16046	2.61633	0.000134513	0.00259166	ENSMUSG00000072596	protein_coding
Trim12c	1.59013	2.29239	0.000134757	0.00259304	ENSMUSG00000057143	protein_coding
Gm10229	-1.19909	8.09712	0.000134974	0.00259389	ENSMUSG00000068075	protein_coding
Kifc3	0.781839	6.38899	0.000135901	0.00260835	ENSMUSG00000031788	protein_coding
Mblac2	0.935247	4.30758	0.000139122	0.00266677	ENSMUSG00000051098	protein_coding
Hspd1	0.802734	7.40078	0.000139681	0.00267407	ENSMUSG00000025980	protein_coding
Gm4559	-1.18554	3.18092	0.000140948	0.00269489	ENSMUSG00000056885	protein_coding
Gm9705	1.39699	1.32556	0.000142064	0.00271277	NA	NA
Fgf13	-1.1334	3.11666	0.00014257	0.00271898	ENSMUSG00000031137	protein_coding
Ckap2l	0.818569	4.76714	0.000143106	0.00272454	ENSMUSG00000048327	protein_coding
Mlh3	1.1201	3.92737	0.000143225	0.00272454	ENSMUSG00000021245	protein_coding
Gtpbp4	0.976998	5.37113	0.000143639	0.00272895	ENSMUSG00000021149	protein_coding
Ccdc88b	1.01357	2.56463	0.000144809	0.00274078	ENSMUSG00000047810	protein_coding
Irgm2	1.18149	4.01386	0.000144779	0.00274078	ENSMUSG00000069874	protein_coding
Pdk2	-1.19187	6.54912	0.000144758	0.00274078	ENSMUSG00000038967	protein_coding
Dpysl3	0.785343	7.13655	0.000146059	0.00276045	ENSMUSG00000024501	protein_coding
Gm26543	1.47925	1.52933	0.000146216	0.00276045	ENSMUSG00000097884	lincRNA
Cnfn	1.13576	8.19637	0.000146994	0.00277129	ENSMUSG00000063651	protein_coding
Eif5b	0.882115	6.50192	0.00014716	0.00277129	ENSMUSG00000026083	protein_coding
D17H6S56E-5	0.857699	6.09523	0.000147647	0.00277698	NA	NA
Gm6537	-0.957165	6.49986	0.00015017	0.00282091	ENSMUSG00000096257	protein_coding
Htatip2	0.760942	5.24067	0.000150719	0.00282416	ENSMUSG00000039745	protein_coding
Lmcd1	-0.993564	5.42257	0.000150908	0.00282416	ENSMUSG00000057604	protein_coding
Mb	-1.22845	9.69777	0.000150817	0.00282416	ENSMUSG00000018893	protein_coding
Hspb6	-1.29145	7.59081	0.000153147	0.00285537	ENSMUSG00000036854	protein_coding
Ldlrad3	-0.776655	5.57557	0.000153038	0.00285537	ENSMUSG00000048058	protein_coding
Ptpla	-1.09635	2.73469	0.000152883	0.00285537	ENSMUSG00000063275	protein_coding
Reck	-0.833696	5.30633	0.000154517	0.00287735	ENSMUSG00000028476	protein_coding
Lrrfip1	0.931777	6.97319	0.000154968	0.00288217	ENSMUSG00000026305	protein_coding
Eef1a2	-1.28733	7.43554	0.000155431	0.00288722	ENSMUSG00000016349	protein_coding
Ikbke	0.859498	4.76534	0.000156964	0.00291207	ENSMUSG00000042349	protein_coding
Socs5	0.761543	5.70682	0.000157924	0.00292628	ENSMUSG00000037104	protein_coding
Eif2s1	0.909438	6.0808	0.000160144	0.0029622	ENSMUSG00000021116	protein_coding
Sypl2	-1.22821	5.83086	0.000160257	0.0029622	ENSMUSG00000027887	protein_coding
Myf6	-1.26581	3.54271	0.000160626	0.00296535	ENSMUSG00000035923	protein_coding
Mtfp1	-1.10712	3.45304	0.000161473	0.00297732	ENSMUSG00000004748	protein_coding
Galnt6	0.919879	5.31531	0.00016186	0.00298081	ENSMUSG00000037280	protein_coding
Clcn1	-0.947108	4.64982	0.000164737	0.00302726	ENSMUSG00000029862	protein_coding
Selenbp1	-0.897567	6.71423	0.000164988	0.00302726	ENSMUSG00000068874	protein_coding
Spag5	0.84094	4.16111	0.000164852	0.00302726	ENSMUSG00000002055	protein_coding
Klhl31	-1.01619	4.63211	0.000165715	0.00303391	ENSMUSG00000044938	protein_coding
Wif1	-0.792443	4.62442	0.000165754	0.00303391	ENSMUSG00000020218	protein_coding
Klk13	1.12224	6.62643	0.000166555	0.00304485	ENSMUSG00000054046	protein_coding
Gpr137b	0.757134	4.93748	0.000167595	0.00305642	ENSMUSG00000021306	protein_coding
Trim72	-1.0443	6.08847	0.000167582	0.00305642	ENSMUSG00000042828	protein_coding
Calm4	0.969274	11.4607	0.000169177	0.00308153	ENSMUSG00000033765	protein_coding
Oxtr	-1.27294	3.25745	0.000169477	0.00308325	ENSMUSG00000049112	protein_coding
Csrp2	-0.845337	3.92809	0.000169897	0.00308714	ENSMUSG00000020186	protein_coding
Gm5577	1.39736	1.1368	0.000170269	0.00308754	ENSMUSG00000084950	protein_coding
Msx2	-0.917624	5.24388	0.00017033	0.00308754	ENSMUSG00000021469	protein_coding
Havcr2	1.27004	0.894682	0.000170536	0.00308754	ENSMUSG00000020399	protein_coding
Kif14	0.994286	3.85308	0.000171604	0.00310314	ENSMUSG00000041498	protein_coding
Cilp2	-1.27552	3.75557	0.000175947	0.00317784	ENSMUSG00000044006	protein_coding
2310079G19Rik	-1.24964	1.39614	0.000176934	0.00318799	ENSMUSG00000045331	protein_coding
Klhl40	-1.26359	4.70147	0.000176898	0.00318799	ENSMUSG00000074001	protein_coding
Kcnv1	1.11629	1.31299	0.000177636	0.00319681	ENSMUSG00000022342	protein_coding
Fitm1	-1.34328	3.94808	0.000179328	0.0032234	ENSMUSG00000022215	protein_coding
Chst3	0.816687	5.05142	0.000182696	0.00328	ENSMUSG00000057337	protein_coding
Dgkq	0.868111	5.56086	0.000182982	0.00328122	ENSMUSG00000004815	protein_coding
Lars	0.942056	5.89231	0.000183339	0.00328369	ENSMUSG00000024493	protein_coding
Gnai1	0.74478	5.95444	0.000183923	0.00329022	ENSMUSG00000057614	protein_coding
C1qtnf1	-0.955399	4.74606	0.000184814	0.00330222	ENSMUSG00000017446	protein_coding
Ifitm3	0.945589	7.29093	0.000185055	0.00330261	ENSMUSG00000025492	protein_coding
Hnrnpa3	1.00703	8.51693	0.000185771	0.00331144	ENSMUSG00000059005	protein_coding
Npm1	1.07664	8.04171	0.000186458	0.00331975	ENSMUSG00000057113	protein_coding
Tpsab1	-1.38623	1.10684	0.000186946	0.00332449	ENSMUSG00000024173	protein_coding
Sorbs3	-0.781541	5.70658	0.000187458	0.00332965	ENSMUSG00000022091	protein_coding
Tox3	-1.04694	2.17067	0.000188602	0.00334601	ENSMUSG00000043668	protein_coding
Gyg	-0.825617	5.59897	0.00019084	0.00337773	ENSMUSG00000019528	protein_coding
Ly6g6d	-0.865806	5.73728	0.000190637	0.00337773	ENSMUSG00000073413	protein_coding
Tmem38a	-1.0605	7.35964	0.000192162	0.00339712	ENSMUSG00000031791	protein_coding
Retnla	-0.807552	5.49126	0.000193038	0.0034086	ENSMUSG00000061100	protein_coding
Cd44	0.769369	8.23774	0.000193552	0.00341366	ENSMUSG00000005087	protein_coding
Flrt3	0.895692	6.32155	0.000196953	0.0034655	ENSMUSG00000051379	protein_coding
Smc1a	0.926652	6.54336	0.000196938	0.0034655	ENSMUSG00000041133	protein_coding
Ceacam19	0.763601	6.10277	0.000199016	0.00349769	ENSMUSG00000049848	protein_coding
Slk	1.08457	7.47502	0.000200765	0.0035243	ENSMUSG00000025060	protein_coding
Adamts14	-0.837373	4.23625	0.000201838	0.0035382	ENSMUSG00000059901	protein_coding
Fzd9	-1.50963	1.53148	0.000202028	0.0035382	ENSMUSG00000049551	protein_coding
Neurl1b	0.887226	4.90758	0.000203686	0.00356308	ENSMUSG00000034413	protein_coding
Bdkrb1	-1.39441	0.137426	0.000204049	0.00356528	ENSMUSG00000041347	protein_coding
Mypn	-1.20451	5.79664	0.000205354	0.0035839	ENSMUSG00000020067	protein_coding
Adamts3	1.08049	2.27173	0.000207951	0.00362184	ENSMUSG00000043635	protein_coding
Ppapdc3	-1.11871	3.63423	0.00020801	0.00362184	ENSMUSG00000051373	protein_coding
Ablim2	-0.838696	4.68747	0.000209435	0.00364243	ENSMUSG00000029095	protein_coding
Cav3	-1.10219	3.56804	0.000211227	0.00366934	ENSMUSG00000062694	protein_coding
Serpinb11	1.42989	4.67637	0.000211472	0.00366935	ENSMUSG00000026327	protein_coding
Cuedc1	-0.79008	5.96792	0.000212463	0.00368229	ENSMUSG00000018378	protein_coding
Polr1e	0.929108	3.51025	0.000213562	0.00369706	ENSMUSG00000028318	protein_coding
4732465J04Rik	1.55735	0.535894	0.000213923	0.00369904	ENSMUSG00000101517	lincRNA
Ccrn4l	0.948083	8.8452	0.000215547	0.00372283	ENSMUSG00000023087	protein_coding
Gm19402	-1.05878	5.49085	0.000217964	0.00376025	ENSMUSG00000095970	protein_coding
Nptxr	-1.02672	3.10202	0.000219474	0.00378197	ENSMUSG00000022421	protein_coding
Fam19a5	-1.05369	2.73524	0.000220011	0.00378686	ENSMUSG00000054863	protein_coding
Dmpk	-0.937919	7.37778	0.000221728	0.00380895	ENSMUSG00000030409	protein_coding
Ldb3	-1.09668	7.45329	0.000221802	0.00380895	ENSMUSG00000021798	protein_coding
Krtap22-2	-1.17357	6.89626	0.000224608	0.00385274	ENSMUSG00000095992	protein_coding
Padi3	-0.797924	7.12949	0.000225212	0.00385869	ENSMUSG00000025328	protein_coding
Timp3	-0.842102	7.96284	0.00023059	0.00394633	ENSMUSG00000020044	protein_coding
Dkc1	1.01723	5.00709	0.000230885	0.00394688	ENSMUSG00000031403	protein_coding
Hist1h2ac	1.21878	1.17926	0.000233323	0.00398401	ENSMUSG00000069270	protein_coding
Bves	-1.08475	3.1672	0.000236282	0.00402995	ENSMUSG00000071317	protein_coding
Kif23	0.799051	4.75859	0.000237722	0.00404991	ENSMUSG00000032254	protein_coding
1110057P08Rik	-1.32049	0.472775	0.000239894	0.00408228	ENSMUSG00000068067	protein_coding
Sat1	0.80962	6.85147	0.000241278	0.00410118	ENSMUSG00000025283	protein_coding
Gli1	-0.737673	5.69102	0.000241561	0.00410134	ENSMUSG00000025407	protein_coding
Cryab	-1.0555	7.0733	0.000242577	0.00410966	ENSMUSG00000032060	protein_coding
Ippk	0.808306	4.72297	0.000242598	0.00410966	ENSMUSG00000021385	protein_coding
Art1	-0.869221	5.55296	0.000248851	0.00421083	ENSMUSG00000030996	protein_coding
Cct6a	0.920976	6.84897	0.000251296	0.00424742	ENSMUSG00000029447	protein_coding
Gys1	-1.16069	7.12157	0.000253934	0.00428717	ENSMUSG00000003865	protein_coding
Cd244	1.18424	1.26188	0.000254431	0.00429074	ENSMUSG00000004709	protein_coding
Fhl3	-1.07578	5.81885	0.000257004	0.00431957	ENSMUSG00000032643	protein_coding
Pknox2	-0.951902	4.00966	0.000256603	0.00431957	ENSMUSG00000035934	protein_coding
St3gal1	-0.847354	5.33719	0.0002569	0.00431957	ENSMUSG00000013846	protein_coding
Rbm38	-1.05839	3.88452	0.000258273	0.00433605	ENSMUSG00000027510	protein_coding
Lce1m	-1.01607	6.86434	0.000265003	0.00444405	ENSMUSG00000027912	protein_coding
Atp2a1	-1.22095	11.1003	0.000267043	0.00447326	ENSMUSG00000030730	protein_coding
Krtap10-4	-1.05212	5.64086	0.000268157	0.00448692	ENSMUSG00000069582	protein_coding
Tom1l1	0.830681	5.0966	0.00027006	0.00451374	ENSMUSG00000020541	protein_coding
Mesp2	-1.37026	0.744106	0.000270981	0.00452409	ENSMUSG00000030543	protein_coding
Unc93a	-1.23673	1.43161	0.000274157	0.00457202	ENSMUSG00000067049	protein_coding
Dysf	-0.866348	4.42396	0.000275124	0.00458307	ENSMUSG00000033788	protein_coding
Gchfr	-1.28998	0.897281	0.000276137	0.00459483	ENSMUSG00000046814	protein_coding
Adamtsl5	-0.7177	5.73724	0.000277543	0.00461311	ENSMUSG00000043822	protein_coding
Lhpp	-0.841519	6.27695	0.000279661	0.00464317	ENSMUSG00000030946	protein_coding
Adssl1	-1.04556	6.51562	0.000281218	0.00466387	ENSMUSG00000011148	protein_coding
Tbc1d2	0.740073	4.71924	0.000284609	0.00471489	ENSMUSG00000039813	protein_coding
Fgf1	0.788841	5.22261	0.000285787	0.00471879	ENSMUSG00000036585	protein_coding
Nup205	0.839926	5.88136	0.000285483	0.00471879	ENSMUSG00000038759	protein_coding
Tbx2	-0.943114	2.31585	0.000285639	0.00471879	ENSMUSG00000000093	protein_coding
Phldb1	-0.771195	6.41777	0.0002863	0.00472206	ENSMUSG00000048537	protein_coding
Nuf2	1.04779	3.21557	0.000286735	0.00472404	ENSMUSG00000026683	protein_coding
Hsp90b1	0.981092	7.15093	0.000287779	0.00473605	ENSMUSG00000020048	protein_coding
Wipf3	-1.00941	3.52912	0.00028962	0.00476113	ENSMUSG00000086040	protein_coding
Gm19668	-1.09514	4.32853	0.000291238	0.00478249	ENSMUSG00000096380	protein_coding
Slc8a3	-1.00028	3.99362	0.000292546	0.00479348	ENSMUSG00000079055	protein_coding
Stip1	0.745891	6.94834	0.000292253	0.00479348	ENSMUSG00000024966	protein_coding
Cys1	-1.2627	3.11341	0.000293324	0.00479797	ENSMUSG00000062563	protein_coding
Utp6	0.818684	5.39965	0.00029346	0.00479797	ENSMUSG00000035575	protein_coding
Cand1	0.74002	6.93846	0.000294231	0.00480534	ENSMUSG00000020114	protein_coding
Nusap1	0.957591	4.4718	0.000295432	0.00481971	ENSMUSG00000027306	protein_coding
Art5	-0.970612	3.23844	0.000297875	0.00485135	ENSMUSG00000070424	protein_coding
Gm2431	-1.04491	4.49704	0.000298017	0.00485135	ENSMUSG00000090455	protein_coding
Bai2	0.857672	4.1067	0.000298515	0.00485419	ENSMUSG00000028782	protein_coding
Mylk2	-1.01685	5.29348	0.000301144	0.00489163	ENSMUSG00000027470	protein_coding
Cyp2b10	-0.989781	3.86038	0.000301508	0.00489225	ENSMUSG00000030483	protein_coding
Rbfox1	-1.02758	4.85403	0.000302868	0.00490901	ENSMUSG00000008658	protein_coding
Pnpla2	-0.932033	6.91523	0.00030444	0.00492918	ENSMUSG00000025509	protein_coding
Copb1	0.925527	6.48967	0.000305248	0.00493693	ENSMUSG00000030754	protein_coding
Slc2a1	0.765982	6.3333	0.000306968	0.0049594	ENSMUSG00000028645	protein_coding
Myom2	-0.904954	7.13819	0.000310618	0.00501298	ENSMUSG00000031461	protein_coding
Tmem52	-1.2864	3.502	0.000311394	0.0050201	ENSMUSG00000023153	protein_coding
Npr2	-0.790197	5.34056	0.000312824	0.00503774	ENSMUSG00000028469	protein_coding
Krtap17-1	-0.949893	6.59555	0.000317506	0.00510484	ENSMUSG00000078252	protein_coding
Pou3f3	-1.5848	0.18843	0.000317671	0.00510484	ENSMUSG00000045515	protein_coding
Gm6166	1.01014	1.77176	0.000318357	0.00510494	ENSMUSG00000074280	pseudogene
Prrg4	0.865067	4.64799	0.000318323	0.00510494	ENSMUSG00000027171	protein_coding
Hars	0.805223	6.30562	0.000318708	0.00510511	ENSMUSG00000001380	protein_coding
Cnot2	0.747485	6.26329	0.000319449	0.00511153	ENSMUSG00000020166	protein_coding
Hsdl2	0.804411	6.02073	0.000320551	0.00511825	ENSMUSG00000028383	protein_coding
Krtap5-3	-1.06116	4.49059	0.000320366	0.00511825	ENSMUSG00000046248	protein_coding
Krtap5-5	-1.05115	6.18983	0.000322311	0.00514088	ENSMUSG00000073785	protein_coding
Cyp1a1	-0.753378	5.33418	0.000323755	0.00515842	ENSMUSG00000032315	protein_coding
Gnl3	0.920327	5.32363	0.000324308	0.00516177	ENSMUSG00000042354	protein_coding
Gm10031	1.16117	0.875274	0.00032483	0.0051646	ENSMUSG00000096493	processed_pseudogene
Ephb2	0.820176	4.6075	0.000325831	0.00517503	ENSMUSG00000028664	protein_coding
Pgam2	-1.06536	7.05894	0.000328188	0.00520694	ENSMUSG00000020475	protein_coding
Cap2	-0.850398	4.80966	0.000332537	0.00527037	ENSMUSG00000021373	protein_coding
Clu	-0.723928	6.31755	0.000333502	0.0052801	ENSMUSG00000022037	protein_coding
Cacng6	-1.14932	3.19303	0.000334038	0.00528101	ENSMUSG00000078815	protein_coding
Cdc25c	0.843113	3.07737	0.000334264	0.00528101	ENSMUSG00000044201	protein_coding
Tmem95	1.17624	1.71071	0.000337961	0.00533382	ENSMUSG00000094845	protein_coding
Ckm	-1.08738	9.19239	0.000339877	0.00535841	ENSMUSG00000030399	protein_coding
Gm22	-1.04394	1.95444	0.000342105	0.00538224	ENSMUSG00000043903	lincRNA
Tcea3	-0.981833	4.86496	0.000341944	0.00538224	ENSMUSG00000001604	protein_coding
Smoc1	-0.84599	4.09663	0.000344223	0.00540988	ENSMUSG00000021136	protein_coding
Atp1b3	0.740708	8.96667	0.000345108	0.00541812	ENSMUSG00000032412	protein_coding
Scn1b	-1.05721	6.53282	0.000346035	0.00542699	ENSMUSG00000019194	protein_coding
Naa15	0.927901	6.61724	0.000348096	0.00545362	ENSMUSG00000063273	protein_coding
Kcnc1	-1.4646	5.22241	0.000351297	0.00549804	ENSMUSG00000058975	protein_coding
Dnttip2	1.02608	4.84739	0.000354138	0.00553234	ENSMUSG00000039756	protein_coding
Krtap16-1	-0.967223	7.21962	0.000354226	0.00553234	ENSMUSG00000078253	protein_coding
Neurl1a	-1.21182	4.54907	0.000355731	0.00555007	ENSMUSG00000006435	protein_coding
Ascl2	-1.42148	0.372598	0.000357238	0.00556201	ENSMUSG00000009248	protein_coding
Cdhr1	0.90951	3.70359	0.000357158	0.00556201	ENSMUSG00000021803	protein_coding
Mycbp2	0.999219	7.75033	0.000358644	0.00556725	ENSMUSG00000033004	protein_coding
Trim30a	0.998482	2.39402	0.000358103	0.00556725	ENSMUSG00000030921	protein_coding
Utp14a	0.973398	4.4424	0.000358687	0.00556725	ENSMUSG00000063785	protein_coding
Thsd1	-0.729476	4.70866	0.000362066	0.0056139	ENSMUSG00000031480	protein_coding
Dhrs7c	-1.00041	4.16004	0.000363335	0.00562776	ENSMUSG00000033044	protein_coding
Krt6a	0.856338	11.0315	0.000364774	0.00564422	ENSMUSG00000058354	protein_coding
Csdc2	-0.926418	5.29578	0.000365659	0.00565089	ENSMUSG00000042109	protein_coding
Krtap31-1	-1.49687	3.5826	0.000366335	0.00565089	ENSMUSG00000070334	protein_coding
Slc25a34	-1.37763	3.15398	0.000365993	0.00565089	ENSMUSG00000040740	protein_coding
Best3	-1.28954	1.34865	0.00036793	0.00566968	ENSMUSG00000020169	protein_coding
Bin1	-0.95819	6.72216	0.000372079	0.005716	ENSMUSG00000024381	protein_coding
Gramd1c	1.25537	5.73008	0.000371544	0.005716	ENSMUSG00000036292	protein_coding
Lrp3	-0.94889	2.70785	0.0003717	0.005716	ENSMUSG00000001802	protein_coding
Alx4	-0.906794	4.10203	0.000372927	0.00571918	ENSMUSG00000040310	protein_coding
Ncapg	1.21153	3.57542	0.000373048	0.00571918	ENSMUSG00000015880	protein_coding
Cyp26b1	-0.772405	6.68997	0.000375278	0.0057475	ENSMUSG00000063415	protein_coding
Stac3	-0.966241	4.59375	0.000379718	0.00580956	ENSMUSG00000040287	protein_coding
Ncam1	-0.962789	3.06341	0.000381681	0.00583366	ENSMUSG00000039542	protein_coding
Fcgbp	-0.800564	6.36814	0.000390626	0.0059643	ENSMUSG00000047730	protein_coding
Nop58	0.993511	5.6954	0.000394255	0.0060136	ENSMUSG00000026020	protein_coding
Ak1	-1.09229	7.31671	0.000397387	0.00605522	ENSMUSG00000026817	protein_coding
Polq	1.16149	2.10751	0.000399991	0.00608871	ENSMUSG00000034206	protein_coding
Thpo	-1.21405	0.616414	0.000402673	0.00612332	ENSMUSG00000022847	protein_coding
Slc25a4	-0.873264	9.14629	0.000403653	0.00613201	ENSMUSG00000031633	protein_coding
Pygm	-1.09858	8.67305	0.00040446	0.00613805	ENSMUSG00000032648	protein_coding
Slc7a11	1.20044	5.35651	0.000405244	0.00614375	ENSMUSG00000027737	protein_coding
Kcnd1	-1.05644	1.38532	0.000405744	0.00614512	ENSMUSG00000009731	protein_coding
Speg	-0.917523	5.62987	0.000406166	0.0061453	ENSMUSG00000026207	protein_coding
Scn4b	-1.07168	6.60018	0.000407666	0.00616179	ENSMUSG00000046480	protein_coding
Trim13	0.965136	4.52945	0.000408358	0.00616605	ENSMUSG00000035235	protein_coding
Edaradd	0.7236	4.99918	0.000409876	0.00617653	ENSMUSG00000095105	protein_coding
Sfrp2	-0.944132	4.6311	0.000409569	0.00617653	ENSMUSG00000027996	protein_coding
Cox6a2	-1.13654	6.99592	0.000412215	0.00620555	ENSMUSG00000030785	protein_coding
Gpx3	-0.923591	6.13509	0.000412758	0.00620749	ENSMUSG00000018339	protein_coding
Gm3250	-1.04373	3.4073	0.000413352	0.0062102	ENSMUSG00000096481	protein_coding
Timp4	-1.59561	1.11484	0.000417355	0.00626407	ENSMUSG00000030317	protein_coding
Galnt9	-1.34449	0.324364	0.00041896	0.00627562	ENSMUSG00000033316	protein_coding
Hspa4l	1.1178	6.33237	0.000418928	0.00627562	ENSMUSG00000025757	protein_coding
Adck3	-0.96665	7.90381	0.000420444	0.00629157	ENSMUSG00000026489	protein_coding
Vsig8	-0.927007	7.87295	0.000420973	0.00629321	ENSMUSG00000049598	protein_coding
Baz1a	0.895527	5.8728	0.00042249	0.00629708	ENSMUSG00000035021	protein_coding
Dirc2	-0.777435	5.47009	0.000422141	0.00629708	ENSMUSG00000022848	protein_coding
Tsr1	0.854972	4.69757	0.000422449	0.00629708	ENSMUSG00000038335	protein_coding
Hbegf	0.990758	4.43775	0.000424023	0.00631365	ENSMUSG00000024486	protein_coding
Sync	-1.02207	2.42003	0.000424986	0.00632173	ENSMUSG00000001333	protein_coding
Mapk12	-0.758532	5.09241	0.00042657	0.00633509	ENSMUSG00000022610	protein_coding
Sh2d4a	0.828526	5.57848	0.000426729	0.00633509	ENSMUSG00000053886	protein_coding
H2-D1	0.846284	8.98677	0.000428899	0.00636101	ENSMUSG00000073411	protein_coding
4732456N10Rik	-0.859067	3.48789	0.000435497	0.00644482	ENSMUSG00000048699	protein_coding
D630045J12Rik	-0.775535	4.52421	0.000435585	0.00644482	ENSMUSG00000063455	protein_coding
Rph3al	-0.945027	2.37119	0.000436015	0.00644482	ENSMUSG00000020847	protein_coding
Tmigd1	1.34816	1.99897	0.000436268	0.00644482	ENSMUSG00000020839	protein_coding
Fmod	-0.97547	7.34519	0.000440392	0.00649936	ENSMUSG00000041559	protein_coding
Tmem189	-0.724505	5.74049	0.000443326	0.00653622	ENSMUSG00000090213	protein_coding
Cyp3a13	1.32284	4.12149	0.000444244	0.00654333	ENSMUSG00000029727	protein_coding
AK129341	1.29869	2.01221	0.000446191	0.00656556	ENSMUSG00000040729	protein_coding
Myl1	-0.887027	9.03409	0.00045038	0.00662072	ENSMUSG00000061816	protein_coding
Gli2	-0.765198	5.19119	0.000451096	0.00662476	ENSMUSG00000048402	protein_coding
Cmtm8	-0.854299	3.42678	0.000452363	0.00663687	ENSMUSG00000041012	protein_coding
Synpo2l	-1.16462	5.20554	0.000453486	0.00664684	ENSMUSG00000039376	protein_coding
Gm7579	-1.01723	5.52533	0.000455807	0.00666784	ENSMUSG00000073786	unprocessed_pseudogene
Tmem37	-1.45127	2.47215	0.000455721	0.00666784	ENSMUSG00000050777	protein_coding
Fam20c	-0.917916	3.22654	0.000459644	0.00671089	ENSMUSG00000025854	protein_coding
Nars	0.759115	6.80881	0.000459411	0.00671089	ENSMUSG00000024587	protein_coding
Zfp651	-0.888749	5.36742	0.000461475	0.00673108	ENSMUSG00000013419	protein_coding
Igdcc4	-0.907988	4.43413	0.000464236	0.00676478	ENSMUSG00000032816	protein_coding
Cercam	-0.761252	4.28138	0.000465407	0.00677527	ENSMUSG00000039787	protein_coding
Mpzl3	0.874891	6.70521	0.000472253	0.00686162	ENSMUSG00000070305	protein_coding
Sdk1	-0.839306	3.24646	0.000472253	0.00686162	ENSMUSG00000039683	protein_coding
Ect2	0.780633	4.58536	0.000473319	0.00686177	ENSMUSG00000027699	protein_coding
Mastl	1.07158	3.09411	0.000473635	0.00686177	ENSMUSG00000026779	protein_coding
Slitrk6	1.16183	4.67421	0.000473353	0.00686177	ENSMUSG00000045871	protein_coding
Mak16	0.802523	4.06125	0.000478846	0.00693057	ENSMUSG00000031578	protein_coding
2310061N02Rik	-0.896347	3.19619	0.000480819	0.00694574	ENSMUSG00000050704	protein_coding
Fam131b	-1.12755	0.92532	0.000480585	0.00694574	ENSMUSG00000029861	protein_coding
Atp6v1b1	-0.866864	2.62552	0.000484423	0.00697924	ENSMUSG00000006269	protein_coding
Eprs	0.892378	7.15285	0.000484999	0.00697924	ENSMUSG00000026615	protein_coding
Psmb8	1.1026	3.37493	0.000484893	0.00697924	ENSMUSG00000024338	protein_coding
Ptch2	-0.740986	4.75963	0.000483899	0.00697924	ENSMUSG00000028681	protein_coding
Igha	1.30164	0.343234	0.000485702	0.00698112	ENSMUSG00000095079	IG_C_gene
Nkpd1	0.89789	6.14169	0.00048606	0.00698112	ENSMUSG00000060621	protein_coding
Cep192	0.872705	4.36368	0.000489199	0.00701949	ENSMUSG00000024542	protein_coding
Aspm	1.14969	4.75256	0.000494544	0.00708603	ENSMUSG00000033952	protein_coding
Dcaf13	0.982822	4.47497	0.00049478	0.00708603	ENSMUSG00000022300	protein_coding
Slc28a3	1.19181	4.57433	0.000503432	0.00720306	ENSMUSG00000021553	protein_coding
Acyp2	-0.936162	3.61696	0.000504767	0.00721528	ENSMUSG00000060923	protein_coding
Gm7138	-1.0249	4.02401	0.000508267	0.0072584	ENSMUSG00000095593	protein_coding
Itga11	-0.916952	3.95572	0.000511886	0.00730313	ENSMUSG00000032243	protein_coding
AF251705	1.19698	0.674769	0.000513255	0.00731019	ENSMUSG00000044811	protein_coding
Ripk4	0.714279	6.58955	0.000513355	0.00731019	ENSMUSG00000005251	protein_coding
Dio3	-0.871991	3.40818	0.000519019	0.00738385	ENSMUSG00000075707	protein_coding
Gm12300	-1.02679	2.52746	0.000522359	0.00742433	ENSMUSG00000085348	antisense
Dstn	0.827845	8.88794	0.000523006	0.00742649	ENSMUSG00000015932	protein_coding
Tmem8b	-0.823613	4.09184	0.000526498	0.00746901	ENSMUSG00000078716	protein_coding
Bub1b	0.797747	5.01852	0.000532359	0.00753791	ENSMUSG00000040084	protein_coding
S100a3	-0.894157	8.50341	0.00053203	0.00753791	ENSMUSG00000001021	protein_coding
Gm16516	1.01607	2.68697	0.000534014	0.00754453	NA	NA
Kif15	1.01786	3.89228	0.000534618	0.00754453	ENSMUSG00000036768	protein_coding
Lmo4	-0.729863	6.14925	0.000533842	0.00754453	ENSMUSG00000028266	protein_coding
Six1	-1.13072	4.0342	0.000534837	0.00754453	ENSMUSG00000051367	protein_coding
Ctsf	-0.696875	5.59388	0.000535483	0.00754654	ENSMUSG00000083282	protein_coding
Farp1	-0.734509	6.10488	0.000537173	0.00756325	ENSMUSG00000025555	protein_coding
Lhx8	-1.00401	1.72704	0.000538025	0.00756815	ENSMUSG00000096225	protein_coding
Spink5	1.2908	8.92707	0.000539238	0.00757811	ENSMUSG00000055561	protein_coding
Slc22a3	-1.32373	0.363036	0.000542497	0.00761679	ENSMUSG00000023828	protein_coding
Clec7a	1.21874	1.55911	0.000543263	0.0076204	ENSMUSG00000079293	polymorphic_pseudogene
Krtap9-5	-1.71171	3.07559	0.000548037	0.00768019	ENSMUSG00000078255	protein_coding
Podxl2	-0.902865	3.06167	0.000551477	0.00772119	ENSMUSG00000033152	protein_coding
Sf3a3	0.764324	5.1749	0.000554278	0.00775317	ENSMUSG00000028902	protein_coding
Il1rl2	0.805038	5.33676	0.000560596	0.00783425	ENSMUSG00000070942	protein_coding
Kcnma1	-1.12086	2.79217	0.000563048	0.00785389	ENSMUSG00000063142	protein_coding
Xrn1	0.868604	5.12455	0.000562887	0.00785389	ENSMUSG00000032410	protein_coding
Sdc3	-0.828168	5.91596	0.000566969	0.00790124	ENSMUSG00000025743	protein_coding
Bms1	0.705274	5.66111	0.000571778	0.00795349	ENSMUSG00000030138	protein_coding
Gm572	-1.18796	1.00543	0.000571422	0.00795349	ENSMUSG00000070577	protein_coding
Gm10318	-1.02978	5.62847	0.000574056	0.00797778	ENSMUSG00000071195	unprocessed_pseudogene
Brix1	0.820373	4.94552	0.000576692	0.008007	ENSMUSG00000022247	protein_coding
Mylk4	-1.28618	5.3813	0.00057774	0.00801414	ENSMUSG00000044951	protein_coding
Abce1	0.939004	6.54145	0.00057875	0.00802073	ENSMUSG00000058355	protein_coding
Akr1b8	0.840198	3.29612	0.00058008	0.00803176	ENSMUSG00000029762	protein_coding
Ccar1	0.852174	6.09478	0.000581944	0.00805013	ENSMUSG00000020074	protein_coding
3425401B19Rik	-0.930458	5.44234	0.000583842	0.0080627	ENSMUSG00000071540	protein_coding
Pfkm	-0.920277	8.62074	0.000583927	0.0080627	ENSMUSG00000033065	protein_coding
Acer3	0.707688	5.68573	0.00058485	0.00806803	ENSMUSG00000030760	protein_coding
Gnai3	0.904741	7.56111	0.000587653	0.00809925	ENSMUSG00000000001	protein_coding
Atf7ip	0.763099	7.21912	0.000590347	0.00812892	ENSMUSG00000030213	protein_coding
Pbxip1	-0.846947	6.76375	0.000594882	0.00818386	ENSMUSG00000042613	protein_coding
2010109I03Rik	0.871298	5.77317	0.000603273	0.00827216	ENSMUSG00000063522	protein_coding
Capza1	0.872443	6.13666	0.000602884	0.00827216	ENSMUSG00000070372	protein_coding
Jph1	-0.852779	5.00367	0.000602	0.00827216	ENSMUSG00000042686	protein_coding
Kif20b	1.31138	3.68465	0.000603506	0.00827216	ENSMUSG00000024795	protein_coding
Cct5	0.826496	7.43142	0.000606744	0.00830896	ENSMUSG00000022234	protein_coding
Itga7	-0.931187	5.44445	0.000608023	0.00831131	ENSMUSG00000025348	protein_coding
Krtap7-1	-1.07947	8.96048	0.000607814	0.00831131	ENSMUSG00000056706	protein_coding
Zfp54	1.3022	1.87924	0.000613853	0.00838336	ENSMUSG00000023882	protein_coding
Krt80	0.755893	9.22643	0.000615246	0.00839475	ENSMUSG00000037185	protein_coding
Aldh1a2	-0.795372	4.29799	0.000619806	0.00844929	ENSMUSG00000013584	protein_coding
Ddx52	1.08313	4.41968	0.000623852	0.00849672	ENSMUSG00000020677	protein_coding
Sobp	-0.939282	3.04402	0.000627826	0.0085431	ENSMUSG00000038248	protein_coding
Fcgrt	-0.836357	6.0223	0.000632249	0.0085955	ENSMUSG00000003420	protein_coding
Kcnf1	-1.32628	-0.0636803	0.000635231	0.00861572	ENSMUSG00000051726	protein_coding
Rapgef5	0.963593	4.35965	0.000635459	0.00861572	ENSMUSG00000041992	protein_coding
Serpinb6c	1.35693	1.55827	0.000634783	0.00861572	ENSMUSG00000052180	protein_coding
Gm94	-0.852096	7.21015	0.000637336	0.00863337	ENSMUSG00000071858	protein_coding
Hspa5	0.719513	8.56448	0.000639815	0.00865133	ENSMUSG00000026864	protein_coding
Zc3h15	0.852847	5.94778	0.00063957	0.00865133	ENSMUSG00000027091	protein_coding
Bglap3	-0.906157	4.10487	0.000645131	0.00871536	ENSMUSG00000074489	protein_coding
Pdxk	-0.722037	5.75509	0.000648939	0.00875893	ENSMUSG00000032788	protein_coding
Asb11	-0.888957	3.00126	0.00065415	0.00882133	ENSMUSG00000031382	protein_coding
Eif3c	0.786139	7.64341	0.000661236	0.00889369	ENSMUSG00000030738	protein_coding
Gm10013	-1.10876	3.97001	0.000661294	0.00889369	ENSMUSG00000089731	unprocessed_pseudogene
Smc3	0.945497	5.79271	0.000660132	0.00889369	ENSMUSG00000024974	protein_coding
Gm9507	-1.06139	5.15569	0.000662824	0.00890629	ENSMUSG00000094913	protein_coding
Pnpla5	-0.695317	5.8111	0.000666024	0.00894129	ENSMUSG00000018868	protein_coding
Mphosph10	1.03423	4.31616	0.000671262	0.00900355	ENSMUSG00000030521	protein_coding
Nrap	-0.843409	7.48596	0.000673549	0.00902616	ENSMUSG00000049134	protein_coding
Fbxo31	-0.815271	5.74607	0.000674654	0.0090329	ENSMUSG00000052934	protein_coding
2310005G13Rik	-1.95636	1.04697	0.000675445	0.00903543	NA	NA
Chchd10	-1.02607	6.00774	0.000683185	0.0091227	ENSMUSG00000049422	protein_coding
Sema6c	-0.986285	5.08171	0.000683176	0.0091227	ENSMUSG00000038777	protein_coding
Myadml2	-1.13518	2.33272	0.000684697	0.00912665	ENSMUSG00000025141	protein_coding
Zfp120	1.24897	4.36746	0.000684133	0.00912665	ENSMUSG00000068134	protein_coding
Gfpt2	-0.77642	3.93781	0.000691092	0.00919557	ENSMUSG00000020363	protein_coding
Parvb	-1.01935	4.64643	0.000690501	0.00919557	ENSMUSG00000022438	protein_coding
Traf6	0.811835	6.16298	0.000692392	0.0092047	ENSMUSG00000027164	protein_coding
Krtap6-2	-1.14072	7.21679	0.000696621	0.00925273	ENSMUSG00000062433	protein_coding
Slc20a1	0.973653	5.15342	0.000699954	0.00928877	ENSMUSG00000027397	protein_coding
Krtap21-1	-1.02595	7.36208	0.000703384	0.00932605	ENSMUSG00000058368	protein_coding
Yae1d1	0.87177	3.97809	0.000704548	0.00933324	ENSMUSG00000075054	protein_coding
Gpihbp1	-1.14784	1.60975	0.000709289	0.00938656	ENSMUSG00000022579	protein_coding
Rbbp6	0.841162	7.35425	0.000709824	0.00938656	ENSMUSG00000030779	protein_coding
Krtap13-1	-0.950888	7.64176	0.000712432	0.00941276	ENSMUSG00000056350	protein_coding
Ssb	0.978	6.09243	0.000718765	0.00948807	ENSMUSG00000068882	protein_coding
Stil	1.00355	3.05615	0.000723179	0.00953796	ENSMUSG00000028718	protein_coding
Fam101b	-0.684372	6.29146	0.000731224	0.00963559	ENSMUSG00000020846	protein_coding
Sc5d	0.71261	5.50467	0.000732809	0.00964801	ENSMUSG00000032018	protein_coding
Gm12968	1.29849	1.72572	0.000736772	0.00969169	ENSMUSG00000085701	lincRNA
Krtap10-10	-1.00282	6.45434	0.000740837	0.00972811	ENSMUSG00000096131	unprocessed_pseudogene
Tlr3	0.818298	3.19173	0.000740463	0.00972811	ENSMUSG00000031639	protein_coding
Slc9a9	0.86456	4.5997	0.000746725	0.00979685	ENSMUSG00000031129	protein_coding
Ddx1	0.840408	6.3176	0.000747827	0.00980274	ENSMUSG00000037149	protein_coding
Tspan7	-0.725192	6.2123	0.000749777	0.00981972	ENSMUSG00000058254	protein_coding
Cand2	-0.949405	4.86064	0.000750611	0.00982208	ENSMUSG00000030319	protein_coding
Eid2	-1.13085	1.36994	0.000753081	0.00983964	ENSMUSG00000046058	protein_coding
Snx16	1.02746	3.72112	0.000753264	0.00983964	ENSMUSG00000027534	protein_coding
Kif5b	1.04925	7.55144	0.000757938	0.00989208	ENSMUSG00000006740	protein_coding
4632428C04Rik	-1.12981	1.27745	0.00076063	0.00991859	ENSMUSG00000097184	lincRNA
Ascc3	1.03862	5.8018	0.000764185	0.0099563	ENSMUSG00000038774	protein_coding
Slc9a3r2	-0.853542	4.56718	0.000770554	0.0100306	ENSMUSG00000002504	protein_coding
C430042M11Rik	1.16673	0.562779	0.000773616	0.0100617	ENSMUSG00000097254	lincRNA
Slco5a1	-0.80289	4.33461	0.000781064	0.010141	ENSMUSG00000025938	protein_coding
Stx11	0.764954	3.62119	0.000780582	0.010141	ENSMUSG00000039232	protein_coding
Slc6a4	-0.867402	3.35097	0.000784121	0.0101719	ENSMUSG00000020838	protein_coding
Arhgap11a	0.817777	4.49136	0.000786435	0.0101852	ENSMUSG00000041219	protein_coding
Snx29	0.751121	4.30851	0.000786508	0.0101852	ENSMUSG00000071669	protein_coding
Nos1	-1.18801	5.60742	0.000789292	0.0102125	ENSMUSG00000029361	protein_coding
Igf2	-1.31256	4.15177	0.000793432	0.0102572	ENSMUSG00000048583	protein_coding
Tpm2	-0.898871	9.86213	0.000796233	0.0102846	ENSMUSG00000028464	protein_coding
Actr2	0.857886	7.5091	0.000797128	0.0102873	ENSMUSG00000020152	protein_coding
Arl4d	-0.798192	3.77087	0.000798787	0.0102998	ENSMUSG00000034936	protein_coding
Cacna1s	-0.989525	6.84245	0.00080273	0.0103283	ENSMUSG00000026407	protein_coding
Gm13536	-1.29336	0.174058	0.000804417	0.0103283	ENSMUSG00000085742	antisense
Gm21833	1.19375	2.74806	0.00080357	0.0103283	ENSMUSG00000094030	protein_coding
Lpar1	-0.767919	4.78771	0.000802276	0.0103283	ENSMUSG00000038668	protein_coding
Txlnb	-0.734221	5.81882	0.000804439	0.0103283	ENSMUSG00000039891	protein_coding
Slc2a4	-1.04016	6.49887	0.000805472	0.0103328	ENSMUSG00000018566	protein_coding
Gm14188	-1.2766	1.57104	0.000810815	0.0103906	ENSMUSG00000078263	processed_pseudogene
Trip12	0.825319	8.12586	0.000811368	0.0103906	ENSMUSG00000026219	protein_coding
Arpp21	-0.906383	3.574	0.000821575	0.0105124	ENSMUSG00000032503	protein_coding
Gm4553	-0.991775	5.3434	0.000822813	0.0105193	ENSMUSG00000090471	protein_coding
Mlxipl	-0.809723	4.04801	0.000827092	0.010565	ENSMUSG00000005373	protein_coding
Pax7	-1.40359	0.324396	0.000829224	0.0105832	ENSMUSG00000028736	protein_coding
Mgll	-0.772075	9.90907	0.00083146	0.0106027	ENSMUSG00000033174	protein_coding
Hspa2	-0.727056	5.17307	0.000832586	0.0106054	ENSMUSG00000059970	protein_coding
Neurl3	0.860701	2.54267	0.000833375	0.0106054	ENSMUSG00000047180	protein_coding
Supt16	0.840762	5.66696	0.00083379	0.0106054	ENSMUSG00000035726	protein_coding
Sorbs1	-0.666257	5.33371	0.000840032	0.0106752	ENSMUSG00000025006	protein_coding
Tns1	-0.846686	8.04301	0.000840699	0.0106752	ENSMUSG00000055322	protein_coding
Flrt1	-0.8965	2.84131	0.000843736	0.0107047	ENSMUSG00000047787	protein_coding
Ccdc8	-0.82621	3.75263	0.000844915	0.0107106	ENSMUSG00000041117	protein_coding
Acot5	-0.764354	4.17091	0.000848653	0.0107394	ENSMUSG00000042540	protein_coding
Hexdc	0.76363	5.98823	0.000848092	0.0107394	ENSMUSG00000039307	protein_coding
Scube3	-0.750991	3.96633	0.000849337	0.0107394	ENSMUSG00000038677	protein_coding
Cbx6	-0.800351	6.07311	0.000850805	0.0107489	ENSMUSG00000089715	protein_coding
H60c	1.25771	5.23499	0.000851584	0.0107497	ENSMUSG00000091618	protein_coding
Amot	-0.791091	5.27202	0.000859812	0.0108445	ENSMUSG00000041688	protein_coding
Cbx7	-0.649685	5.22743	0.000861804	0.0108605	ENSMUSG00000053411	protein_coding
Nppc	-0.945808	1.70084	0.00086405	0.0108796	ENSMUSG00000026241	protein_coding
Dnm1	-0.714209	5.7204	0.000866921	0.0109066	ENSMUSG00000026825	protein_coding
Ror2	-0.808938	3.61805	0.000868409	0.0109086	ENSMUSG00000021464	protein_coding
Tmprss4	0.659821	6.35439	0.000868534	0.0109086	ENSMUSG00000032091	protein_coding
Gm4980	-1.10597	3.13528	0.000872527	0.0109438	ENSMUSG00000096606	protein_coding
Oas1c	1.08061	2.01328	0.000872794	0.0109438	ENSMUSG00000001166	protein_coding
4632434I11Rik	1.11746	1.93044	0.000874677	0.0109583	NA	NA
Prelp	-0.836323	6.04294	0.000882465	0.0110466	ENSMUSG00000041577	protein_coding
Ndc80	1.0652	2.84882	0.000887124	0.0110865	ENSMUSG00000024056	protein_coding
Ptgis	-0.952659	2.6166	0.000886714	0.0110865	ENSMUSG00000017969	protein_coding
Pck1	-1.21819	1.87325	0.000888382	0.0110929	ENSMUSG00000027513	protein_coding
Ttc27	0.75925	4.11184	0.00089138	0.0111211	ENSMUSG00000024078	protein_coding
Serpinb5	0.755249	8.72219	0.000893772	0.0111417	ENSMUSG00000067006	protein_coding
Ablim3	-0.74014	4.63367	0.000895979	0.0111548	ENSMUSG00000032735	protein_coding
Krt83	-0.933268	8.8135	0.000896308	0.0111548	ENSMUSG00000047641	protein_coding
Arhgdib	0.720181	5.90748	0.000898678	0.011175	ENSMUSG00000030220	protein_coding
Uba5	0.774821	4.74374	0.000906948	0.0112685	ENSMUSG00000032557	protein_coding
Dnajc2	0.886688	4.62839	0.000909371	0.0112893	ENSMUSG00000029014	protein_coding
Gm3238	-0.945387	4.76849	0.000915165	0.0113518	ENSMUSG00000095817	protein_coding
Klk15	-0.939115	2.57878	0.000915977	0.0113525	ENSMUSG00000055193	protein_coding
Gprc5b	-0.766499	5.2797	0.000920421	0.0113982	ENSMUSG00000008734	protein_coding
Krtap5-2	-0.96171	6.06893	0.000921741	0.0114051	ENSMUSG00000054759	protein_coding
Igsf1	-1.09981	0.777471	0.000930483	0.0115038	ENSMUSG00000031111	protein_coding
Crnkl1	0.80471	4.7417	0.000931326	0.0115047	ENSMUSG00000001767	protein_coding
Ckap5	0.877921	6.34457	0.000933005	0.0115052	ENSMUSG00000040549	protein_coding
Cnot1	0.776088	7.43273	0.000933661	0.0115052	ENSMUSG00000036550	protein_coding
Krtap19-9b	-1.11252	6.59466	0.000933556	0.0115052	ENSMUSG00000057174	protein_coding
Cast	0.827821	7.86042	0.00093562	0.0115199	ENSMUSG00000021585	protein_coding
Thumpd3	0.869863	4.73895	0.000938625	0.0115474	ENSMUSG00000030264	protein_coding
Mdn1	0.817785	6.10269	0.000946639	0.0116364	ENSMUSG00000058006	protein_coding
Pla2g12a	-0.79956	5.24366	0.000948242	0.0116444	ENSMUSG00000027999	protein_coding
Sez6l	-1.09558	0.947161	0.000948836	0.0116444	ENSMUSG00000058153	protein_coding
Ndrg2	-0.834097	8.41353	0.00094987	0.0116475	ENSMUSG00000004558	protein_coding
Col5a1	-1.02609	7.51302	0.000951321	0.0116558	ENSMUSG00000026837	protein_coding
Sphk1	-0.668497	5.44795	0.000952114	0.011656	ENSMUSG00000061878	protein_coding
Gnl2	0.78765	5.51321	0.000953475	0.0116632	ENSMUSG00000028869	protein_coding
Fgfr1	-0.695213	7.33515	0.000955055	0.011673	ENSMUSG00000031565	protein_coding
Syt7	-0.956443	2.17065	0.000956282	0.0116785	ENSMUSG00000024743	protein_coding
Cd97	-0.765574	4.36441	0.000961753	0.0117357	ENSMUSG00000002885	protein_coding
Snx6	0.751497	5.81838	0.000971243	0.0118419	ENSMUSG00000005656	protein_coding
6030443J06Rik	1.08852	1.42233	0.000972931	0.0118462	ENSMUSG00000097207	lincRNA
Ctla4	1.34329	-0.12689	0.000974752	0.0118462	ENSMUSG00000026011	protein_coding
Zfp937	1.41569	1.77265	0.000973515	0.0118462	ENSMUSG00000060336	protein_coding
Zfyve20	0.717354	5.86832	0.00097466	0.0118462	ENSMUSG00000014550	protein_coding
2310043M15Rik	-1.00975	2.39809	0.000981371	0.011917	ENSMUSG00000097768	lincRNA
Gm10040	0.974085	3.47594	0.000987617	0.0119831	ENSMUSG00000058360	pseudogene
Naa25	0.713888	5.65137	0.000992203	0.0120193	ENSMUSG00000042719	protein_coding
Wfs1	-0.957106	4.98865	0.000991827	0.0120193	ENSMUSG00000039474	protein_coding
Dkkl1	-0.71751	5.38663	0.000998508	0.0120762	ENSMUSG00000030792	protein_coding
Fabp4	-0.647544	5.72049	0.000997974	0.0120762	ENSMUSG00000062515	protein_coding
Rcsd1	-0.852504	4.87644	0.00100079	0.0120941	ENSMUSG00000040723	protein_coding
Lgals1	-0.74821	6.96067	0.0010039	0.0121121	ENSMUSG00000068220	protein_coding
Srpk3	-1.00745	2.62985	0.00100344	0.0121121	ENSMUSG00000002007	protein_coding
Cybrd1	-0.735165	4.49299	0.00100583	0.0121257	ENSMUSG00000027015	protein_coding
Ripk3	0.799137	3.17795	0.00101051	0.0121698	ENSMUSG00000022221	protein_coding
Stmn4	-1.14065	1.08044	0.00101111	0.0121698	ENSMUSG00000022044	protein_coding
6030419C18Rik	-0.976839	3.29894	0.00101799	0.0122408	ENSMUSG00000066607	protein_coding
Skiv2l2	0.957631	5.27317	0.00101864	0.0122408	ENSMUSG00000016018	protein_coding
Itga9	-0.810371	4.49988	0.00102172	0.012268	ENSMUSG00000039115	protein_coding
Fbxl12	0.730691	3.88551	0.00102269	0.0122691	ENSMUSG00000066892	protein_coding
Rrp15	0.829981	3.70697	0.00102345	0.0122691	ENSMUSG00000001305	protein_coding
Oser1	0.781444	5.41447	0.00102759	0.0123089	ENSMUSG00000035399	protein_coding
Col8a2	-0.940425	4.9141	0.00102896	0.0123156	ENSMUSG00000056174	protein_coding
Sgol1	0.89333	3.04114	0.00103263	0.0123497	ENSMUSG00000023940	protein_coding
Folr2	-0.765711	4.09661	0.00103442	0.0123612	ENSMUSG00000032725	protein_coding
Gm11565	-1.2417	4.40571	0.00104199	0.0124417	ENSMUSG00000078256	protein_coding
Scrg1	-0.880942	2.07585	0.00104793	0.0125027	ENSMUSG00000031610	protein_coding
Asb16	-1.06863	4.13968	0.00105066	0.0125253	ENSMUSG00000034768	protein_coding
Caps2	1.26254	2.36633	0.00106543	0.0126813	ENSMUSG00000035694	protein_coding
Cygb	-0.835813	5.25142	0.00106466	0.0126813	ENSMUSG00000020810	protein_coding
Ankfy1	0.692358	6.73693	0.00107818	0.0128228	ENSMUSG00000020790	protein_coding
Scd4	-0.981559	3.11147	0.00108157	0.012853	ENSMUSG00000050195	protein_coding
Nsun2	0.788243	6.76532	0.00108619	0.0128976	ENSMUSG00000021595	protein_coding
Gm15440	-1.06027	2.55939	0.00109211	0.0129577	ENSMUSG00000051107	protein_coding
Fzd2	-0.829184	5.18442	0.00109713	0.0130069	ENSMUSG00000050288	protein_coding
Plk5	-1.68456	0.894832	0.00110306	0.013067	ENSMUSG00000035486	protein_coding
Dok5	-1.1581	0.992637	0.00110602	0.0130917	ENSMUSG00000027560	protein_coding
Tceal7	-1.28417	0.661642	0.00110758	0.0130999	ENSMUSG00000079428	protein_coding
Asb10	-1.12217	4.07251	0.00110993	0.0131118	ENSMUSG00000038204	protein_coding
Samd4	-0.773705	4.48338	0.00111034	0.0131118	ENSMUSG00000021838	protein_coding
Plek2	0.671457	5.07675	0.0011122	0.0131234	ENSMUSG00000021118	protein_coding
Ramp3	-1.04698	0.910467	0.00111413	0.0131359	ENSMUSG00000041046	protein_coding
Ggt1	-0.736047	3.73644	0.001121	0.0132065	ENSMUSG00000006345	protein_coding
Gm21857	1.31054	0.819247	0.00112251	0.0132139	ENSMUSG00000095134	unprocessed_pseudogene
Relt	-0.959888	2.40071	0.00112403	0.0132214	ENSMUSG00000008318	protein_coding
Serpinf1	-0.828831	7.40484	0.00112805	0.0132583	ENSMUSG00000000753	protein_coding
Basp1	-0.920214	3.9371	0.00113652	0.0133475	ENSMUSG00000045763	protein_coding
Agtr1a	1.17735	1.29674	0.00114579	0.0134386	ENSMUSG00000049115	protein_coding
Slit1	0.856997	2.2307	0.00114697	0.0134386	ENSMUSG00000025020	protein_coding
Zcchc6	0.791067	6.15902	0.00114646	0.0134386	ENSMUSG00000035248	protein_coding
Tmem150a	-0.808739	3.17288	0.00114835	0.0134443	ENSMUSG00000055912	protein_coding
Fndc5	-1.01094	2.54389	0.00115208	0.013467	ENSMUSG00000001334	protein_coding
Foxo6	-0.938573	3.32546	0.0011519	0.013467	ENSMUSG00000052135	protein_coding
Itpr2	0.746723	6.0191	0.00116079	0.0135582	ENSMUSG00000030287	protein_coding
Clcf1	0.800927	3.854	0.00116343	0.0135781	ENSMUSG00000040663	protein_coding
Eif2s2	0.92376	6.4075	0.0011643	0.0135781	ENSMUSG00000074656	protein_coding
Lypd6b	0.693974	4.99467	0.00116773	0.0136075	ENSMUSG00000026765	protein_coding
Efhd1	-0.979088	4.19449	0.00117383	0.013668	ENSMUSG00000026255	protein_coding
Cbr3	0.665485	5.63153	0.00117612	0.013684	ENSMUSG00000022947	protein_coding
Fzd1	-0.686047	7.19482	0.00118042	0.0137128	ENSMUSG00000044674	protein_coding
Trim63	-0.975445	4.48173	0.00118012	0.0137128	ENSMUSG00000028834	protein_coding
Eci1	-0.702533	4.73227	0.00119049	0.0138191	ENSMUSG00000024132	protein_coding
Crlf1	-0.898328	3.05303	0.00119545	0.013866	ENSMUSG00000007888	protein_coding
Bub1	1.16337	3.16525	0.00119751	0.0138769	ENSMUSG00000027379	protein_coding
Cxcl14	-0.843173	8.08116	0.00119986	0.0138769	ENSMUSG00000021508	protein_coding
Ggact	-0.9542	1.57109	0.00120002	0.0138769	ENSMUSG00000041625	protein_coding
Map2k4	0.745231	6.8445	0.0012001	0.0138769	ENSMUSG00000033352	protein_coding
Nova1	-0.733972	3.61396	0.00120647	0.0139399	ENSMUSG00000021047	protein_coding
Erlin1	0.687461	5.91942	0.00121003	0.0139543	ENSMUSG00000025198	protein_coding
Esam	-0.771088	4.22703	0.00121045	0.0139543	ENSMUSG00000001946	protein_coding
Nup37	0.777907	3.50125	0.00121051	0.0139543	ENSMUSG00000035351	protein_coding
Scn4a	-1.05963	6.06646	0.00121689	0.0140171	ENSMUSG00000001027	protein_coding
Scaf11	0.706377	6.60921	0.00122245	0.0140703	ENSMUSG00000033228	protein_coding
Phkg1	-0.789325	4.73144	0.00123142	0.0141628	ENSMUSG00000025537	protein_coding
Ptges	0.683679	4.99938	0.00124129	0.0142653	ENSMUSG00000050737	protein_coding
Jmjd1c	1.03666	6.64995	0.00125084	0.0143641	ENSMUSG00000037876	protein_coding
Serpinb8	0.847678	6.69873	0.00125335	0.0143819	ENSMUSG00000026315	protein_coding
Abcb4	-0.855478	3.64276	0.00126185	0.0144573	ENSMUSG00000042476	protein_coding
Taf1	0.900137	5.8008	0.00126119	0.0144573	ENSMUSG00000031314	protein_coding
Hhatl	-1.15584	4.25987	0.00126602	0.014483	ENSMUSG00000032523	protein_coding
Irak3	0.711145	5.06627	0.00126548	0.014483	ENSMUSG00000020227	protein_coding
Cacna1e	1.10822	1.80524	0.00128084	0.0146414	ENSMUSG00000004110	protein_coding
Snta1	-1.02466	4.89701	0.0012872	0.0147028	ENSMUSG00000027488	protein_coding
Smco1	-0.825112	2.79506	0.0012943	0.0147727	ENSMUSG00000046345	protein_coding
Mafa	-1.09702	1.37676	0.00129633	0.0147846	ENSMUSG00000047591	protein_coding
Ncapg2	0.945774	4.55944	0.00130345	0.0148546	ENSMUSG00000042029	protein_coding
Rlf	0.944472	5.12914	0.00131351	0.0149578	ENSMUSG00000049878	protein_coding
Katna1	0.742708	4.80129	0.00131535	0.0149675	ENSMUSG00000019794	protein_coding
Krtap11-1	-0.854945	8.08881	0.00132347	0.0150484	ENSMUSG00000091212	protein_coding
Ltbp4	-0.859396	8.85233	0.00132581	0.0150636	ENSMUSG00000040488	protein_coding
RP23-387F1.3	-1.28854	-0.0127485	0.00132868	0.0150848	NA	NA
Smek2	0.889193	6.11	0.00133051	0.0150942	ENSMUSG00000020463	protein_coding
Bcl3	0.916274	3.40891	0.00133868	0.0151754	ENSMUSG00000053175	protein_coding
Ppm1j	-0.926827	2.78358	0.00134357	0.0152194	ENSMUSG00000002228	protein_coding
Krt75	-0.709655	8.29574	0.0013484	0.0152626	ENSMUSG00000022986	protein_coding
Ryr1	-1.01002	8.72488	0.00136189	0.015392	ENSMUSG00000030592	protein_coding
Snap91	-0.896159	2.02502	0.00136092	0.015392	ENSMUSG00000033419	protein_coding
Fn1	-0.86329	9.42643	0.00136652	0.0154328	ENSMUSG00000026193	protein_coding
Aoc3	-0.950459	3.65487	0.00137315	0.0154959	ENSMUSG00000019326	protein_coding
Wfdc3	-0.996249	1.55206	0.00137884	0.0155485	ENSMUSG00000076434	protein_coding
Arsi	-0.794057	3.67779	0.0013809	0.0155529	ENSMUSG00000036412	protein_coding
Ddx46	0.799822	6.38372	0.00138131	0.0155529	ENSMUSG00000021500	protein_coding
5430421N21Rik	-0.920796	8.82737	0.00138568	0.0155788	ENSMUSG00000067613	protein_coding
Tsc22d3	-1.19276	6.56708	0.00138556	0.0155788	ENSMUSG00000031431	protein_coding
Nyap1	-0.880723	2.46498	0.00138918	0.0156064	ENSMUSG00000045348	protein_coding
Slc43a1	-0.841056	2.34055	0.00139111	0.0156164	ENSMUSG00000027075	protein_coding
Cachd1	0.638761	6.31781	0.00139708	0.0156718	ENSMUSG00000028532	protein_coding
Tmcc2	-0.801105	4.29277	0.00140027	0.0156958	ENSMUSG00000042066	protein_coding
Kank3	-0.721519	4.0298	0.00140302	0.0157149	ENSMUSG00000042099	protein_coding
Psmd1	0.739901	6.76758	0.00140923	0.0157726	ENSMUSG00000026229	protein_coding
Dis3	0.78238	4.48975	0.00141306	0.0158038	ENSMUSG00000033166	protein_coding
Hnrnpa1	0.83087	8.06335	0.00141834	0.0158391	ENSMUSG00000046434	protein_coding
Krtap1-3	-1.22457	7.05486	0.00141834	0.0158391	ENSMUSG00000078131	protein_coding
Nav2	-0.621168	6.2173	0.00142025	0.0158487	ENSMUSG00000052512	protein_coding
Cdkn1c	-0.89425	3.64787	0.00142364	0.0158747	ENSMUSG00000037664	protein_coding
Chac1	-0.959567	6.16588	0.00142964	0.0158826	ENSMUSG00000027313	protein_coding
Eda2r	0.910684	3.54286	0.00142727	0.0158826	ENSMUSG00000034457	protein_coding
Gm26547	1.34339	0.361927	0.0014292	0.0158826	ENSMUSG00000097095	lincRNA
Myom3	-1.00272	6.57109	0.00142573	0.0158826	ENSMUSG00000037139	protein_coding
Pik3c2a	1.14425	5.72645	0.00142871	0.0158826	ENSMUSG00000030660	protein_coding
Krtap31-2	-1.45792	2.95744	0.0014321	0.0158982	ENSMUSG00000051481	protein_coding
Gstp2	-0.93199	2.94423	0.00144572	0.0160139	ENSMUSG00000038155	protein_coding
Myl9	-0.703256	5.2943	0.00144447	0.0160139	ENSMUSG00000067818	protein_coding
Polr3gl	-0.746164	3.86711	0.00144563	0.0160139	ENSMUSG00000028104	protein_coding
Nfia	-0.662668	5.20129	0.00144746	0.0160213	ENSMUSG00000028565	protein_coding
Camk2n1	-0.698537	4.97582	0.00144891	0.016024	ENSMUSG00000046447	protein_coding
Comp	-0.713488	5.47777	0.00144984	0.016024	ENSMUSG00000031849	protein_coding
Ppp1r1a	-1.11345	2.12487	0.00145145	0.01603	ENSMUSG00000022490	protein_coding
Socs2	-0.991707	3.4557	0.00145482	0.0160554	ENSMUSG00000020027	protein_coding
Ipo7	0.915769	6.59243	0.00146269	0.0161305	ENSMUSG00000066232	protein_coding
Glis2	-0.766999	4.82143	0.00147002	0.0161994	ENSMUSG00000014303	protein_coding
Gm14149	1.23332	2.21087	0.00147993	0.0162966	ENSMUSG00000067352	lincRNA
Ky	-0.956858	6.09481	0.00148754	0.0163684	ENSMUSG00000035606	protein_coding
2310015B20Rik	-1.32156	0.884343	0.00149827	0.0164744	ENSMUSG00000019933	processed_transcript
Crat	-0.783709	7.61428	0.00150563	0.0165431	ENSMUSG00000026853	protein_coding
Ebna1bp2	0.683049	5.52606	0.00150771	0.0165539	ENSMUSG00000028729	protein_coding
4833423E24Rik	0.984387	5.15198	0.001518	0.0166426	ENSMUSG00000075217	protein_coding
Ccdc132	0.944544	4.84782	0.00151796	0.0166426	ENSMUSG00000001376	protein_coding
Itsn2	0.901929	6.27744	0.00152953	0.0167567	ENSMUSG00000020640	protein_coding
Cd248	-0.999619	6.6657	0.00153552	0.0168101	ENSMUSG00000056481	protein_coding
Pth1r	-1.03124	3.60115	0.00153751	0.0168196	ENSMUSG00000032492	protein_coding
Lgi1	-1.1091	1.00204	0.00154743	0.0169158	ENSMUSG00000067242	protein_coding
Rap1gap2	-0.816924	4.57051	0.00155151	0.0169455	ENSMUSG00000038807	protein_coding
Spink6	-0.983547	1.94478	0.00155241	0.0169455	ENSMUSG00000055095	protein_coding
Dsg3	0.707232	7.46244	0.0015546	0.0169571	ENSMUSG00000056632	protein_coding
Asb5	-0.751049	3.68827	0.00155805	0.0169824	ENSMUSG00000031519	protein_coding
Mfap2	-0.912547	4.71975	0.00156231	0.0170164	ENSMUSG00000060572	protein_coding
2310002L09Rik	-0.766715	3.9575	0.00156416	0.0170243	ENSMUSG00000028396	protein_coding
Sh3bgr	-0.872094	4.60683	0.00156567	0.0170284	ENSMUSG00000040666	protein_coding
Glod4	0.748147	5.45969	0.00156814	0.0170305	ENSMUSG00000017286	protein_coding
Katnbl1	0.796559	5.41661	0.00156756	0.0170305	ENSMUSG00000027132	protein_coding
Eef2k	-0.606469	6.18596	0.00157298	0.0170707	ENSMUSG00000035064	protein_coding
Agpat9	0.94867	3.74403	0.00157602	0.0170914	ENSMUSG00000029314	protein_coding
Epb4.1l1	-0.646656	5.68288	0.00159117	0.0172432	ENSMUSG00000027624	protein_coding
Myog	-1.10849	1.51782	0.00159738	0.017298	ENSMUSG00000026459	protein_coding
Dmwd	-0.706135	4.50906	0.00160428	0.0173473	ENSMUSG00000030410	protein_coding
Flot2	-0.707605	5.54017	0.00160423	0.0173473	ENSMUSG00000061981	protein_coding
Tspan12	-0.77424	2.95766	0.00160539	0.0173473	ENSMUSG00000029669	protein_coding
Alpl	-0.893791	2.865	0.00160919	0.017375	ENSMUSG00000028766	protein_coding
Rpf2	0.852425	3.41178	0.00161143	0.017375	ENSMUSG00000038510	protein_coding
Thbs3	-0.705341	4.98823	0.00161097	0.017375	ENSMUSG00000028047	protein_coding
Myot	-0.683867	6.42195	0.00161272	0.0173764	ENSMUSG00000024471	protein_coding
Gm16119	-0.902963	2.4868	0.00162152	0.0174561	NA	NA
Mpz	-0.872161	7.06243	0.00162245	0.0174561	ENSMUSG00000056569	protein_coding
Ogfr	0.748288	5.52385	0.0016251	0.0174721	ENSMUSG00000049401	protein_coding
Zbtb20	-0.727987	6.60183	0.00162753	0.0174858	ENSMUSG00000022708	protein_coding
Dapk2	0.650039	4.9261	0.0016292	0.0174912	ENSMUSG00000032380	protein_coding
Il13ra1	0.760128	6.42017	0.00163183	0.0174944	ENSMUSG00000017057	protein_coding
Klhl33	-0.856922	4.11425	0.00163156	0.0174944	ENSMUSG00000090799	protein_coding
Adrb3	1.13306	1.77428	0.00163701	0.0175374	ENSMUSG00000031489	protein_coding
Wfdc12	-1.11224	2.47531	0.00163963	0.0175529	ENSMUSG00000042845	protein_coding
Jph2	-1.07757	5.75422	0.0016451	0.0175864	ENSMUSG00000017817	protein_coding
Tcf7l1	-0.745802	4.89168	0.00164465	0.0175864	ENSMUSG00000055799	protein_coding
Krtap5-4	-1.04051	5.28905	0.00165005	0.0176142	ENSMUSG00000045236	protein_coding
Rbpms	-0.7346	3.48305	0.00164999	0.0176142	ENSMUSG00000031586	protein_coding
Tpr	0.928159	6.89122	0.00165218	0.0176245	ENSMUSG00000006005	protein_coding
Rilp	-0.900801	3.16806	0.00166094	0.0177053	ENSMUSG00000038195	protein_coding
St6galnac6	-0.823326	4.363	0.00166384	0.0177236	ENSMUSG00000026811	protein_coding
Ampd1	-0.802996	3.85902	0.00166681	0.0177427	ENSMUSG00000070385	protein_coding
Vwa7	-0.79282	2.69268	0.00166845	0.0177475	ENSMUSG00000007030	protein_coding
Dynlrb1	0.631485	6.47552	0.00167163	0.0177687	ENSMUSG00000047459	protein_coding
Popdc2	-0.954217	2.68937	0.00167548	0.0177971	ENSMUSG00000022803	protein_coding
Fxyd6	-0.936703	7.28389	0.00167967	0.0178249	ENSMUSG00000066705	protein_coding
Islr2	-0.937828	2.42497	0.00168047	0.0178249	ENSMUSG00000051243	protein_coding
Gm7137	-1.04951	2.01713	0.001684	0.0178497	ENSMUSG00000095721	protein_coding
Nudt11	-0.940186	1.84512	0.00168819	0.0178815	ENSMUSG00000073295	protein_coding
Cct3	0.783484	7.21656	0.00169093	0.0178979	ENSMUSG00000001416	protein_coding
Trip10	-0.620135	5.71672	0.00169253	0.0179021	ENSMUSG00000019487	protein_coding
Chga	0.970327	1.56916	0.00169427	0.017908	ENSMUSG00000021194	protein_coding
Lhx2	-0.72051	5.96966	0.00169637	0.0179175	ENSMUSG00000000247	protein_coding
Mina	0.66581	4.51745	0.00169932	0.0179361	ENSMUSG00000022724	protein_coding
Snrpn	-1.00556	3.24598	0.0017035	0.0179675	ENSMUSG00000000948	protein_coding
Notch4	-0.779719	2.82866	0.0017069	0.0179737	ENSMUSG00000015468	protein_coding
Shox2	-0.937447	2.92103	0.00170697	0.0179737	ENSMUSG00000027833	protein_coding
Skint9	-0.944512	2.06749	0.00170768	0.0179737	ENSMUSG00000049972	protein_coding
Gpsm2	0.625889	6.40785	0.00172223	0.0181142	ENSMUSG00000027883	protein_coding
Klf9	-0.74553	5.64261	0.00172609	0.0181421	ENSMUSG00000033863	protein_coding
Gpr115	0.761866	6.49479	0.00173052	0.0181759	ENSMUSG00000023918	protein_coding
Faah	-0.601631	5.61419	0.00175599	0.0184176	ENSMUSG00000034171	protein_coding
Fads3	-0.606695	5.7218	0.00175562	0.0184176	ENSMUSG00000024664	protein_coding
Ramp1	-0.836626	4.65695	0.00176592	0.0185089	ENSMUSG00000034353	protein_coding
Acap1	0.805652	2.31212	0.00176824	0.0185202	ENSMUSG00000001588	protein_coding
Sde2	0.626765	5.31124	0.00178024	0.018633	ENSMUSG00000038806	protein_coding
Zfp68	1.02659	4.92982	0.00178251	0.0186437	ENSMUSG00000058291	protein_coding
6430571L13Rik	-0.792364	3.56424	0.00180107	0.0188247	ENSMUSG00000037977	protein_coding
Larp7	0.807333	4.08582	0.00180865	0.0188697	ENSMUSG00000027968	protein_coding
Meg3	-0.8466	4.74353	0.00180679	0.0188697	ENSMUSG00000021268	lincRNA
Rnf6	0.662868	5.67182	0.00180914	0.0188697	ENSMUSG00000029634	protein_coding
Actn3	-0.840007	4.70695	0.00181107	0.0188766	ENSMUSG00000006457	protein_coding
Npbwr1	-0.967708	2.2233	0.00182226	0.0189801	ENSMUSG00000033774	protein_coding
Chrne	-0.938237	2.47086	0.00182808	0.0190275	ENSMUSG00000014609	protein_coding
Krtap5-1	-1.04661	3.7428	0.00183173	0.0190523	ENSMUSG00000066100	protein_coding
Dars	0.699853	5.74824	0.00184268	0.0191481	ENSMUSG00000026356	protein_coding
Wnt11	-0.664558	4.77802	0.0018435	0.0191481	ENSMUSG00000015957	protein_coding
Ehd3	-0.86775	4.01764	0.00184671	0.0191682	ENSMUSG00000024065	protein_coding
Tcf15	-1.19663	0.413625	0.00184979	0.0191869	ENSMUSG00000068079	protein_coding
Bicd2	0.637254	7.95978	0.00185175	0.019194	ENSMUSG00000037933	protein_coding
Samd14	-0.769637	3.68221	0.00185456	0.0192098	ENSMUSG00000047181	protein_coding
Dlx2	-0.774037	3.06251	0.00186031	0.0192561	ENSMUSG00000023391	protein_coding
Fndc1	-0.758382	7.26074	0.00186179	0.0192582	ENSMUSG00000071984	protein_coding
Steap3	-0.856511	5.86875	0.00186393	0.019267	ENSMUSG00000026389	protein_coding
Rusc2	-0.651504	4.99429	0.00187005	0.019317	ENSMUSG00000035969	protein_coding
Igfbp6	-0.74979	6.02085	0.00188714	0.0194801	ENSMUSG00000023046	protein_coding
Dusp10	-0.864159	4.07068	0.00188846	0.0194804	ENSMUSG00000039384	protein_coding
Agt	-1.32064	0.342477	0.00189157	0.019495	ENSMUSG00000031980	protein_coding
Aldh1l2	0.91065	2.9295	0.00189248	0.019495	ENSMUSG00000020256	protein_coding
Dennd2c	0.615204	5.70471	0.00189498	0.0195043	ENSMUSG00000007379	protein_coding
Sptb	-0.805661	5.92912	0.00189598	0.0195043	ENSMUSG00000021061	protein_coding
Sox12	-0.751534	3.09132	0.0018975	0.0195066	ENSMUSG00000051817	protein_coding
Zfp35	0.990755	3.67529	0.00189997	0.0195186	ENSMUSG00000063281	protein_coding
Rnf20	0.690313	5.93205	0.00190164	0.0195224	ENSMUSG00000028309	protein_coding
Abra	-0.793735	3.13811	0.00190378	0.0195252	ENSMUSG00000042895	protein_coding
Got1	-0.77129	7.37152	0.00190582	0.0195252	ENSMUSG00000025190	protein_coding
Jak2	0.756011	5.51359	0.00190464	0.0195252	ENSMUSG00000024789	protein_coding
Dyrk3	1.04788	2.31236	0.00190975	0.0195521	ENSMUSG00000016526	protein_coding
Enah	0.635469	6.39762	0.00191323	0.0195744	ENSMUSG00000022995	protein_coding
Spdl1	0.963239	2.40551	0.00191598	0.0195892	ENSMUSG00000069910	protein_coding
Srl	-0.887856	7.69813	0.0019251	0.019669	ENSMUSG00000022519	protein_coding
Tars	0.687102	6.10373	0.001929	0.0196954	ENSMUSG00000022241	protein_coding
Hsd3b6	-0.842161	2.80882	0.0019323	0.0197024	ENSMUSG00000027869	protein_coding
Met	0.709852	4.41264	0.00193131	0.0197024	ENSMUSG00000009376	protein_coding
Clec2g	0.929469	3.49026	0.00193961	0.0197542	ENSMUSG00000000248	protein_coding
Scfd1	0.970073	4.7495	0.00194002	0.0197542	ENSMUSG00000020952	protein_coding
Tfeb	-0.74774	4.8341	0.00195038	0.0198463	ENSMUSG00000023990	protein_coding
Cisd1	-0.739122	6.04379	0.00195599	0.0198681	ENSMUSG00000037710	protein_coding
Gprc5d	-0.819751	6.91474	0.00195442	0.0198681	ENSMUSG00000030205	protein_coding
Smpd1	-0.670225	6.95001	0.0019565	0.0198681	ENSMUSG00000037049	protein_coding
Htra3	-0.825344	6.21264	0.00196217	0.0199122	ENSMUSG00000029096	protein_coding
Slc46a2	-0.625579	5.78624	0.0019691	0.0199691	ENSMUSG00000028386	protein_coding
Rasl11a	-0.91469	2.13137	0.00197733	0.020039	ENSMUSG00000029641	protein_coding
Hlf	-0.799413	5.59582	0.00197868	0.0200392	ENSMUSG00000003949	protein_coding
Gm17281	-1.08786	1.60143	0.00199255	0.020166	ENSMUSG00000097317	lincRNA
Cltc	0.791769	8.32241	0.00200764	0.0202233	ENSMUSG00000047126	protein_coding
Exoc3	0.708946	5.84213	0.00200109	0.0202233	ENSMUSG00000034152	protein_coding
Fam43a	0.696194	5.87534	0.00200301	0.0202233	ENSMUSG00000046546	protein_coding
Fbxl16	-1.01751	1.85296	0.00200695	0.0202233	ENSMUSG00000025738	protein_coding
Serpinb1a	0.860727	5.27693	0.00200412	0.0202233	ENSMUSG00000044734	protein_coding
Tnxb	-0.821611	7.92133	0.00200757	0.0202233	ENSMUSG00000033327	protein_coding
Zc3h12a	1.08487	5.45528	0.00200344	0.0202233	ENSMUSG00000042677	protein_coding
Slfn4	1.19915	1.04547	0.00201774	0.0203114	ENSMUSG00000000204	protein_coding
Tshz3	-0.722222	3.54056	0.00204455	0.0205675	ENSMUSG00000021217	protein_coding
Gldc	-0.89312	1.49746	0.00204746	0.0205829	ENSMUSG00000024827	protein_coding
Rtn4rl1	-0.877011	3.36869	0.00204925	0.0205872	ENSMUSG00000045287	protein_coding
Il22ra2	-1.19379	0.597505	0.0020512	0.020593	ENSMUSG00000039760	protein_coding
Zdbf2	-1.10536	0.589552	0.0020577	0.0206444	ENSMUSG00000027520	protein_coding
Krr1	0.872615	4.32701	0.00206397	0.0206935	ENSMUSG00000063334	protein_coding
Chordc1	0.745948	5.47395	0.00206624	0.0207024	ENSMUSG00000001774	protein_coding
Tmem33	0.595353	6.36209	0.00207061	0.0207323	ENSMUSG00000037720	protein_coding
Mycn	-0.825149	3.62955	0.00207921	0.0208045	ENSMUSG00000037169	protein_coding
Cops2	1.0021	6.09534	0.00209078	0.0209064	ENSMUSG00000027206	protein_coding
Atp6v1a	0.733736	7.37121	0.0020944	0.0209147	ENSMUSG00000052459	protein_coding
Ddx3x	0.893406	8.50696	0.00209394	0.0209147	ENSMUSG00000000787	protein_coding
Tenc1	-0.634494	6.30193	0.00210146	0.0209713	ENSMUSG00000037003	protein_coding
Atp7a	0.807718	5.58783	0.00210396	0.0209823	ENSMUSG00000033792	protein_coding
Fbp1	-0.673638	4.36635	0.00211031	0.0210177	ENSMUSG00000069805	protein_coding
Rsl1d1	0.706299	5.9965	0.0021102	0.0210177	ENSMUSG00000005846	protein_coding
Trex2	0.787912	6.55653	0.00211294	0.0210299	ENSMUSG00000031372	protein_coding
Dhx9	0.697229	7.1504	0.00211473	0.0210338	ENSMUSG00000042699	protein_coding
Mtfr1l	-0.642741	5.47793	0.0021196	0.0210683	ENSMUSG00000046671	protein_coding
Gm26574	-1.24334	0.360322	0.00213929	0.0212499	ENSMUSG00000097925	antisense
Vegfb	-0.860734	4.72632	0.00214231	0.0212659	ENSMUSG00000024962	protein_coding
Casq1	-0.907469	6.55159	0.00214543	0.0212721	ENSMUSG00000007122	protein_coding
Cmklr1	-0.8265	4.09504	0.00214578	0.0212721	ENSMUSG00000042190	protein_coding
Esrrb	-1.5901	0.538906	0.00214785	0.021273	ENSMUSG00000021255	protein_coding
Slc16a6	0.610971	5.07108	0.0021487	0.021273	ENSMUSG00000041920	protein_coding
Rnf157	-0.82041	2.88388	0.00215414	0.0213128	ENSMUSG00000052949	protein_coding
Prss48	-1.70235	0.243805	0.00216429	0.0213991	ENSMUSG00000049013	protein_coding
Gm9992	-1.08706	2.17837	0.00216583	0.0214002	ENSMUSG00000056133	protein_coding
Clec3b	-0.884923	6.71548	0.00216916	0.021406	ENSMUSG00000025784	protein_coding
Lgr6	-0.850155	3.60414	0.00217197	0.021406	ENSMUSG00000042793	protein_coding
Mpc1	-0.717816	3.66874	0.00217355	0.021406	ENSMUSG00000023861	protein_coding
Tpm4	0.699225	7.75787	0.00217268	0.021406	ENSMUSG00000031799	protein_coding
Wdr43	0.775014	5.64016	0.00217064	0.021406	ENSMUSG00000041057	protein_coding
Pdlim7	-0.640084	5.77343	0.00217501	0.0214063	ENSMUSG00000021493	protein_coding
Gmps	0.748029	5.58437	0.00219093	0.0215489	ENSMUSG00000027823	protein_coding
Asb4	-1.14823	0.527841	0.00219243	0.0215496	ENSMUSG00000042607	protein_coding
Hspa4	0.682235	7.39362	0.00220618	0.0216663	ENSMUSG00000020361	protein_coding
Smtnl2	-0.854021	4.49121	0.0022072	0.0216663	ENSMUSG00000045667	protein_coding
Nmd3	0.81389	4.74464	0.00221076	0.0216871	ENSMUSG00000027787	protein_coding
Kntc1	0.811202	3.59758	0.002219	0.0217413	ENSMUSG00000029414	protein_coding
Macrod1	-0.824511	4.96474	0.00221917	0.0217413	ENSMUSG00000036278	protein_coding
Foxl2	-1.20633	-0.088779	0.00222666	0.0217719	ENSMUSG00000050397	protein_coding
Maoa	0.969172	4.92589	0.00222446	0.0217719	ENSMUSG00000025037	protein_coding
Wfdc1	-0.829524	3.45442	0.00222616	0.0217719	ENSMUSG00000023336	protein_coding
Id3	-0.652644	5.96554	0.00223875	0.0218759	ENSMUSG00000007872	protein_coding
Tprkb	0.647547	4.46059	0.00224094	0.0218831	ENSMUSG00000054226	protein_coding
2310065F04Rik	-0.854296	3.04961	0.00224528	0.0219042	ENSMUSG00000087410	lincRNA
Smarca5	0.771313	6.4261	0.00224602	0.0219042	ENSMUSG00000031715	protein_coding
Rian	-0.826555	3.87797	0.00225515	0.0219789	ENSMUSG00000097451	processed_transcript
Tpp2	0.80842	5.98437	0.00226075	0.0220192	ENSMUSG00000041763	protein_coding
Apba1	-0.765313	3.06836	0.00226961	0.0220912	ENSMUSG00000024897	protein_coding
Coro2b	-0.80618	3.56241	0.00227468	0.0221248	ENSMUSG00000041729	protein_coding
Dennd1b	1.01768	5.44668	0.00227601	0.0221248	ENSMUSG00000056268	protein_coding
Sfxn1	0.616294	5.07217	0.00227892	0.0221387	ENSMUSG00000021474	protein_coding
Fkbp5	-0.995269	5.38121	0.00230586	0.0223469	ENSMUSG00000024222	protein_coding
Gm10638	-1.17568	0.275233	0.0023063	0.0223469	ENSMUSG00000074178	protein_coding
Il6ra	0.588413	6.21421	0.00230225	0.0223469	ENSMUSG00000027947	protein_coding
Rfc1	0.762627	5.35414	0.00230487	0.0223469	ENSMUSG00000029191	protein_coding
Ankrd49	0.794368	4.17114	0.00231365	0.0224036	ENSMUSG00000031931	protein_coding
Gm11569	-1.31549	2.76831	0.00233521	0.0225978	ENSMUSG00000078260	protein_coding
Lrrn2	-0.888603	1.84662	0.00234892	0.0227158	ENSMUSG00000026443	protein_coding
Fkbp10	-0.810147	4.43805	0.00235444	0.0227545	ENSMUSG00000001555	protein_coding
Clec11a	-0.772957	3.5675	0.00235796	0.0227739	ENSMUSG00000004473	protein_coding
Gng7	-0.840336	2.52407	0.0023633	0.0228108	ENSMUSG00000048240	protein_coding
Rictor	0.862622	5.68699	0.00237036	0.0228458	ENSMUSG00000050310	protein_coding
Tmem233	-0.996065	2.78521	0.0023715	0.0228458	ENSMUSG00000079278	protein_coding
Wipi1	-0.620728	5.68755	0.0023686	0.0228458	ENSMUSG00000041895	protein_coding
Fam124b	-1.11708	0.312034	0.00237307	0.0228463	ENSMUSG00000043230	protein_coding
Epdr1	-0.71632	4.68228	0.00238209	0.0229184	ENSMUSG00000002808	protein_coding
Col22a1	-1.1076	1.5507	0.00238858	0.0229662	ENSMUSG00000079022	protein_coding
Aamdc	-0.746709	3.55095	0.00239196	0.022984	ENSMUSG00000035642	protein_coding
Card9	0.831476	2.07085	0.00240219	0.023044	ENSMUSG00000026928	protein_coding
Creb3l1	-0.912185	5.06889	0.00240282	0.023044	ENSMUSG00000027230	protein_coding
Igfbp5	-0.895636	9.70395	0.00240241	0.023044	ENSMUSG00000026185	protein_coding
Clmn	-0.761147	4.23647	0.00240905	0.0230807	ENSMUSG00000021097	protein_coding
Daam2	-0.661503	4.63038	0.00240971	0.0230807	ENSMUSG00000040260	protein_coding
Apobec1	0.731418	3.38181	0.00241962	0.023146	ENSMUSG00000040613	protein_coding
Tgs1	0.874324	4.45838	0.00241846	0.023146	ENSMUSG00000028233	protein_coding
Gm6410	1.09935	0.777614	0.00243024	0.0232328	ENSMUSG00000097308	lincRNA
Zfp560	0.806045	3.32379	0.00243281	0.0232425	ENSMUSG00000045519	protein_coding
Gm11131	1.17372	0.372311	0.00243645	0.0232625	ENSMUSG00000079505	antisense
Ddo	-0.963436	2.14187	0.00244466	0.0233261	ENSMUSG00000063428	protein_coding
Pof1b	1.10129	8.1262	0.00244655	0.0233292	ENSMUSG00000034607	protein_coding
Mpc2	-0.677296	5.87084	0.00244883	0.0233361	ENSMUSG00000026568	protein_coding
AI464131	-0.751107	4.41398	0.00245592	0.023374	ENSMUSG00000046312	protein_coding
Pde1b	-0.768896	2.60387	0.00245581	0.023374	ENSMUSG00000022489	protein_coding
Sprr2f	2.53176	2.27973	0.00246042	0.0234021	ENSMUSG00000050635	protein_coding
1500009L16Rik	0.99455	0.66516	0.0024656	0.0234365	ENSMUSG00000087651	protein_coding
Gmpr	-0.870336	4.52653	0.00246865	0.0234506	ENSMUSG00000000253	protein_coding
Tmem121	-1.05727	0.626272	0.00247946	0.0235384	ENSMUSG00000049036	protein_coding
Ebf1	-0.714141	4.5211	0.00249038	0.0236173	ENSMUSG00000057098	protein_coding
Fam211b	-0.627629	4.54324	0.00249092	0.0236173	NA	NA
Pkp4	0.59715	5.90669	0.00249973	0.0236859	ENSMUSG00000026991	protein_coding
Prss53	-0.892385	1.49996	0.00250953	0.0237637	ENSMUSG00000044139	protein_coding
Car13	0.690094	6.46742	0.00252181	0.023865	ENSMUSG00000027555	protein_coding
Cd4	1.00713	1.43561	0.0025283	0.0239069	ENSMUSG00000023274	protein_coding
Lmx1b	-1.02336	0.983614	0.00252943	0.0239069	ENSMUSG00000038765	protein_coding
Cables1	-0.667966	4.07265	0.00253207	0.0239168	ENSMUSG00000040957	protein_coding
Pla2g2e	-0.83981	3.64089	0.00253446	0.0239243	ENSMUSG00000028751	protein_coding
Cdc5l	0.642401	5.55481	0.0025415	0.0239757	ENSMUSG00000023932	protein_coding
Gm3233	-0.89323	5.20929	0.00254329	0.0239775	ENSMUSG00000094120	protein_coding
Ddx18	0.632452	5.09676	0.00254809	0.0240077	ENSMUSG00000001674	protein_coding
Ptgr1	0.695436	6.37248	0.00255254	0.0240195	ENSMUSG00000028378	protein_coding
Tmem198	-1.14425	0.134159	0.00255144	0.0240195	ENSMUSG00000051703	protein_coding
Obsl1	-0.670392	4.91631	0.00255556	0.0240328	ENSMUSG00000026211	protein_coding
Aldoa	-0.77211	10.6836	0.00256072	0.0240579	ENSMUSG00000030695	protein_coding
Foxc1	-0.697619	5.66045	0.00256143	0.0240579	ENSMUSG00000050295	protein_coding
6330403K07Rik	-0.751269	2.54467	0.00256323	0.0240598	ENSMUSG00000018451	lincRNA
Wdr75	0.766349	5.044	0.00256489	0.0240602	ENSMUSG00000025995	protein_coding
Ipo11	0.782287	4.40655	0.00256808	0.0240752	ENSMUSG00000042590	protein_coding
Atp1a2	-0.875199	8.68801	0.00257211	0.0240979	ENSMUSG00000007097	protein_coding
Elovl5	-0.606946	5.97742	0.00257984	0.0241401	ENSMUSG00000032349	protein_coding
Tmem151a	-0.976022	1.21481	0.00257831	0.0241401	ENSMUSG00000061451	protein_coding
Sh3rf2	0.605912	6.83168	0.00259744	0.0242897	ENSMUSG00000057719	protein_coding
Mansc1	-0.665538	5.03455	0.00263017	0.0245805	ENSMUSG00000032718	protein_coding
Bach2	-0.641821	4.37172	0.00263341	0.0245954	ENSMUSG00000040270	protein_coding
Foxe1	-0.943371	3.22783	0.00264585	0.0246155	ENSMUSG00000070990	protein_coding
Krtap12-1	-0.802794	5.12825	0.00264663	0.0246155	ENSMUSG00000069583	protein_coding
Map1a	-0.930657	4.55266	0.00264723	0.0246155	ENSMUSG00000027254	protein_coding
Shank3	-0.760826	3.8849	0.00264271	0.0246155	ENSMUSG00000022623	protein_coding
St8sia2	-0.863566	2.10443	0.0026462	0.0246155	ENSMUSG00000025789	protein_coding
Trp53inp2	-0.675853	8.17886	0.002647	0.0246155	ENSMUSG00000038375	protein_coding
Twist1	-0.910042	3.85998	0.00264868	0.0246155	ENSMUSG00000035799	protein_coding
Zfp955a	1.1119	2.01834	0.00263834	0.0246155	ENSMUSG00000094441	protein_coding
Hist3h2ba	-1.08366	0.69608	0.00266442	0.0247464	ENSMUSG00000056895	protein_coding
1110001J03Rik	-0.842582	3.74728	0.00266621	0.0247478	ENSMUSG00000019689	protein_coding
Tnc	-0.638418	7.68268	0.00266899	0.0247583	ENSMUSG00000028364	protein_coding
Dapp1	0.71039	3.93482	0.00268517	0.024893	ENSMUSG00000028159	protein_coding
Tagln	-0.592562	5.77339	0.00268916	0.0248992	ENSMUSG00000032085	protein_coding
Tspan2	-0.721754	3.2209	0.00268814	0.0248992	ENSMUSG00000027858	protein_coding
Dnm1l	0.787185	5.95204	0.00269448	0.0249331	ENSMUSG00000022789	protein_coding
Acad12	-0.849122	2.78219	0.00271385	0.0250969	ENSMUSG00000042647	protein_coding
Gzmm	-0.955066	1.02955	0.00272667	0.0251878	ENSMUSG00000054206	protein_coding
Nudcd1	0.84818	3.85659	0.00272704	0.0251878	ENSMUSG00000038736	protein_coding
Car14	-1.13587	2.64382	0.00273075	0.0251911	ENSMUSG00000038526	protein_coding
Sorcs2	-0.601695	4.94373	0.0027291	0.0251911	ENSMUSG00000029093	protein_coding
Csnk1g3	0.678362	5.40748	0.00273474	0.0251968	ENSMUSG00000073563	protein_coding
Prr5	-0.878427	1.60634	0.00273374	0.0251968	ENSMUSG00000036106	protein_coding
Ank1	-1.03832	4.5581	0.00274012	0.025231	ENSMUSG00000031543	protein_coding
Gpr68	0.802516	2.39752	0.0027442	0.0252494	ENSMUSG00000047415	protein_coding
Pthlh	-0.635412	4.43355	0.00274549	0.0252494	ENSMUSG00000048776	protein_coding
Sspn	-0.779105	5.43589	0.00275155	0.0252896	ENSMUSG00000030255	protein_coding
St3gal3	-0.910738	3.94168	0.00275333	0.0252905	ENSMUSG00000028538	protein_coding
Txndc9	0.776227	5.77224	0.00275522	0.0252924	ENSMUSG00000058407	protein_coding
0610009L18Rik	-1.04282	1.11852	0.00275846	0.0253066	ENSMUSG00000043644	protein_coding
Cpsf2	0.727112	5.44132	0.00276972	0.0253776	ENSMUSG00000041781	protein_coding
Eno3	-0.816507	8.78721	0.00276986	0.0253776	ENSMUSG00000060600	protein_coding
H2-M5	0.889587	1.31223	0.00277127	0.0253776	ENSMUSG00000024459	protein_coding
Atp6v1h	0.807298	6.06685	0.00277682	0.025413	ENSMUSG00000033793	protein_coding
Angptl7	-1.16478	6.28032	0.00277943	0.0254141	ENSMUSG00000028989	protein_coding
Galnt14	-1.00667	1.04836	0.00278198	0.0254141	ENSMUSG00000024064	protein_coding
Ptgs1	0.611379	6.28211	0.00278202	0.0254141	ENSMUSG00000047250	protein_coding
Cd34	-0.705398	7.36131	0.00280105	0.0255724	ENSMUSG00000016494	protein_coding
Degs1	0.62495	7.60244	0.00281102	0.0256478	ENSMUSG00000038633	protein_coding
Eml4	0.629833	5.7653	0.00282164	0.025729	ENSMUSG00000032624	protein_coding
Dusp1	0.786698	6.14201	0.00282848	0.025761	ENSMUSG00000024190	protein_coding
Tceal5	-1.17742	0.451317	0.00282858	0.025761	ENSMUSG00000054034	protein_coding
Grik5	-0.660172	3.77051	0.00283373	0.0257923	ENSMUSG00000003378	protein_coding
Ddx24	0.615544	6.51023	0.00283644	0.0258013	ENSMUSG00000041645	protein_coding
Nlgn2	-0.57202	5.63409	0.00284364	0.0258511	ENSMUSG00000051790	protein_coding
Ap3m1	0.768412	5.57387	0.0028511	0.0258824	ENSMUSG00000021824	protein_coding
Phactr1	-0.730857	2.79449	0.00285133	0.0258824	ENSMUSG00000054728	protein_coding
Tbx3	-0.664647	4.79785	0.00285226	0.0258824	ENSMUSG00000018604	protein_coding
Slc38a6	0.747518	7.95636	0.00285552	0.0258964	ENSMUSG00000044712	protein_coding
Crhr2	-0.847712	4.26069	0.00285937	0.0259131	ENSMUSG00000003476	protein_coding
Dusp27	-0.938252	3.09964	0.00286081	0.0259131	ENSMUSG00000026564	protein_coding
Apol6	-0.896241	2.35688	0.0028666	0.0259341	ENSMUSG00000033576	protein_coding
Bcl2l1	-0.593301	5.73555	0.00286601	0.0259341	ENSMUSG00000007659	protein_coding
Emp3	-0.767442	5.09322	0.00286879	0.0259384	ENSMUSG00000040212	protein_coding
Slmap	0.708203	6.91454	0.00287246	0.0259559	ENSMUSG00000021870	protein_coding
Smarcd3	-0.770384	3.32591	0.00288106	0.026018	ENSMUSG00000028949	protein_coding
Il17d	-0.959803	1.59119	0.00288402	0.026029	ENSMUSG00000050222	protein_coding
Cul2	0.688876	5.16822	0.00288733	0.0260432	ENSMUSG00000024231	protein_coding
Hspg2	-0.802615	8.49204	0.00289146	0.0260648	ENSMUSG00000028763	protein_coding
Ncbp1	0.67156	5.92821	0.00289705	0.0260995	ENSMUSG00000028330	protein_coding
Rundc3a	-0.712304	3.04438	0.0028993	0.0261041	ENSMUSG00000006575	protein_coding
Cd109	0.661992	7.56031	0.00290348	0.0261261	ENSMUSG00000046186	protein_coding
Gcc2	0.989272	4.62115	0.00290858	0.0261563	ENSMUSG00000038039	protein_coding
Taf1d	0.886944	3.97984	0.00291759	0.0262216	ENSMUSG00000031939	protein_coding
Gsdmc	0.999056	5.84969	0.00293062	0.0263072	ENSMUSG00000079025	protein_coding
Pitx2	-0.674982	5.49862	0.00292996	0.0263072	ENSMUSG00000028023	protein_coding
Klc2	-0.683858	4.84085	0.00293601	0.0263398	ENSMUSG00000024862	protein_coding
Hrct1	-1.04986	0.556771	0.00294543	0.0264009	ENSMUSG00000071001	protein_coding
Sgol2	1.10111	1.62929	0.00294633	0.0264009	ENSMUSG00000026039	protein_coding
Bean1	-0.777617	2.55151	0.00295276	0.0264404	ENSMUSG00000031872	protein_coding
Pf4	-0.867178	4.07147	0.00295426	0.0264404	ENSMUSG00000029373	protein_coding
Ktn1	0.896788	6.53664	0.00296312	0.0265031	ENSMUSG00000021843	protein_coding
Top1	0.688622	6.61272	0.0029648	0.0265031	ENSMUSG00000070544	protein_coding
Esf1	0.924902	4.05656	0.00298768	0.0266794	ENSMUSG00000045624	protein_coding
Padi4	-0.644507	4.79563	0.00298808	0.0266794	ENSMUSG00000025330	protein_coding
Fbxo40	-0.819892	4.64691	0.00301245	0.026821	ENSMUSG00000047746	protein_coding
Gadd45g	-0.770963	4.21752	0.00301465	0.026821	ENSMUSG00000021453	protein_coding
Micu1	0.602754	6.33609	0.00301368	0.026821	ENSMUSG00000020111	protein_coding
Slc45a3	-0.707235	4.86128	0.00301378	0.026821	ENSMUSG00000026435	protein_coding
Tnfsf18	1.17616	0.281194	0.00301246	0.026821	ENSMUSG00000066755	protein_coding
Vamp5	-0.73047	3.54243	0.00301041	0.026821	ENSMUSG00000073002	protein_coding
Sec31b	-0.764043	3.14246	0.00301822	0.0268367	ENSMUSG00000051984	protein_coding
Cct4	0.686553	6.80339	0.00304235	0.0270146	ENSMUSG00000007739	protein_coding
Ercc6l	0.875409	2.90841	0.00304361	0.0270146	ENSMUSG00000051220	protein_coding
Prr15l	-1.18931	0.275247	0.00304028	0.0270146	ENSMUSG00000047040	protein_coding
Pdia6	0.632413	7.0012	0.00304938	0.0270497	ENSMUSG00000020571	protein_coding
Dennd2a	-0.766739	3.68083	0.0030536	0.0270575	ENSMUSG00000038456	protein_coding
Gm10272	-0.959414	4.04943	0.00305488	0.0270575	ENSMUSG00000069584	protein_coding
Prob1	-0.874271	3.14039	0.00305567	0.0270575	ENSMUSG00000073600	protein_coding
Bhlha9	-0.83269	3.44791	0.00306422	0.0271172	ENSMUSG00000044243	protein_coding
Mab21l2	-0.894673	2.8558	0.00306629	0.0271196	ENSMUSG00000057777	protein_coding
Copg2	0.689381	6.3061	0.00307147	0.0271494	ENSMUSG00000025607	protein_coding
Pcbp4	-0.6715	5.05153	0.00307412	0.0271569	ENSMUSG00000023495	protein_coding
Msx1	-0.713898	3.91177	0.00307945	0.0271879	ENSMUSG00000048450	protein_coding
Six2	-1.13367	0.355074	0.00308339	0.0272067	ENSMUSG00000024134	protein_coding
Rala	0.580644	6.05665	0.00308868	0.0272373	ENSMUSG00000008859	protein_coding
Kcnj11	-1.06585	2.8759	0.00309885	0.027295	ENSMUSG00000096146	protein_coding
Nipal1	0.77778	6.15247	0.00309781	0.027295	ENSMUSG00000067219	protein_coding
Lrp4	-0.646453	6.69538	0.00310189	0.0273057	ENSMUSG00000027253	protein_coding
Plod1	-0.779035	5.11861	0.00310453	0.027313	ENSMUSG00000019055	protein_coding
6430548M08Rik	0.629485	6.88433	0.00311832	0.0274022	ENSMUSG00000031824	protein_coding
Ctsg	-1.11104	0.099265	0.00311797	0.0274022	ENSMUSG00000040314	protein_coding
Angptl4	-1.23524	3.78007	0.00312419	0.0274377	ENSMUSG00000002289	protein_coding
1110002E22Rik	-0.942281	5.43541	0.00312642	0.0274412	ENSMUSG00000090066	protein_coding
Hey1	-0.805929	2.63952	0.00313907	0.0275361	ENSMUSG00000040289	protein_coding
Stx1b	-0.764526	2.57437	0.00315198	0.0276332	ENSMUSG00000030806	protein_coding
Celf2	-0.62606	5.13751	0.00316337	0.0277169	ENSMUSG00000002107	protein_coding
Cryba4	-0.895688	2.81756	0.00318228	0.0278663	ENSMUSG00000066975	protein_coding
Gm11716	-1.13098	2.25718	0.00319488	0.0279603	ENSMUSG00000086298	antisense
Krtap19-5	-1.07915	5.90564	0.00320605	0.0280417	ENSMUSG00000051802	protein_coding
Nrip2	-0.828778	1.98607	0.0032235	0.0281779	ENSMUSG00000001520	protein_coding
Ednra	-0.637549	4.805	0.00324297	0.0283316	ENSMUSG00000031616	protein_coding
Denr	0.608859	5.32419	0.00324844	0.0283464	ENSMUSG00000023106	protein_coding
Pitx3	-0.868534	1.85562	0.00324679	0.0283464	ENSMUSG00000025229	protein_coding
Mdk	-0.729129	2.66615	0.00325102	0.0283524	ENSMUSG00000027239	protein_coding
Gm10100	-0.958382	4.63181	0.00326926	0.0284706	ENSMUSG00000096421	protein_coding
Itch	0.702293	6.24791	0.00326981	0.0284706	ENSMUSG00000027598	protein_coding
Myo18b	-0.806976	5.40046	0.00327026	0.0284706	ENSMUSG00000072720	protein_coding
Clic5	-0.701761	4.98541	0.00327567	0.0285012	ENSMUSG00000023959	protein_coding
Fxyd4	-0.893109	1.1037	0.00328981	0.0286076	ENSMUSG00000004988	protein_coding
Mgp	-0.710356	5.31145	0.0032932	0.0286205	ENSMUSG00000030218	protein_coding
Gatm	-0.728552	3.97918	0.00330349	0.0286933	ENSMUSG00000027199	protein_coding
Klhl29	-0.629242	4.17054	0.00330712	0.0287082	ENSMUSG00000020627	protein_coding
Dennd4b	-0.742533	4.85235	0.00331377	0.0287493	ENSMUSG00000042404	protein_coding
Brwd3	0.890525	5.23491	0.00331888	0.0287714	ENSMUSG00000063663	protein_coding
Uba7	0.810767	3.18787	0.00332014	0.0287714	ENSMUSG00000032596	protein_coding
Ndufa13	-0.691298	6.24206	0.00334135	0.0289384	ENSMUSG00000036199	protein_coding
C1qtnf9	-0.889436	2.71117	0.00334389	0.0289437	ENSMUSG00000071347	protein_coding
Emilin3	-0.905083	1.64539	0.00334753	0.0289585	ENSMUSG00000050700	protein_coding
Lurap1l	-0.616453	4.42557	0.00335661	0.0290204	ENSMUSG00000048706	protein_coding
Wdr12	0.702114	4.35069	0.00336442	0.0290712	ENSMUSG00000026019	protein_coding
Papss2	-0.747967	3.90465	0.00338204	0.0291898	ENSMUSG00000024899	protein_coding
Vps35	0.914119	6.71916	0.00338033	0.0291898	ENSMUSG00000031696	protein_coding
Inpp5j	-0.91868	0.936894	0.00338978	0.0292398	ENSMUSG00000034570	protein_coding
Jak1	0.624505	7.05827	0.00340708	0.0293721	ENSMUSG00000028530	protein_coding
Zfp719	1.02377	2.80197	0.00340995	0.02938	ENSMUSG00000030469	protein_coding
Papln	-0.672596	3.68137	0.00341241	0.0293843	ENSMUSG00000021223	protein_coding
Ank2	-0.639935	4.87553	0.003417	0.0294069	ENSMUSG00000032826	protein_coding
Nbeal2	0.611998	6.89741	0.00342215	0.0294344	ENSMUSG00000056724	protein_coding
Exoc6b	0.651207	6.31026	0.00343719	0.029513	ENSMUSG00000033769	protein_coding
Nol3	-0.692593	4.28752	0.00343707	0.029513	ENSMUSG00000014776	protein_coding
Psmc6	0.857073	6.14511	0.00343633	0.029513	ENSMUSG00000021832	protein_coding
Pdxdc1	0.66291	6.51674	0.003441	0.0295288	ENSMUSG00000022680	protein_coding
Rpl4	0.720968	10.1409	0.00344321	0.0295309	ENSMUSG00000032399	protein_coding
Fhl1	-0.719026	8.69141	0.0034509	0.02958	ENSMUSG00000023092	protein_coding
Zfhx3	-0.73573	3.66496	0.00346111	0.0296505	ENSMUSG00000038872	protein_coding
Pla2g3	-0.759242	2.28243	0.00346581	0.0296739	ENSMUSG00000034579	protein_coding
Nrtn	-0.761162	3.3552	0.00347916	0.0297543	ENSMUSG00000039481	protein_coding
Tmem159	-0.614654	5.95003	0.00347802	0.0297543	ENSMUSG00000030917	protein_coding
Ndn	-0.890061	4.09558	0.00348761	0.0298095	ENSMUSG00000033585	protein_coding
Sdad1	0.695705	5.44178	0.00349161	0.0298267	ENSMUSG00000029415	protein_coding
Unc45b	-0.817023	4.64802	0.00349919	0.0298744	ENSMUSG00000018845	protein_coding
Vwa2	-0.657451	4.95295	0.00350216	0.0298828	ENSMUSG00000025082	protein_coding
Ear5	-0.789997	5.89461	0.00350464	0.029887	NA	NA
Idi1	0.759388	7.18742	0.00351551	0.0299627	ENSMUSG00000058258	protein_coding
Gm14276	1.01085	0.402723	0.00351953	0.0299653	ENSMUSG00000082163	processed_pseudogene
Thy1	-0.789165	6.83898	0.0035218	0.0299653	ENSMUSG00000032011	protein_coding
Tmem64	-0.567116	6.22943	0.00352108	0.0299653	ENSMUSG00000043252	protein_coding
Engase	-0.614479	4.39969	0.00353106	0.030027	ENSMUSG00000033857	protein_coding
Riiad1	-1.0129	0.537393	0.00353437	0.03003	ENSMUSG00000028139	protein_coding
Spry4	-0.782655	2.89073	0.00353916	0.03003	ENSMUSG00000024427	protein_coding
Trib2	-0.736316	4.77113	0.00353559	0.03003	ENSMUSG00000020601	protein_coding
U2surp	0.679184	5.79775	0.00353941	0.03003	ENSMUSG00000032407	protein_coding
Cbr2	-0.651499	5.53096	0.00354409	0.0300527	ENSMUSG00000025150	protein_coding
Smad6	-0.802606	3.57298	0.00354961	0.0300825	ENSMUSG00000036867	protein_coding
Irs1	-0.779698	3.63958	0.00356146	0.0301659	ENSMUSG00000055980	protein_coding
Axl	-0.640641	7.6222	0.0035712	0.0302235	ENSMUSG00000002602	protein_coding
Gpatch4	0.753459	3.92258	0.00357229	0.0302235	ENSMUSG00000028069	protein_coding
Sox2	-1.08116	1.12706	0.00359135	0.0303677	ENSMUSG00000074637	protein_coding
Itgae	0.802165	2.56827	0.00359899	0.030398	ENSMUSG00000005947	protein_coding
Klf2	-0.837802	3.82249	0.00359891	0.030398	ENSMUSG00000055148	protein_coding
Gtf3c3	0.790406	4.0128	0.00360802	0.0304571	ENSMUSG00000041303	protein_coding
Syde1	-0.642012	4.00658	0.00363704	0.0306849	ENSMUSG00000032714	protein_coding
Wdr31	0.873581	3.41465	0.00364147	0.030705	ENSMUSG00000028391	protein_coding
Sema6a	-0.713019	4.89057	0.00366495	0.0308856	ENSMUSG00000019647	protein_coding
Esrrg	-0.791705	2.4432	0.00367119	0.0309208	ENSMUSG00000026610	protein_coding
Cdh15	-1.17758	1.56441	0.0036758	0.0309423	ENSMUSG00000031962	protein_coding
Nell2	-0.984816	1.29684	0.00368031	0.0309629	ENSMUSG00000022454	protein_coding
Fblim1	-0.647953	4.07697	0.0036865	0.0309975	ENSMUSG00000006219	protein_coding
Ccl17	-1.18254	0.913696	0.00369298	0.0310347	ENSMUSG00000031780	protein_coding
Chpt1	-0.60093	5.71913	0.00369916	0.0310487	ENSMUSG00000060002	protein_coding
Dbf4	0.680114	4.04692	0.00370292	0.0310487	ENSMUSG00000002297	protein_coding
Fibin	-0.614918	4.98998	0.00370102	0.0310487	ENSMUSG00000074971	protein_coding
Inppl1	-0.625625	6.08338	0.00370273	0.0310487	ENSMUSG00000032737	protein_coding
Il18rap	1.2756	0.445531	0.00371764	0.0310985	ENSMUSG00000026068	protein_coding
Krt4	-3.42491	8.5492	0.00371457	0.0310985	ENSMUSG00000059668	protein_coding
Uba6	0.825023	4.4797	0.00371841	0.0310985	ENSMUSG00000035898	protein_coding
Usp8	0.644806	6.07634	0.00371922	0.0310985	ENSMUSG00000027363	protein_coding
Wnt9a	-0.745121	3.25012	0.0037113	0.0310985	ENSMUSG00000000126	protein_coding
Fam211a	-0.85509	2.21584	0.00372849	0.0311413	NA	NA
Scamp5	-0.73859	3.13564	0.00372804	0.0311413	ENSMUSG00000040722	protein_coding
Pop1	0.680094	3.74792	0.00373088	0.0311439	ENSMUSG00000022325	protein_coding
1110054M08Rik	-0.895115	1.82949	0.00373516	0.0311624	ENSMUSG00000097867	lincRNA
Tpsb2	-0.73483	5.35947	0.00375934	0.0313466	ENSMUSG00000033825	protein_coding
2310061I04Rik	-0.650992	4.45657	0.00376749	0.0313878	ENSMUSG00000050705	protein_coding
Tbc1d30	-0.657567	3.63468	0.00376846	0.0313878	ENSMUSG00000052302	protein_coding
Anks6	-0.890923	1.97868	0.00377893	0.0314227	ENSMUSG00000066191	protein_coding
Cd101	0.869853	1.18315	0.00377839	0.0314227	ENSMUSG00000086564	protein_coding
Copb2	0.730289	6.91814	0.0037782	0.0314227	ENSMUSG00000032458	protein_coding
RP23-103I12.13	-0.768857	4.15014	0.00378572	0.0314617	NA	NA
Sox8	-0.91069	1.2381	0.00378865	0.0314687	ENSMUSG00000024176	protein_coding
Ccdc25	0.74416	4.33618	0.00379368	0.031493	ENSMUSG00000022035	protein_coding
Apbb1	-0.795034	4.2886	0.00380788	0.0315693	ENSMUSG00000037032	protein_coding
Fa2h	-0.843371	9.59158	0.00381115	0.0315693	ENSMUSG00000033579	protein_coding
Gm11939	-0.918353	2.13632	0.00381339	0.0315693	ENSMUSG00000078132	protein_coding
Nupl1	0.634912	5.12678	0.00380902	0.0315693	ENSMUSG00000063895	protein_coding
Rtn4r	-0.759583	2.67971	0.00381199	0.0315693	ENSMUSG00000043811	protein_coding
Eif2a	0.731576	5.61342	0.00383002	0.0316895	ENSMUSG00000027810	protein_coding
Twf1	0.629392	6.18311	0.00384407	0.0317882	ENSMUSG00000022451	protein_coding
Arhgef25	-0.60519	4.45522	0.003849	0.0317991	ENSMUSG00000019467	protein_coding
Cd86	0.973287	1.86341	0.00384962	0.0317991	ENSMUSG00000022901	protein_coding
Mfap5	-0.661297	5.32141	0.00385297	0.0318093	ENSMUSG00000030116	protein_coding
Nfil3	-0.683304	4.88747	0.00387888	0.0320055	ENSMUSG00000056749	protein_coding
Col6a2	-0.847716	7.81137	0.003887	0.0320549	ENSMUSG00000020241	protein_coding
Fbp2	-0.745739	2.81633	0.0038933	0.0320717	ENSMUSG00000021456	protein_coding
Slc35e3	0.577223	5.14507	0.00389239	0.0320717	ENSMUSG00000060181	protein_coding
Aldh1a3	0.802723	5.22841	0.0039348	0.0323927	ENSMUSG00000015134	protein_coding
Mxra7	-0.762661	4.32761	0.00393875	0.0323927	ENSMUSG00000020814	protein_coding
Ranbp2	0.940042	6.84409	0.00393679	0.0323927	ENSMUSG00000003226	protein_coding
Nipal4	0.605642	6.47027	0.00394531	0.0324289	ENSMUSG00000020411	protein_coding
Cidec	-0.941839	2.51176	0.00395383	0.0324698	ENSMUSG00000030278	protein_coding
Th	-1.02126	0.963011	0.00395461	0.0324698	ENSMUSG00000000214	protein_coding
Nek2	0.671502	4.33983	0.00395846	0.0324836	ENSMUSG00000026622	protein_coding
P2ry2	-0.679758	4.54843	0.00397051	0.0325647	ENSMUSG00000032860	protein_coding
Pla2g4a	0.862179	3.8623	0.00397776	0.0326063	ENSMUSG00000056220	protein_coding
Katnal2	-0.844881	1.62978	0.00398571	0.0326537	ENSMUSG00000025420	protein_coding
Ccl24	-0.859812	2.14576	0.00400334	0.0327624	ENSMUSG00000004814	protein_coding
Gnmt	-0.669889	3.55564	0.00400276	0.0327624	ENSMUSG00000002769	protein_coding
Il34	0.613386	4.64244	0.00401388	0.0328307	ENSMUSG00000031750	protein_coding
Casc5	0.91897	4.16388	0.00402021	0.0328645	ENSMUSG00000027326	protein_coding
Nov	-0.752877	3.52399	0.00405687	0.0331462	ENSMUSG00000037362	protein_coding
Srbd1	0.664675	4.01922	0.00405987	0.0331527	ENSMUSG00000024135	protein_coding
Pde7b	-0.72416	3.28605	0.00406644	0.0331882	ENSMUSG00000019990	protein_coding
Gm5141	1.24105	0.601182	0.00407269	0.0332212	ENSMUSG00000091183	protein_coding
Efemp1	-0.640093	5.23168	0.00408215	0.0332803	ENSMUSG00000020467	protein_coding
Gnao1	-0.793054	2.40145	0.00409335	0.0333535	ENSMUSG00000031748	protein_coding
Pitpnc1	-0.612422	5.08528	0.00410945	0.0334665	ENSMUSG00000040430	protein_coding
Fam195a	-0.820011	2.70487	0.00411937	0.0335114	ENSMUSG00000025732	protein_coding
Gm21897	0.932697	6.15075	0.00411943	0.0335114	ENSMUSG00000094472	protein_coding
Cited2	-0.611211	5.82054	0.00413287	0.033531	ENSMUSG00000039910	protein_coding
Golgb1	0.818567	6.60269	0.00413008	0.033531	ENSMUSG00000034243	protein_coding
Phf14	0.690291	5.17569	0.00413301	0.033531	ENSMUSG00000029629	protein_coding
Pmp22	-0.708442	7.15998	0.00412701	0.033531	ENSMUSG00000018217	protein_coding
Tfrc	0.737959	5.87181	0.00412587	0.033531	ENSMUSG00000022797	protein_coding
Ces1h	1.35598	3.09566	0.00413793	0.0335528	ENSMUSG00000074156	protein_coding
Wdr35	0.731082	4.14066	0.00416402	0.0337461	ENSMUSG00000066643	protein_coding
Ppap2b	-0.782109	7.62665	0.00416652	0.0337481	ENSMUSG00000028517	protein_coding
Kank2	-0.752488	5.81238	0.00417129	0.0337685	ENSMUSG00000032194	protein_coding
Lnx1	0.759724	4.56908	0.00417428	0.0337746	ENSMUSG00000029228	protein_coding
Bdp1	0.831825	5.54607	0.00418853	0.0337806	ENSMUSG00000049658	protein_coding
H2-T24	0.746714	2.91136	0.00418407	0.0337806	ENSMUSG00000053835	protein_coding
Hsd3b7	-0.578085	4.90785	0.00418539	0.0337806	ENSMUSG00000042289	protein_coding
Ntm	-0.911789	1.05004	0.0041885	0.0337806	ENSMUSG00000059974	protein_coding
Sfxn3	-0.597873	6.20667	0.00418698	0.0337806	ENSMUSG00000025212	protein_coding
Xrn2	0.659802	5.90251	0.00418486	0.0337806	ENSMUSG00000027433	protein_coding
Nfic	-0.807466	7.76861	0.00419434	0.0337912	ENSMUSG00000055053	protein_coding
Tnfaip6	-0.819543	2.13889	0.00419267	0.0337912	ENSMUSG00000053475	protein_coding
Prrg3	-0.667978	3.84276	0.00420829	0.0338853	ENSMUSG00000033361	protein_coding
Dact1	-0.867603	1.97475	0.0042197	0.0339522	ENSMUSG00000044548	protein_coding
Hspa12b	-0.688445	3.75208	0.00422112	0.0339522	ENSMUSG00000074793	protein_coding
Mt3	-1.26755	1.42167	0.00424566	0.0341313	ENSMUSG00000031760	protein_coding
Gm9864	0.845119	3.67113	0.00427228	0.0343085	ENSMUSG00000052005	pseudogene
Rbp7	0.9854	1.70846	0.00427146	0.0343085	ENSMUSG00000028996	protein_coding
Ddx28	0.620445	4.31239	0.00428053	0.0343564	ENSMUSG00000045538	protein_coding
Tmod3	0.667693	6.43268	0.00429763	0.0344752	ENSMUSG00000058587	protein_coding
Accsl	0.72062	3.13936	0.00430176	0.0344899	ENSMUSG00000075023	protein_coding
Ly6a	0.655103	7.09523	0.00430546	0.0344947	ENSMUSG00000075602	protein_coding
Prickle1	-0.644416	4.36078	0.00430695	0.0344947	ENSMUSG00000036158	protein_coding
Gbp6	1.18717	1.77079	0.00431687	0.0345527	ENSMUSG00000079362	protein_coding
Xpo4	0.703172	4.20966	0.0043188	0.0345527	ENSMUSG00000021952	protein_coding
Slc8a2	-0.994959	0.371089	0.00432831	0.0346104	ENSMUSG00000030376	protein_coding
Crym	-0.613595	6.04105	0.00433334	0.0346321	ENSMUSG00000030905	protein_coding
Gpr173	-1.02998	1.25037	0.00434212	0.0346838	ENSMUSG00000056679	protein_coding
Thbs4	-0.709047	7.93419	0.00434628	0.0346986	ENSMUSG00000021702	protein_coding
Tor1aip2	0.584821	7.12495	0.00435894	0.0347812	ENSMUSG00000050565	protein_coding
Cytip	0.815871	2.71096	0.00436527	0.0347946	ENSMUSG00000026832	protein_coding
Sf3b1	0.755116	7.60994	0.00436376	0.0347946	ENSMUSG00000025982	protein_coding
Daglb	-0.641787	4.21716	0.00437208	0.0348018	ENSMUSG00000039206	protein_coding
Ppp1r12b	-0.666118	6.80764	0.00437285	0.0348018	ENSMUSG00000073557	protein_coding
Ublcp1	0.66715	4.97245	0.00437312	0.0348018	ENSMUSG00000041231	protein_coding
St3gal5	-0.72048	2.76644	0.0043854	0.034881	ENSMUSG00000056091	protein_coding
Ikzf3	1.21529	0.821415	0.00438916	0.0348902	ENSMUSG00000018168	protein_coding
Kirrel	-0.583929	5.79183	0.0043912	0.0348902	ENSMUSG00000041734	protein_coding
Fcna	-1.02712	1.24217	0.00440206	0.034958	ENSMUSG00000026938	protein_coding
Appl1	0.784414	5.84372	0.00440442	0.0349582	ENSMUSG00000040760	protein_coding
Gm15964	0.983718	0.977524	0.00442115	0.0350539	ENSMUSG00000085337	processed_transcript
Prss35	-0.80076	2.5148	0.00441901	0.0350539	ENSMUSG00000033491	protein_coding
Krtap9-3	-0.993334	7.48218	0.00442496	0.0350656	ENSMUSG00000049809	protein_coding
Ppil4	0.77942	4.97026	0.00442799	0.0350711	ENSMUSG00000015757	protein_coding
Zfp385b	-0.826928	2.38664	0.00443723	0.0351258	ENSMUSG00000027016	protein_coding
Ypel4	-0.777987	2.694	0.00443972	0.0351269	ENSMUSG00000034059	protein_coding
Gm10052	1.04367	1.17266	0.00444264	0.0351315	ENSMUSG00000058922	processed_pseudogene
Atp1b2	-0.905191	3.18789	0.00447691	0.0353652	ENSMUSG00000041329	protein_coding
Clip3	-0.840786	4.10493	0.00447609	0.0353652	ENSMUSG00000013921	protein_coding
Agfg2	-0.657975	3.76326	0.00448098	0.0353709	ENSMUSG00000029722	protein_coding
Tbkbp1	-0.709508	3.05624	0.00448234	0.0353709	ENSMUSG00000038517	protein_coding
Qars	0.589136	7.48208	0.00449247	0.0354322	ENSMUSG00000032604	protein_coding
Wdr61	0.632415	5.46627	0.00449767	0.0354546	ENSMUSG00000061559	protein_coding
Gpr111	0.798678	4.25871	0.00452236	0.0356305	ENSMUSG00000057899	protein_coding
Abcc9	-0.728881	5.26857	0.00455137	0.0358402	ENSMUSG00000030249	protein_coding
8430408G22Rik	-1.07892	1.99016	0.00457462	0.0359856	ENSMUSG00000048489	protein_coding
Nsa2	0.772358	6.74803	0.00457336	0.0359856	ENSMUSG00000060739	protein_coding
Obscn	-0.813116	8.44077	0.00457961	0.036006	ENSMUSG00000061462	protein_coding
Adora2b	-0.724221	2.81878	0.00460047	0.036151	ENSMUSG00000018500	protein_coding
Itgb1bp2	-0.715089	4.23384	0.00460768	0.0361887	ENSMUSG00000031312	protein_coding
Atp13a4	-1.14793	1.83561	0.00462459	0.0362684	ENSMUSG00000038094	protein_coding
Hnrnph2	0.5898	6.26454	0.00462508	0.0362684	ENSMUSG00000045427	protein_coding
Wnt10b	-0.695334	3.2475	0.00462382	0.0362684	ENSMUSG00000022996	protein_coding
Acsl6	-0.728518	3.88282	0.0046339	0.0362997	ENSMUSG00000020333	protein_coding
Grin2d	-0.758167	2.46777	0.00463233	0.0362997	ENSMUSG00000002771	protein_coding
Usp25	0.622739	6.93674	0.00463679	0.0363033	ENSMUSG00000022867	protein_coding
BC064078	0.626771	4.13931	0.00466284	0.0364503	ENSMUSG00000087150	transcribed_unprocessed_pseudogene
Phka1	-0.581046	5.01293	0.00466191	0.0364503	ENSMUSG00000034055	protein_coding
Pno1	0.670258	4.55758	0.00466167	0.0364503	ENSMUSG00000020116	protein_coding
Osbp2	-0.769102	2.64192	0.00466693	0.0364632	ENSMUSG00000020435	protein_coding
Dhh	-0.869327	1.40606	0.00466959	0.0364651	ENSMUSG00000023000	protein_coding
Trpv4	-0.618201	4.77939	0.00467465	0.0364856	ENSMUSG00000014158	protein_coding
Ptpn21	-0.55893	5.87219	0.00468682	0.0365575	ENSMUSG00000021009	protein_coding
Tmem119	-0.758773	4.77373	0.00468874	0.0365575	ENSMUSG00000054675	protein_coding
Krtap26-1	-0.646019	6.25049	0.00469407	0.0365801	ENSMUSG00000071471	protein_coding
Dnajc13	0.683028	6.05782	0.00469917	0.0365849	ENSMUSG00000032560	protein_coding
Smyd1	-0.777635	5.64094	0.00469956	0.0365849	ENSMUSG00000055027	protein_coding
Ptprm	-0.710266	3.99799	0.00471442	0.0366738	ENSMUSG00000033278	protein_coding
Rapsn	-0.997041	2.46534	0.00471587	0.0366738	ENSMUSG00000002104	protein_coding
Klhl30	-1.19552	3.68575	0.00473311	0.0367889	ENSMUSG00000026308	protein_coding
Plcxd2	0.960615	5.69114	0.00474066	0.0368285	ENSMUSG00000087141	protein_coding
Tmem45b	0.68866	4.09	0.00474463	0.0368402	ENSMUSG00000041737	protein_coding
Dpysl2	-0.817939	3.95925	0.00474826	0.0368493	ENSMUSG00000022048	protein_coding
Zfp703	-0.661761	6.81075	0.00475455	0.0368791	ENSMUSG00000085795	protein_coding
Pak6	0.572456	5.76427	0.00476036	0.0369051	ENSMUSG00000074923	protein_coding
Espn	-0.789962	1.87664	0.0047635	0.0369104	ENSMUSG00000028943	protein_coding
Slit3	-0.808704	6.42596	0.00476643	0.036914	ENSMUSG00000056427	protein_coding
Mvb12b	-0.698587	4.73136	0.00477738	0.0369798	ENSMUSG00000038740	protein_coding
Nynrin	-0.785412	3.05286	0.00478298	0.037004	ENSMUSG00000075592	protein_coding
Gpr153	-0.642684	5.47547	0.00479068	0.0370254	ENSMUSG00000042804	protein_coding
Ranbp17	-1.00878	0.645245	0.00478893	0.0370254	ENSMUSG00000040594	protein_coding
Gpd1	-0.801323	5.39421	0.00480177	0.037092	ENSMUSG00000023019	protein_coding
Rplp0-ps1	0.991894	2.70916	0.00480694	0.0371128	ENSMUSG00000081640	processed_pseudogene
Gm10153	-0.978234	3.71572	0.00481795	0.0371787	ENSMUSG00000066101	protein_coding
Nkd1	-0.758494	4.03171	0.00482678	0.0372277	ENSMUSG00000031661	protein_coding
Dusp2	-0.772972	3.92295	0.00482987	0.0372325	ENSMUSG00000027368	protein_coding
Cd300lg	-0.726129	4.08898	0.00483656	0.0372649	ENSMUSG00000017309	protein_coding
Foxo1	-0.592977	5.90633	0.00485642	0.0373987	ENSMUSG00000044167	protein_coding
Sgip1	0.67155	4.27673	0.00485975	0.0374051	ENSMUSG00000028524	protein_coding
Net1	0.587546	8.37055	0.00488275	0.0375629	ENSMUSG00000021215	protein_coding
Chrnb1	-0.719574	3.65503	0.0048855	0.0375648	ENSMUSG00000041189	protein_coding
Atp8b1	0.660636	4.90141	0.00489915	0.0376504	ENSMUSG00000039529	protein_coding
Sema3g	-0.706296	3.93938	0.00490926	0.0377088	ENSMUSG00000021904	protein_coding
Zfp358	-0.674676	4.2583	0.0049188	0.0377628	ENSMUSG00000047264	protein_coding
Noc3l	0.613161	4.2746	0.00492494	0.0377906	ENSMUSG00000024999	protein_coding
Alad	-0.644452	5.2077	0.00493511	0.0378493	ENSMUSG00000028393	protein_coding
Ddx19b	0.627024	4.99492	0.00493874	0.0378578	ENSMUSG00000033658	protein_coding
Col6a1	-0.829065	8.19806	0.00494167	0.0378609	ENSMUSG00000001119	protein_coding
Cfd	-0.89831	4.55562	0.00494555	0.0378713	ENSMUSG00000061780	protein_coding
Igsf9	0.594296	6.95693	0.00495068	0.0378912	ENSMUSG00000037995	protein_coding
Cep85l	-0.72715	3.11507	0.00495811	0.0379095	ENSMUSG00000038594	protein_coding
Rpl5	0.759905	8.96192	0.00495596	0.0379095	ENSMUSG00000058558	protein_coding
Tec	0.755224	4.54497	0.00496153	0.0379163	ENSMUSG00000029217	protein_coding
Rnf182	-0.786761	2.31415	0.00497864	0.0380277	ENSMUSG00000044164	protein_coding
4930506M07Rik	0.577322	5.89738	0.00498438	0.0380521	ENSMUSG00000041362	protein_coding
Pds5a	0.713248	6.05808	0.00498786	0.0380594	ENSMUSG00000029202	protein_coding
Fam217b	-0.717181	2.35415	0.00499361	0.0380645	ENSMUSG00000070476	protein_coding
Zfp748	0.965063	3.26408	0.00499306	0.0380645	ENSMUSG00000095432	protein_coding
Lcp1	0.654879	5.44688	0.00500639	0.0381233	ENSMUSG00000021998	protein_coding
Prpf40a	0.757434	6.43414	0.00500516	0.0381233	ENSMUSG00000061136	protein_coding
Tnfsf12	-0.871948	2.98892	0.00500904	0.0381241	ENSMUSG00000097328	protein_coding
Radil	-0.724994	2.88572	0.00501578	0.038156	ENSMUSG00000029576	protein_coding
Ldb2	-0.691958	3.66269	0.00502537	0.0382096	ENSMUSG00000039706	protein_coding
Esco1	0.868664	4.61164	0.00504123	0.0382721	ENSMUSG00000024293	protein_coding
Krtap19-3	-1.03555	6.51887	0.00503826	0.0382721	ENSMUSG00000060469	protein_coding
Slc20a2	-0.59276	6.74685	0.00503931	0.0382721	ENSMUSG00000037656	protein_coding
Narg2	0.76379	3.607	0.00505841	0.038383	NA	NA
Krt10	0.639194	13.444	0.00506304	0.0383988	ENSMUSG00000019761	protein_coding
Patz1	-0.675339	3.88538	0.00506984	0.0384309	ENSMUSG00000020453	protein_coding
4922501C03Rik	0.769983	3.7466	0.00507424	0.0384449	NA	NA
Rhof	0.75476	3.29512	0.00508929	0.03852	ENSMUSG00000029449	protein_coding
Trmt11	0.807135	2.9182	0.0050885	0.03852	ENSMUSG00000019792	protein_coding
Prrx1	-0.541867	6.31339	0.00509564	0.0385487	ENSMUSG00000026586	protein_coding
Akr1c18	0.764168	5.68193	0.00510196	0.0385764	ENSMUSG00000021214	protein_coding
Kbtbd8	1.00561	2.45252	0.00510959	0.0385764	ENSMUSG00000030031	protein_coding
Lce1h	0.855897	7.60417	0.00510927	0.0385764	ENSMUSG00000049593	protein_coding
Ube2ql1	-1.07412	-0.0467266	0.0051082	0.0385764	ENSMUSG00000052981	protein_coding
Tax1bp1	0.845904	7.14176	0.00512049	0.0386392	ENSMUSG00000004535	protein_coding
Mettl21e	-0.872594	2.56921	0.00513305	0.0386951	ENSMUSG00000046828	protein_coding
Podn	-0.871011	5.27902	0.00513077	0.0386951	ENSMUSG00000028600	protein_coding
Cct2	0.617335	7.77166	0.0051446	0.0387598	ENSMUSG00000034024	protein_coding
Kdm2b	0.557687	6.58391	0.0051468	0.0387598	ENSMUSG00000029475	protein_coding
Srgap1	-0.595381	4.16967	0.00515658	0.038814	ENSMUSG00000020121	protein_coding
Klrk1	1.1389	0.453314	0.00516588	0.0388537	ENSMUSG00000030149	protein_coding
Lrrn4cl	-0.863954	4.92043	0.00516703	0.0388537	ENSMUSG00000071656	protein_coding
I830012O16Rik	1.12634	0.598835	0.0051766	0.0388952	ENSMUSG00000062488	protein_coding
Krt34	-0.958915	8.53149	0.00518	0.0388952	ENSMUSG00000043485	protein_coding
Timp2	-0.750679	8.78803	0.00518033	0.0388952	ENSMUSG00000017466	protein_coding
[truncated: 13,010 more rows]

## Sheet: edgeR_FDR>0.05
	logFC	logCPM	PValue	FDR	ensembl_gene	gene_biotype
Slc14a2	8.38836	4.71211	3.31045e-121	4.96866e-117	ENSMUSG00000024552	protein_coding
Lrrn4	9.33284	5.51974	1.32527e-114	8.74181e-111	ENSMUSG00000043110	protein_coding
Gm16026	10.5675	7.33624	1.74731e-114	8.74181e-111	ENSMUSG00000079455	transcribed_unprocessed_pseudogene
Cml2	9.15943	6.48362	1.22604e-97	4.60042e-94	ENSMUSG00000033634	protein_coding
Sp110	7.82086	8.94688	2.47199e-93	7.42042e-90	ENSMUSG00000070034	protein_coding
Gm15753	8.35697	5.44877	1.60332e-90	4.01069e-87	ENSMUSG00000082088	unprocessed_pseudogene
Prr18	6.13118	3.84662	6.49e-79	1.39155e-75	ENSMUSG00000055945	protein_coding
C130026I21Rik	9.13511	7.20255	1.05837e-78	1.98563e-75	ENSMUSG00000052477	protein_coding
Echdc3	4.48198	5.87081	1.21533e-69	2.02677e-66	ENSMUSG00000039063	protein_coding
AI427809	5.10205	4.32115	4.10694e-64	6.16411e-61	ENSMUSG00000086712	lincRNA
Dhtkd1	4.30968	6.63851	1.45712e-61	1.98818e-58	ENSMUSG00000025815	protein_coding
Gm7029	10.8594	2.28186	2.43513e-61	3.04574e-58	ENSMUSG00000092174	unprocessed_pseudogene
Gm5335	9.10964	2.39412	2.73872e-61	3.16195e-58	ENSMUSG00000098035	processed_pseudogene
Krt2	-4.51586	10.436	1.58649e-60	1.70083e-57	ENSMUSG00000064201	protein_coding
Ccdc60	6.29532	4.23951	1.51425e-59	1.51516e-56	ENSMUSG00000043913	protein_coding
Apol7b	7.44949	2.95567	3.33523e-58	3.12866e-55	ENSMUSG00000068252	protein_coding
0610040J01Rik	4.75283	3.44978	5.97671e-56	5.27673e-53	ENSMUSG00000060512	protein_coding
Ccser1	5.02194	6.87541	3.2439e-55	2.70487e-52	ENSMUSG00000039578	protein_coding
Gm8674	9.03133	2.32089	1.24706e-53	9.85112e-51	ENSMUSG00000093976	protein_coding
Fbxo16	5.42775	2.83167	2.13159e-53	1.59965e-50	ENSMUSG00000034532	protein_coding
BB557941	8.95224	3.01632	3.5624e-53	2.5461e-50	ENSMUSG00000084938	processed_transcript
Gm12114	7.00746	2.26615	4.63234e-53	3.16031e-50	ENSMUSG00000087318	lincRNA
Tpo	7.6779	2.26306	7.17561e-53	4.60789e-50	ENSMUSG00000020673	protein_coding
Gm13191	8.70941	2.00514	7.36821e-53	4.60789e-50	ENSMUSG00000086445	lincRNA
Gm16239	7.435	5.09748	5.03675e-52	3.02386e-49	ENSMUSG00000089994	antisense
Kcnk15	7.19451	2.45243	6.03333e-52	3.48286e-49	ENSMUSG00000035238	protein_coding
Chrm3	4.66522	3.38712	9.05872e-52	5.03564e-49	ENSMUSG00000046159	protein_coding
Mecom	4.36698	4.47862	1.33729e-51	7.16837e-49	ENSMUSG00000027684	protein_coding
Gm7592	3.93936	5.23239	1.0487e-50	5.42757e-48	ENSMUSG00000090186	transcribed_unprocessed_pseudogene
Tie1	3.54341	7.76703	1.61255e-50	8.06761e-48	ENSMUSG00000033191	protein_coding
C86695	10.2441	1.67593	3.09158e-49	1.49682e-46	ENSMUSG00000079112	protein_coding
Dlgap2	7.01182	1.97487	6.28518e-49	2.94795e-46	ENSMUSG00000047495	protein_coding
Colgalt2	4.66447	5.95516	9.06641e-49	4.12357e-46	ENSMUSG00000032649	protein_coding
Ush2a	7.51536	3.41958	5.348e-48	2.36083e-45	ENSMUSG00000026609	protein_coding
A530040E14Rik	6.03725	4.22267	2.40223e-47	1.03014e-44	ENSMUSG00000072109	antisense
B3gntl1	3.70589	5.91737	1.05759e-46	4.40925e-44	ENSMUSG00000046605	protein_coding
Gm10653	5.3579	2.24562	1.31716e-46	5.34303e-44	ENSMUSG00000074250	transcribed_processed_pseudogene
Gm12495	8.97005	2.2631	1.38436e-46	5.46784e-44	ENSMUSG00000083735	processed_pseudogene
Dcc	8.2574	2.33239	9.81043e-46	3.77551e-43	ENSMUSG00000060534	protein_coding
AU019990	6.31063	3.97159	1.91695e-44	7.19289e-42	ENSMUSG00000074783	lincRNA
Gm16028	10.2958	3.5713	1.02503e-43	3.75238e-41	ENSMUSG00000090252	antisense
Arhgap8	3.82646	3.21295	3.712e-41	1.32651e-38	ENSMUSG00000078954	protein_coding
Oas1a	5.00455	4.1523	7.42959e-41	2.59327e-38	ENSMUSG00000052776	protein_coding
AI481877	6.10902	6.4286	9.22413e-41	3.14648e-38	ENSMUSG00000038598	protein_coding
BC026585	3.28526	4.34105	1.9898e-40	6.63663e-38	ENSMUSG00000033488	protein_coding
Sp140	4.27302	4.0962	1.5576e-39	5.08219e-37	ENSMUSG00000070031	protein_coding
Aqp9	3.00027	6.63949	2.48148e-39	7.92438e-37	ENSMUSG00000032204	protein_coding
Abcb5	9.78819	3.06701	3.35522e-39	1.04914e-36	ENSMUSG00000072791	protein_coding
Gm12724	6.4975	1.77217	5.6258e-39	1.72322e-36	ENSMUSG00000086249	processed_transcript
Defb13	7.65141	1.74209	6.45709e-39	1.93829e-36	ENSMUSG00000044222	protein_coding
Ric3	4.40611	5.09275	1.07467e-38	3.1627e-36	ENSMUSG00000048330	protein_coding
Apol9a	6.46178	3.83069	4.29939e-38	1.22085e-35	ENSMUSG00000057346	protein_coding
B020031M17Rik	9.63053	1.08163	4.3111e-38	1.22085e-35	ENSMUSG00000078537	protein_coding
Apol9b	6.30789	3.7184	1.86818e-37	5.1925e-35	ENSMUSG00000068246	protein_coding
Gm14742	7.38041	1.47806	5.995e-37	1.61733e-34	ENSMUSG00000085973	lincRNA
Csrnp3	4.53327	2.82759	6.03441e-37	1.61733e-34	ENSMUSG00000044647	protein_coding
Slfn2	3.27246	4.8726	8.96238e-37	2.35994e-34	ENSMUSG00000072620	protein_coding
Ulk4	3.25084	4.20959	1.13858e-36	2.94637e-34	ENSMUSG00000040936	protein_coding
4930432K21Rik	3.94229	3.48134	2.43544e-35	6.19552e-33	ENSMUSG00000008129	protein_coding
Gm12766	4.00967	3.80162	4.42889e-35	1.10789e-32	ENSMUSG00000085124	lincRNA
Oas1g	5.25041	2.97754	1.80973e-34	4.45283e-32	ENSMUSG00000066861	protein_coding
Phf11a	6.75566	2.27705	2.51615e-34	6.0911e-32	ENSMUSG00000044703	protein_coding
Prelid2	4.48604	3.59037	4.40805e-34	1.05016e-31	ENSMUSG00000056671	protein_coding
Stox1	3.18987	3.8474	1.20678e-33	2.8301e-31	ENSMUSG00000036923	protein_coding
Pglyrp1	3.89807	2.93724	2.09924e-33	4.84731e-31	ENSMUSG00000030413	protein_coding
Gm12663	6.08949	1.09139	5.63979e-33	1.28254e-30	ENSMUSG00000101316	processed_pseudogene
Tcstv1	7.37424	1.98049	2.90448e-32	6.50648e-30	ENSMUSG00000096284	protein_coding
Epgn	4.46616	4.82983	3.48685e-32	7.69619e-30	ENSMUSG00000035020	protein_coding
Lmx1a	4.3342	3.2149	6.27347e-32	1.36462e-29	ENSMUSG00000026686	protein_coding
Ctf2	3.66291	2.38171	1.07324e-31	2.30118e-29	ENSMUSG00000060034	protein_coding
Tnfrsf22	5.01667	8.28228	2.27941e-31	4.81854e-29	ENSMUSG00000010751	protein_coding
Olfr815	9.62968	1.09187	6.12816e-31	1.27747e-28	ENSMUSG00000061961	protein_coding
Isg15	4.76429	5.17692	1.00117e-30	2.05844e-28	ENSMUSG00000035692	protein_coding
Gm4285	3.11902	3.13194	1.16815e-30	2.36929e-28	ENSMUSG00000085829	antisense
H2-M10.4	10.5001	1.93483	1.21097e-30	2.4234e-28	ENSMUSG00000048231	protein_coding
2610206C17Rik	3.11043	4.79964	1.92308e-30	3.79782e-28	ENSMUSG00000085236	processed_transcript
Gm12177	5.43665	3.06827	4.40751e-30	8.59122e-28	NA	NA
Gm11784	6.57381	1.54007	5.49838e-30	1.05801e-27	ENSMUSG00000083489	unprocessed_pseudogene
Gm12859	9.7147	1.1568	7.71096e-30	1.46498e-27	ENSMUSG00000080857	processed_pseudogene
Arc	2.9561	5.23215	1.43624e-29	2.69457e-27	ENSMUSG00000022602	protein_coding
Gm16344	4.65703	6.77812	1.56275e-29	2.89571e-27	ENSMUSG00000084824	antisense
Ceacam1	2.99719	4.81462	1.60474e-29	2.93727e-27	ENSMUSG00000074272	protein_coding
Gm16094	7.51686	1.61709	3.88717e-29	7.02923e-27	ENSMUSG00000090103	antisense
Gm10552	6.76596	0.88317	1.25841e-28	2.24851e-26	ENSMUSG00000073628	antisense
Supt3	2.87308	4.27075	1.47646e-28	2.57961e-26	ENSMUSG00000038954	protein_coding
Gm5286	10.0871	1.53594	1.47809e-28	2.57961e-26	ENSMUSG00000090268	protein_coding
Mcm9	2.33812	5.26988	6.93671e-28	1.1967e-25	ENSMUSG00000058298	protein_coding
Rasd2	2.74258	3.79239	1.0213e-27	1.7419e-25	ENSMUSG00000034472	protein_coding
Iars	2.61358	7.8465	1.1438e-27	1.92891e-25	ENSMUSG00000037851	protein_coding
4930425F17Rik	5.0457	1.42648	2.19692e-27	3.66374e-25	NA	NA
Iqcf1	7.02466	0.38059	3.85677e-27	6.36113e-25	ENSMUSG00000066383	protein_coding
Gm12798	5.25972	3.44419	1.22651e-26	2.00095e-24	ENSMUSG00000084758	lincRNA
Aqp5	2.69398	5.3112	2.01294e-26	3.24863e-24	ENSMUSG00000044217	protein_coding
P4ha2	2.81194	6.24774	2.20676e-26	3.52353e-24	ENSMUSG00000018906	protein_coding
Gm12136	8.54321	1.86012	2.48185e-26	3.92106e-24	ENSMUSG00000082390	processed_pseudogene
Oasl2	4.32818	5.70905	3.25619e-26	5.09086e-24	ENSMUSG00000029561	protein_coding
Ifi44	4.8015	3.03139	6.64991e-26	1.02895e-23	ENSMUSG00000028037	protein_coding
Stk32c	2.99113	2.82258	1.30833e-25	2.00375e-23	ENSMUSG00000015981	protein_coding
Glis1	2.73081	3.52889	1.33037e-25	2.01692e-23	ENSMUSG00000034762	protein_coding
Usp18	3.90631	3.9547	1.44432e-25	2.16777e-23	ENSMUSG00000030107	protein_coding
Ifi27l2a	3.24324	5.9749	4.54766e-25	6.75801e-23	ENSMUSG00000079017	protein_coding
Gm12593	6.52641	2.26191	5.78845e-25	8.51753e-23	ENSMUSG00000081432	processed_pseudogene
Rpl23a-ps4	9.96491	1.39548	6.81778e-25	9.93477e-23	ENSMUSG00000081445	processed_pseudogene
Gm14265	5.81437	2.03082	7.48163e-25	1.07973e-22	NA	NA
Artn	3.23244	2.34706	1.05228e-24	1.50415e-22	ENSMUSG00000028539	protein_coding
Gm20767	7.29947	0.63735	1.24849e-24	1.76779e-22	ENSMUSG00000096323	protein_coding
G430049J08Rik	4.97875	1.10509	1.58314e-24	2.22069e-22	ENSMUSG00000096528	protein_coding
Slfn10-ps	4.5504	2.27299	2.63047e-24	3.65563e-22	ENSMUSG00000072621	transcribed_unprocessed_pseudogene
Gm12594	7.14479	0.490338	2.72935e-24	3.75824e-22	ENSMUSG00000086660	sense_intronic
B020004J07Rik	4.76409	0.902741	2.84349e-24	3.87982e-22	ENSMUSG00000035201	protein_coding
Gm12092	5.60923	0.617762	6.39342e-24	8.64494e-22	ENSMUSG00000084850	lincRNA
Acsf2	2.04843	5.83513	1.86292e-23	2.49648e-21	ENSMUSG00000076435	protein_coding
Oas3	5.397	3.83341	2.17606e-23	2.89031e-21	ENSMUSG00000032661	protein_coding
Ifit1	5.02093	4.1253	9.91982e-23	1.30602e-20	ENSMUSG00000034459	protein_coding
Cwc22	2.96772	6.44182	1.01028e-22	1.31855e-20	ENSMUSG00000027014	protein_coding
A530032D15Rik	3.53486	3.22089	1.52525e-22	1.97349e-20	ENSMUSG00000089844	protein_coding
4933411G11Rik	9.28072	0.742505	2.26759e-22	2.90891e-20	ENSMUSG00000029586	protein_coding
Gm20625	3.99894	3.73911	2.36125e-22	3.00339e-20	ENSMUSG00000093489	lincRNA
Gm12730	5.48016	1.24108	3.63444e-22	4.58397e-20	ENSMUSG00000087051	lincRNA
0610008F07Rik	6.5871	-0.0283787	5.14102e-22	6.43013e-20	NA	NA
Gm6189	4.36772	2.22941	5.25335e-22	6.51632e-20	ENSMUSG00000090637	processed_pseudogene
Sp100	2.65055	5.23273	7.42258e-22	9.13159e-20	ENSMUSG00000026222	protein_coding
Ifih1	2.52088	4.89869	7.81036e-22	9.53054e-20	ENSMUSG00000026896	protein_coding
Loxhd1	5.37053	0.416245	8.98447e-22	1.08748e-19	ENSMUSG00000032818	protein_coding
Iqcf5	8.47953	0.00371976	9.07908e-22	1.09014e-19	ENSMUSG00000066382	protein_coding
Tbc1d23	3.18496	6.67866	1.46606e-21	1.74635e-19	ENSMUSG00000022749	protein_coding
Gm15762	8.48496	-0.00573149	2.83437e-21	3.34969e-19	ENSMUSG00000086019	lincRNA
Ak4	2.00204	6.01361	3.38923e-21	3.97414e-19	ENSMUSG00000028527	protein_coding
Tmc5	4.24845	2.88893	6.21068e-21	7.22605e-19	ENSMUSG00000030650	protein_coding
Neto2	2.91146	4.47758	7.02394e-21	8.10941e-19	ENSMUSG00000036902	protein_coding
Ercc4	1.9154	5.72384	1.06154e-20	1.21623e-18	ENSMUSG00000022545	protein_coding
5330416C01Rik	8.73869	0.227889	1.07277e-20	1.21979e-18	ENSMUSG00000054944	lincRNA
Chit1	2.03406	9.14346	2.90594e-20	3.26801e-18	ENSMUSG00000026450	protein_coding
Gm26845	5.59797	0.291497	2.91767e-20	3.26801e-18	NA	NA
Gm11052	4.15434	1.91561	2.9736e-20	3.30598e-18	NA	NA
Defb15	6.53715	0.679255	4.57749e-20	5.05174e-18	ENSMUSG00000048500	protein_coding
Gm15433	5.34611	0.936635	5.85771e-20	6.41739e-18	ENSMUSG00000096802	processed_pseudogene
Nlrc5	2.32094	5.66576	6.39099e-20	6.9509e-18	ENSMUSG00000074151	protein_coding
Gm6264	2.75304	2.70967	7.28699e-20	7.86838e-18	ENSMUSG00000089716	transcribed_unprocessed_pseudogene
Scd3	3.18667	6.66413	9.54876e-20	1.0237e-17	ENSMUSG00000025202	protein_coding
Tekt1	4.32684	1.08218	1.03865e-19	1.10561e-17	ENSMUSG00000020799	protein_coding
Gm11640	4.82351	0.202696	1.16069e-19	1.22681e-17	ENSMUSG00000086089	antisense
Parp9	2.34111	4.90543	1.51543e-19	1.59056e-17	ENSMUSG00000022906	protein_coding
Arg2	1.9815	4.2075	1.73081e-19	1.80401e-17	ENSMUSG00000021125	protein_coding
Pou6f2	5.92681	0.942449	1.90123e-19	1.96797e-17	ENSMUSG00000009734	protein_coding
Arhgef26	2.66363	5.07134	1.98054e-19	2.03602e-17	ENSMUSG00000036885	protein_coding
Apol7a	4.07512	1.43878	2.79862e-19	2.85745e-17	ENSMUSG00000010601	protein_coding
Dio2	2.22661	4.96421	3.86289e-19	3.91744e-17	ENSMUSG00000007682	protein_coding
Dhx58	3.02353	3.37619	4.66268e-19	4.69679e-17	ENSMUSG00000017830	protein_coding
Sprr2h	4.38821	6.14138	7.48836e-19	7.49285e-17	ENSMUSG00000046259	protein_coding
Spz1	7.40982	0.772541	1.31682e-18	1.30888e-16	ENSMUSG00000046957	protein_coding
Cxcl10	4.23593	3.00422	3.60948e-18	3.56412e-16	ENSMUSG00000034855	protein_coding
Nutm1	4.37818	0.537142	5.55958e-18	5.45384e-16	ENSMUSG00000041358	protein_coding
1700093K21Rik	5.15506	1.11547	6.11866e-18	5.96331e-16	ENSMUSG00000020286	protein_coding
BC027231	2.4316	5.14317	7.98324e-18	7.73035e-16	ENSMUSG00000036208	protein_coding
Ryr3	3.20872	1.69071	1.30664e-17	1.25714e-15	ENSMUSG00000057378	protein_coding
Gm15287	4.06233	1.38575	1.4062e-17	1.34431e-15	ENSMUSG00000086480	antisense
Slc10a6	2.11843	6.3728	2.13384e-17	2.02701e-15	ENSMUSG00000029321	protein_coding
C330018A13Rik	5.34223	1.84604	2.33952e-17	2.20842e-15	ENSMUSG00000086655	antisense
Olfm4	5.10597	0.886744	2.84002e-17	2.66411e-15	ENSMUSG00000022026	protein_coding
Ccl20	4.1139	2.93607	4.11933e-17	3.84018e-15	ENSMUSG00000026166	protein_coding
Gm13335	5.51643	0.579358	4.30313e-17	3.98677e-15	ENSMUSG00000085477	antisense
Aqr	1.85444	6.94778	7.06154e-17	6.50224e-15	ENSMUSG00000040383	protein_coding
Arsk	2.74501	5.00198	8.48319e-17	7.76367e-15	ENSMUSG00000021592	protein_coding
Gm6086	3.82862	1.20933	8.82578e-17	8.02825e-15	ENSMUSG00000073608	protein_coding
Xaf1	2.70145	3.92497	1.062e-16	9.60212e-15	ENSMUSG00000040483	protein_coding
Gsg1l	2.40493	3.47538	1.46366e-16	1.31546e-14	ENSMUSG00000046182	protein_coding
Gm13105	3.88552	1.20905	1.66906e-16	1.49113e-14	NA	NA
Defb35	5.86502	0.0806465	2.11026e-16	1.87413e-14	ENSMUSG00000058052	protein_coding
Guca1a	2.70457	2.15078	3.43616e-16	3.03372e-14	ENSMUSG00000023982	protein_coding
Robo1	1.69772	7.24035	4.20845e-16	3.69384e-14	ENSMUSG00000022883	protein_coding
Gm16332	3.8062	0.804647	4.37338e-16	3.81628e-14	ENSMUSG00000089991	unprocessed_pseudogene
Fam169a	3.61105	2.37413	4.51344e-16	3.91573e-14	ENSMUSG00000041817	protein_coding
Irf9	1.84305	5.73874	4.57545e-16	3.94672e-14	ENSMUSG00000002325	protein_coding
Tes	1.72873	4.82652	5.07944e-16	4.35642e-14	ENSMUSG00000029552	protein_coding
Gm7102	4.06822	2.11756	6.20676e-16	5.29303e-14	ENSMUSG00000094649	protein_coding
Vmn1r-ps128	3.3896	1.70914	9.85848e-16	8.35965e-14	ENSMUSG00000084315	unprocessed_pseudogene
Tmem72	4.37513	0.0225269	1.4593e-15	1.23049e-13	ENSMUSG00000048108	protein_coding
Gm26797	3.34955	2.94178	1.81591e-15	1.51665e-13	ENSMUSG00000097572	lincRNA
Gucy1a3	2.0186	4.73062	1.81889e-15	1.51665e-13	ENSMUSG00000033910	protein_coding
Sprr2e	5.1371	4.41246	1.99319e-15	1.65281e-13	ENSMUSG00000055030	protein_coding
Klhl6	2.56585	3.04202	2.66042e-15	2.19397e-13	ENSMUSG00000043008	protein_coding
H2-T10	2.47672	2.69875	2.84263e-15	2.3269e-13	ENSMUSG00000079491	polymorphic_pseudogene
Ccl1	3.36928	0.781121	2.85262e-15	2.3269e-13	ENSMUSG00000020702	protein_coding
Hdac9	2.31796	4.02375	3.43421e-15	2.78617e-13	ENSMUSG00000004698	protein_coding
Hspa1a	1.68185	5.80956	5.87917e-15	4.74411e-13	ENSMUSG00000091971	protein_coding
Gm16577	4.38916	1.37216	8.46614e-15	6.7951e-13	ENSMUSG00000090070	antisense
Dmrtb1	3.73121	0.556483	9.11812e-15	7.27946e-13	ENSMUSG00000028610	protein_coding
Acsm1	-3.34771	0.805223	1.10901e-14	8.80697e-13	ENSMUSG00000033533	protein_coding
Ankrd22	1.58825	5.55897	1.18055e-14	9.32571e-13	ENSMUSG00000024774	protein_coding
Traf1	2.37887	3.97719	1.49453e-14	1.17442e-12	ENSMUSG00000026875	protein_coding
1100001G20Rik	-2.53976	4.30223	2.08092e-14	1.6267e-12	NA	NA
Rptor	1.56462	6.90015	2.12129e-14	1.64966e-12	ENSMUSG00000025583	protein_coding
Ate1	1.6977	5.8095	2.24449e-14	1.73647e-12	ENSMUSG00000030850	protein_coding
Lce3d	4.17244	6.19191	2.30566e-14	1.76712e-12	ENSMUSG00000043472	protein_coding
Gm18958	3.9012	1.56171	2.30765e-14	1.76712e-12	ENSMUSG00000092429	unprocessed_pseudogene
Upp1	1.77089	4.72369	2.52999e-14	1.92755e-12	ENSMUSG00000020407	protein_coding
F3	-1.51286	5.19169	2.73727e-14	2.07493e-12	ENSMUSG00000028128	protein_coding
Ttc39b	2.02946	7.21431	3.69834e-14	2.78937e-12	ENSMUSG00000038172	protein_coding
Diap3	2.60685	5.5498	3.81081e-14	2.85982e-12	ENSMUSG00000022021	protein_coding
Ear1	3.99715	0.878165	4.24675e-14	3.17111e-12	ENSMUSG00000072601	protein_coding
Vmn2r-ps62	3.66226	1.76552	4.43992e-14	3.29895e-12	ENSMUSG00000092217	unprocessed_pseudogene
Eif2ak2	2.19285	4.63278	5.57364e-14	4.12093e-12	ENSMUSG00000024079	protein_coding
Stfa3	2.29747	3.66318	5.72367e-14	4.21111e-12	ENSMUSG00000054905	protein_coding
Slc14a1	2.02456	3.55279	6.24414e-14	4.57162e-12	ENSMUSG00000059336	protein_coding
Apol8	2.27475	1.93071	9.22414e-14	6.72064e-12	ENSMUSG00000056656	protein_coding
Tac4	-1.79464	3.68182	9.63664e-14	6.98726e-12	ENSMUSG00000020872	protein_coding
Cyp2w1	-2.50489	1.95958	1.32796e-13	9.58236e-12	ENSMUSG00000029541	protein_coding
Ddx60	2.86716	3.26297	1.38301e-13	9.93186e-12	ENSMUSG00000037921	protein_coding
AY512931	3.63387	0.279685	1.41216e-13	1.00929e-11	ENSMUSG00000066158	processed_transcript
Oas2	2.99163	3.93148	1.43779e-13	1.02274e-11	ENSMUSG00000032690	protein_coding
Ephb1	1.49092	5.79028	1.55941e-13	1.10402e-11	ENSMUSG00000032537	protein_coding
Dppa5a	4.07797	0.866349	1.68314e-13	1.18602e-11	ENSMUSG00000060461	protein_coding
Hsph1	1.58474	6.22316	1.80578e-13	1.26649e-11	ENSMUSG00000029657	protein_coding
Lonp2	1.88931	6.64279	1.91281e-13	1.33532e-11	ENSMUSG00000047866	protein_coding
Rtp4	2.81204	3.81717	2.39219e-13	1.66224e-11	ENSMUSG00000033355	protein_coding
Cyp7b1	2.42246	1.74238	2.96572e-13	2.05127e-11	ENSMUSG00000039519	protein_coding
Parp14	1.90021	4.69522	3.20667e-13	2.20775e-11	ENSMUSG00000034422	protein_coding
Csnk2a1	1.5056	8.03012	4.93413e-13	3.38157e-11	ENSMUSG00000074698	protein_coding
Cd207	1.81428	3.06208	7.04674e-13	4.79052e-11	ENSMUSG00000034783	protein_coding
Phf11d	2.41091	3.37346	7.0538e-13	4.79052e-11	ENSMUSG00000068245	protein_coding
Irgm1	2.05985	4.36302	7.19423e-13	4.86388e-11	ENSMUSG00000046879	protein_coding
Gm15174	3.40864	0.61853	7.53855e-13	5.07382e-11	NA	NA
Cbl	1.45448	6.32734	8.74785e-13	5.86145e-11	ENSMUSG00000034342	protein_coding
Daam1	1.67647	8.04052	9.30253e-13	6.20541e-11	ENSMUSG00000034574	protein_coding
Gm12816	3.65853	-0.226793	1.15437e-12	7.64377e-11	ENSMUSG00000083011	processed_pseudogene
Gm7609	3.30198	1.74319	1.15606e-12	7.64377e-11	ENSMUSG00000079457	transcribed_unprocessed_pseudogene
Ngf	2.04244	2.4216	1.18073e-12	7.77264e-11	ENSMUSG00000027859	protein_coding
Hmgn3	1.65536	5.33789	1.23703e-12	8.10769e-11	ENSMUSG00000066456	protein_coding
Ddx58	1.82898	4.7751	1.78499e-12	1.16482e-10	ENSMUSG00000040296	protein_coding
Dcbld1	1.66237	5.05023	2.11496e-12	1.37417e-10	ENSMUSG00000019891	protein_coding
Nod2	1.74794	4.4027	3.70164e-12	2.39474e-10	ENSMUSG00000055994	protein_coding
Rnf213	1.92459	6.47092	4.05144e-12	2.60979e-10	ENSMUSG00000070327	protein_coding
Oas1b	2.26672	2.40845	4.22835e-12	2.71211e-10	ENSMUSG00000029605	polymorphic_pseudogene
Rpia	2.04249	6.20634	4.35093e-12	2.77886e-10	ENSMUSG00000053604	protein_coding
Slamf1	4.71115	1.2175	4.88089e-12	3.10412e-10	ENSMUSG00000015316	protein_coding
Spink7	2.24802	4.31943	5.14983e-12	3.26134e-10	ENSMUSG00000060201	protein_coding
Gbp3	2.34827	3.13532	5.23898e-12	3.30386e-10	ENSMUSG00000028268	protein_coding
A430078I02Rik	3.11289	0.546858	6.22895e-12	3.91173e-10	ENSMUSG00000085589	processed_transcript
Rsad2	2.90519	3.51242	9.53479e-12	5.96282e-10	ENSMUSG00000020641	protein_coding
Gm10639	2.19782	1.25689	1.05032e-11	6.51509e-10	ENSMUSG00000074179	protein_coding
Cacng1	-1.86449	4.01384	1.05047e-11	6.51509e-10	ENSMUSG00000020722	protein_coding
Inpp5d	1.43824	4.84859	1.08312e-11	6.6748e-10	ENSMUSG00000026288	protein_coding
H2-M2	1.96696	2.0273	1.08512e-11	6.6748e-10	ENSMUSG00000016283	protein_coding
D16Ertd472e	1.49273	4.99209	1.39401e-11	8.53987e-10	ENSMUSG00000022864	protein_coding
Ahrr	2.34017	1.20188	1.52026e-11	9.27543e-10	ENSMUSG00000021575	protein_coding
Dpysl4	1.99957	2.02118	1.68853e-11	1.02604e-09	ENSMUSG00000025478	protein_coding
Dtx3l	1.83592	4.87674	1.74652e-11	1.05699e-09	ENSMUSG00000049502	protein_coding
Gm6548	2.19016	2.55506	1.91882e-11	1.15661e-09	ENSMUSG00000091549	processed_pseudogene
Ceacam2	2.88831	-0.0711778	1.94725e-11	1.16905e-09	ENSMUSG00000054385	protein_coding
Six3	3.27341	0.170959	2.25882e-11	1.3507e-09	ENSMUSG00000038805	protein_coding
Gm13657	3.25538	-0.279073	2.33903e-11	1.39311e-09	ENSMUSG00000086813	processed_transcript
Irf7	1.9767	4.76032	2.76339e-11	1.63936e-09	ENSMUSG00000025498	protein_coding
Fgfbp1	1.63438	6.50179	2.83201e-11	1.67345e-09	ENSMUSG00000048373	protein_coding
H2-Q7	1.91626	5.40567	2.97144e-11	1.74896e-09	ENSMUSG00000060550	protein_coding
Hspa1b	1.50249	7.9594	3.73622e-11	2.1905e-09	ENSMUSG00000090877	protein_coding
Xpnpep1	1.31579	6.70917	7.60189e-11	4.43956e-09	ENSMUSG00000025027	protein_coding
Ces2f	-1.99318	2.27361	8.22061e-11	4.78229e-09	ENSMUSG00000062826	protein_coding
Paqr5	-1.34284	4.92411	1.08821e-10	6.29593e-09	ENSMUSG00000032278	protein_coding
Gpr161	1.47347	4.10522	1.09064e-10	6.29593e-09	ENSMUSG00000040836	protein_coding
Gm16892	2.63648	2.48612	1.16703e-10	6.71107e-09	ENSMUSG00000097876	lincRNA
Cyp2f2	-2.10609	4.5004	1.20295e-10	6.89125e-09	ENSMUSG00000052974	protein_coding
Ngef	1.30855	4.89463	1.25711e-10	7.16799e-09	ENSMUSG00000026259	protein_coding
Bola1	1.49801	4.29517	1.26081e-10	7.16799e-09	ENSMUSG00000015943	protein_coding
Mlc1	2.56864	0.504679	1.63836e-10	9.27931e-09	ENSMUSG00000035805	protein_coding
Klk8	1.39879	8.21955	1.74909e-10	9.86921e-09	ENSMUSG00000064023	protein_coding
Nelfa	1.30843	5.73991	2.00471e-10	1.12692e-08	ENSMUSG00000029111	protein_coding
Mx1	2.9946	2.39398	2.06503e-10	1.15649e-08	ENSMUSG00000000386	protein_coding
Fgf7	1.60151	4.3582	2.09358e-10	1.16813e-08	ENSMUSG00000027208	protein_coding
Rsad1	1.58775	4.82332	2.30807e-10	1.28303e-08	ENSMUSG00000039096	protein_coding
Slfn9	2.03037	3.52444	2.38883e-10	1.32302e-08	ENSMUSG00000069793	protein_coding
Gm13964	2.909	0.269424	3.25177e-10	1.79433e-08	ENSMUSG00000087106	antisense
Bicc1	1.51356	5.62304	3.41134e-10	1.87549e-08	ENSMUSG00000014329	protein_coding
Stat1	1.8057	6.12628	3.51865e-10	1.92743e-08	ENSMUSG00000026104	protein_coding
P2ry1	1.317	5.37396	3.70286e-10	2.02095e-08	ENSMUSG00000027765	protein_coding
Akr1d1	3.61333	1.17979	3.97091e-10	2.1594e-08	ENSMUSG00000038641	protein_coding
Nmi	1.7206	2.74581	5.25935e-10	2.84973e-08	ENSMUSG00000026946	protein_coding
Polr3g	1.96157	6.46553	5.31334e-10	2.86863e-08	ENSMUSG00000035834	protein_coding
9530059O14Rik	3.06424	3.15903	5.34312e-10	2.87437e-08	ENSMUSG00000097736	lincRNA
Bst2	2.01125	4.47712	5.58013e-10	2.99115e-08	ENSMUSG00000046718	protein_coding
Igtp	2.09099	3.52328	5.85755e-10	3.12868e-08	ENSMUSG00000078853	protein_coding
Samd12	2.56129	0.105985	6.42886e-10	3.42166e-08	ENSMUSG00000058656	protein_coding
Gsta4	1.74808	4.67149	7.6777e-10	4.07189e-08	ENSMUSG00000032348	protein_coding
Adh7	1.63031	8.01416	8.02885e-10	4.24314e-08	ENSMUSG00000055301	protein_coding
Gm1110	-2.86919	1.34222	9.44754e-10	4.97537e-08	ENSMUSG00000079644	protein_coding
Dennd4c	1.51528	6.77137	1.09501e-09	5.74649e-08	ENSMUSG00000038024	protein_coding
Tmem132e	2.21749	1.47615	1.11828e-09	5.84819e-08	ENSMUSG00000020701	protein_coding
BC100530	3.12246	2.74846	1.12607e-09	5.86846e-08	ENSMUSG00000071561	protein_coding
Il1f9	1.75727	6.03889	1.23551e-09	6.41654e-08	ENSMUSG00000044103	protein_coding
Lpo	3.98767	2.84042	1.30364e-09	6.74702e-08	ENSMUSG00000009356	protein_coding
Sh3kbp1	1.25948	6.13335	1.49504e-09	7.71102e-08	ENSMUSG00000040990	protein_coding
Mx2	2.30209	1.14289	1.72152e-09	8.84872e-08	ENSMUSG00000023341	polymorphic_pseudogene
Cdca7l	1.77867	4.6336	1.88116e-09	9.6363e-08	ENSMUSG00000021175	protein_coding
Sebox	-2.08721	1.273	1.92876e-09	9.84651e-08	ENSMUSG00000001103	protein_coding
Wnt7b	-1.36267	4.87137	2.05324e-09	1.04465e-07	ENSMUSG00000022382	protein_coding
Sh2d5	2.02652	2.15306	2.08084e-09	1.05511e-07	ENSMUSG00000045349	protein_coding
Stat2	1.59627	5.43585	2.1322e-09	1.07751e-07	ENSMUSG00000040033	protein_coding
Slc16a14	1.20799	5.5533	2.19024e-09	1.10313e-07	ENSMUSG00000026220	protein_coding
Abhd6	1.22116	5.2591	2.22891e-09	1.11885e-07	ENSMUSG00000025277	protein_coding
Nppb	2.17936	2.27852	2.68842e-09	1.34502e-07	ENSMUSG00000029019	protein_coding
Ciita	1.40581	3.95166	2.76825e-09	1.38035e-07	ENSMUSG00000022504	protein_coding
Hsp90aa1	1.96766	7.3593	3.01764e-09	1.49973e-07	ENSMUSG00000021270	protein_coding
Abcc3	1.38413	4.19462	3.30611e-09	1.63767e-07	ENSMUSG00000020865	protein_coding
Cxcl1	2.72228	0.491857	3.47086e-09	1.71362e-07	ENSMUSG00000029380	protein_coding
Gm26888	-2.27175	0.697913	3.97172e-09	1.95448e-07	ENSMUSG00000097294	lincRNA
Gm11545	2.21319	0.490626	4.32926e-09	2.12346e-07	ENSMUSG00000075611	unprocessed_pseudogene
Krt7	1.41889	3.08861	4.91172e-09	2.4013e-07	ENSMUSG00000023039	protein_coding
Slc6a19	-1.26158	5.10724	5.16704e-09	2.51793e-07	ENSMUSG00000021565	protein_coding
Gbp7	1.88627	3.48717	5.50614e-09	2.67449e-07	ENSMUSG00000040253	protein_coding
Impg2	3.13466	0.813707	5.69065e-09	2.75519e-07	ENSMUSG00000035270	protein_coding
Adar	1.25906	6.16467	8.34945e-09	4.02948e-07	ENSMUSG00000027951	protein_coding
Rims4	2.47987	0.503953	8.77498e-09	4.21793e-07	ENSMUSG00000035226	protein_coding
Mpv17l	1.46465	3.58122	8.79613e-09	4.21793e-07	ENSMUSG00000022679	protein_coding
Cers3	1.37556	6.69701	9.37555e-09	4.47698e-07	ENSMUSG00000030510	protein_coding
Pign	1.49122	5.61094	9.39602e-09	4.47698e-07	ENSMUSG00000056536	protein_coding
Samd9l	2.07933	3.82011	1.06419e-08	5.0477e-07	ENSMUSG00000047735	protein_coding
Ucp3	-1.66668	4.1679	1.06611e-08	5.0477e-07	ENSMUSG00000032942	protein_coding
Faim2	1.80063	2.25833	1.07942e-08	5.09465e-07	ENSMUSG00000023011	protein_coding
Galnt3	1.3141	3.69399	1.223e-08	5.75422e-07	ENSMUSG00000026994	protein_coding
Gtpbp8	1.48007	4.93143	1.27454e-08	5.97797e-07	ENSMUSG00000022668	protein_coding
Ccl2	1.50587	2.59238	1.28143e-08	5.9916e-07	ENSMUSG00000035385	protein_coding
5730577I03Rik	2.00861	2.08295	1.31053e-08	6.10863e-07	NA	NA
Prkcq	1.38672	5.78263	1.37863e-08	6.40614e-07	ENSMUSG00000026778	protein_coding
Pqlc1	1.14396	6.467	1.63429e-08	7.57072e-07	ENSMUSG00000034006	protein_coding
Gm5665	2.84024	0.831094	1.70775e-08	7.88663e-07	NA	NA
H2-Q4	1.16393	5.45831	1.81518e-08	8.35707e-07	ENSMUSG00000035929	protein_coding
Idua	1.22298	4.60809	1.89377e-08	8.69221e-07	ENSMUSG00000033540	protein_coding
Lce3c	2.69015	6.80698	1.99249e-08	9.11749e-07	ENSMUSG00000045475	protein_coding
2010-03-01	2.72421	-0.19699	2.03253e-08	9.27241e-07	ENSMUSG00000078627	protein_coding
Capn9	-2.15565	0.729067	2.18297e-08	9.92855e-07	ENSMUSG00000031981	protein_coding
Abca12	1.79255	8.23729	2.20859e-08	1.00147e-06	ENSMUSG00000050296	protein_coding
Sprr1b	1.92924	8.08375	2.38084e-08	1.07633e-06	ENSMUSG00000048455	protein_coding
Nqo1	1.14984	4.57476	2.61875e-08	1.18032e-06	ENSMUSG00000003849	protein_coding
Actc1	-1.73815	3.91868	3.33615e-08	1.49917e-06	ENSMUSG00000068614	protein_coding
Xrcc2	1.64307	3.80363	3.40159e-08	1.52401e-06	ENSMUSG00000028933	protein_coding
H19	-1.3931	6.42336	3.42567e-08	1.53024e-06	ENSMUSG00000000031	lincRNA
Lypd6	-1.48356	2.81604	3.50306e-08	1.56016e-06	ENSMUSG00000050447	protein_coding
Car2	1.297	5.61024	3.53986e-08	1.57189e-06	ENSMUSG00000027562	protein_coding
Zbp1	2.02614	2.00915	3.69685e-08	1.63675e-06	ENSMUSG00000027514	protein_coding
Ppfia4	1.33171	3.95046	4.41473e-08	1.94559e-06	ENSMUSG00000026458	protein_coding
Ncoa2	1.16218	7.27563	4.42031e-08	1.94559e-06	ENSMUSG00000005886	protein_coding
B2m	1.2387	8.65459	4.67277e-08	2.05069e-06	ENSMUSG00000060802	protein_coding
Il1b	2.03024	0.936685	5.43755e-08	2.37936e-06	ENSMUSG00000027398	protein_coding
Nek5	2.37532	1.399	5.62545e-08	2.45443e-06	ENSMUSG00000037738	protein_coding
Tnfrsf23	1.43923	3.58105	5.94987e-08	2.58845e-06	ENSMUSG00000037613	protein_coding
Fabp5	1.26243	10.5999	6.00957e-08	2.60687e-06	ENSMUSG00000027533	protein_coding
Gtf2ird1	1.108	6.84908	6.35792e-08	2.75003e-06	ENSMUSG00000023079	protein_coding
Aim2	1.85012	1.98812	6.4286e-08	2.77261e-06	ENSMUSG00000037860	protein_coding
Fam171b	1.49219	4.0144	7.14885e-08	3.07442e-06	ENSMUSG00000048388	protein_coding
Cd163l1	2.1357	2.05668	7.22641e-08	3.09889e-06	ENSMUSG00000025461	protein_coding
Pglyrp3	1.71214	3.66508	7.38922e-08	3.15968e-06	ENSMUSG00000042244	protein_coding
Glt1d1	1.5169	2.90917	7.80762e-08	3.32911e-06	ENSMUSG00000049971	protein_coding
Sec14l2	1.07863	5.67014	8.03101e-08	3.41466e-06	ENSMUSG00000003585	protein_coding
Slc46a1	-1.22215	3.79998	8.23517e-08	3.49157e-06	ENSMUSG00000020829	protein_coding
H2-Q6	1.60388	4.48967	8.53815e-08	3.60983e-06	ENSMUSG00000073409	protein_coding
Marveld2	1.07908	5.05995	9.18099e-08	3.87071e-06	ENSMUSG00000021636	protein_coding
Ccnb1	1.16072	5.0894	9.85824e-08	4.1446e-06	ENSMUSG00000041431	protein_coding
Asns	1.161	5.27745	1.26533e-07	5.30482e-06	ENSMUSG00000029752	protein_coding
Pla2g4d	2.53029	3.9863	1.33871e-07	5.59684e-06	ENSMUSG00000070719	protein_coding
Hsd17b14	-1.34878	2.9867	1.34455e-07	5.60564e-06	ENSMUSG00000030825	protein_coding
Krt16	1.94679	9.29701	1.3888e-07	5.7741e-06	ENSMUSG00000053797	protein_coding
9930013L23Rik	1.55771	5.04138	1.41881e-07	5.88257e-06	NA	NA
Parp12	1.37027	5.07914	1.46577e-07	6.06053e-06	ENSMUSG00000038507	protein_coding
Gsta1	1.47013	3.92851	1.49108e-07	6.14825e-06	ENSMUSG00000074183	protein_coding
Siglece	2.00725	1.81503	1.52549e-07	6.27289e-06	ENSMUSG00000030474	protein_coding
Csrp3	-1.21409	5.30815	1.62739e-07	6.65608e-06	ENSMUSG00000030470	protein_coding
Tdh	1.14827	4.38633	1.62754e-07	6.65608e-06	ENSMUSG00000021953	protein_coding
Fosl1	1.37506	3.06952	1.68849e-07	6.88657e-06	ENSMUSG00000024912	protein_coding
Gm1078	-2.06057	2.61774	1.773e-07	7.21162e-06	NA	NA
Tfec	2.28828	-0.0928411	1.88317e-07	7.63905e-06	ENSMUSG00000029553	protein_coding
H2-T22	1.27903	6.02576	2.01144e-07	8.1374e-06	ENSMUSG00000056116	protein_coding
Gm14683	2.41335	0.917837	2.05397e-07	8.28712e-06	NA	NA
Erap1	1.32048	4.79576	2.3073e-07	9.28423e-06	ENSMUSG00000021583	protein_coding
Pga5	2.41859	0.1088	2.4152e-07	9.69246e-06	ENSMUSG00000024738	protein_coding
Slfn8	2.13766	1.83717	2.4371e-07	9.75424e-06	ENSMUSG00000035208	protein_coding
Arap2	1.82637	7.1743	2.63106e-07	1.05025e-05	ENSMUSG00000037999	protein_coding
9330175E14Rik	2.16745	0.885195	2.65948e-07	1.05879e-05	ENSMUSG00000097194	lincRNA
Icos	1.91371	0.922565	2.81649e-07	1.11832e-05	ENSMUSG00000026009	protein_coding
Ivl	1.54507	6.95381	2.88819e-07	1.14377e-05	ENSMUSG00000049128	protein_coding
Sprr2g	3.46281	3.26515	3.23318e-07	1.27702e-05	ENSMUSG00000046203	polymorphic_pseudogene
Awat1	-1.09095	7.5856	3.46616e-07	1.36545e-05	ENSMUSG00000015665	protein_coding
Gm10228	-1.46943	6.21668	3.48686e-07	1.37001e-05	ENSMUSG00000068074	protein_coding
Rptn	2.46298	11.0383	3.54335e-07	1.38857e-05	ENSMUSG00000041984	protein_coding
D630036G22Rik	1.59632	1.44562	3.82321e-07	1.49434e-05	ENSMUSG00000104475	TEC
Prkd1	1.35406	2.80655	3.83746e-07	1.49601e-05	ENSMUSG00000002688	protein_coding
Plin5	-1.56698	2.11166	3.96592e-07	1.54208e-05	ENSMUSG00000011305	protein_coding
Pdk4	-2.06956	6.13689	4.15169e-07	1.6077e-05	ENSMUSG00000019577	protein_coding
Fam57b	-1.32144	3.62185	4.1561e-07	1.6077e-05	ENSMUSG00000058966	protein_coding
Zfp92	2.03317	3.82586	4.22848e-07	1.6315e-05	ENSMUSG00000031374	protein_coding
Cd200r1	1.62214	1.79699	4.31953e-07	1.65986e-05	ENSMUSG00000022667	protein_coding
Gfra2	-1.22931	4.8767	4.32412e-07	1.65986e-05	ENSMUSG00000022103	protein_coding
Pappa	1.14861	5.17328	4.67082e-07	1.78838e-05	ENSMUSG00000028370	protein_coding
Ube2w	1.10999	5.06309	4.72839e-07	1.80581e-05	ENSMUSG00000025939	protein_coding
Samhd1	1.04999	6.68444	5.00117e-07	1.90514e-05	ENSMUSG00000027639	protein_coding
Slc25a13	1.00326	5.28616	5.1707e-07	1.96473e-05	ENSMUSG00000015112	protein_coding
Klk9	1.73437	7.03511	5.22077e-07	1.97875e-05	ENSMUSG00000047884	protein_coding
Gm13086	1.88802	0.770314	5.7408e-07	2.17037e-05	NA	NA
Kctd4	1.93157	5.34491	5.89296e-07	2.2223e-05	ENSMUSG00000046523	protein_coding
Tfcp2	1.0958	4.44893	6.23264e-07	2.33953e-05	ENSMUSG00000009733	protein_coding
Gbp2	1.71282	3.67704	6.235e-07	2.33953e-05	ENSMUSG00000028270	protein_coding
Filip1l	1.28418	6.47673	6.31297e-07	2.36288e-05	ENSMUSG00000043336	protein_coding
Nfe2l2	1.03304	7.46978	6.84806e-07	2.55678e-05	ENSMUSG00000015839	protein_coding
Mybph	-1.41526	5.07531	6.86592e-07	2.55709e-05	ENSMUSG00000042451	protein_coding
Lipn	1.67155	2.40312	7.46615e-07	2.77375e-05	ENSMUSG00000024770	protein_coding
Trim25	1.01739	6.43376	7.64156e-07	2.8319e-05	ENSMUSG00000000275	protein_coding
Lbp	1.06313	5.93686	8.42135e-07	3.1132e-05	ENSMUSG00000016024	protein_coding
Herc6	1.77327	2.56984	8.82629e-07	3.25489e-05	ENSMUSG00000029798	protein_coding
Ica1l	1.33588	2.14784	9.10904e-07	3.35092e-05	ENSMUSG00000026018	protein_coding
Myoz2	-1.42748	3.52266	9.1336e-07	3.35174e-05	ENSMUSG00000028116	protein_coding
Fabp3	-1.13012	4.39296	9.22059e-07	3.37395e-05	ENSMUSG00000028773	protein_coding
Cxcl9	4.13063	2.04931	9.23909e-07	3.37395e-05	ENSMUSG00000029417	protein_coding
Tfr2	-1.73741	0.830041	9.66522e-07	3.521e-05	ENSMUSG00000029716	protein_coding
Trim21	1.37795	3.35419	1.00096e-06	3.63322e-05	ENSMUSG00000030966	protein_coding
Zbtb16	-1.8024	4.37684	1.00217e-06	3.63322e-05	ENSMUSG00000066687	protein_coding
Trim56	1.07388	5.75149	1.03972e-06	3.74957e-05	ENSMUSG00000043279	protein_coding
Gm15950	1.9536	1.27231	1.04012e-06	3.74957e-05	ENSMUSG00000089818	unprocessed_pseudogene
Krt1	1.18384	13.6794	1.04176e-06	3.74957e-05	ENSMUSG00000046834	protein_coding
Skint10	-1.52018	1.98852	1.08055e-06	3.87989e-05	ENSMUSG00000048766	protein_coding
Parp10	1.20349	4.76872	1.15756e-06	4.14649e-05	ENSMUSG00000063268	protein_coding
Sdcbp2	1.30406	5.81458	1.16143e-06	4.15047e-05	ENSMUSG00000027456	protein_coding
Tap1	1.21159	6.04769	1.22856e-06	4.3799e-05	ENSMUSG00000037321	protein_coding
Mustn1	-1.18131	5.01466	1.26402e-06	4.49567e-05	ENSMUSG00000042485	protein_coding
AU021092	-1.40169	1.85388	1.36001e-06	4.82562e-05	ENSMUSG00000051669	protein_coding
Tspear	-1.52895	1.68904	1.3979e-06	4.94836e-05	ENSMUSG00000069581	protein_coding
Acy3	1.44153	2.04771	1.42536e-06	5.02684e-05	ENSMUSG00000024866	protein_coding
Krtap20-2	-1.66785	1.81058	1.42677e-06	5.02684e-05	ENSMUSG00000091039	protein_coding
Zmynd15	1.27135	2.71771	1.46017e-06	5.12315e-05	ENSMUSG00000040829	protein_coding
Trabd2b	1.00526	5.89203	1.46093e-06	5.12315e-05	ENSMUSG00000070867	protein_coding
Clca5	0.958095	5.33529	1.48727e-06	5.20337e-05	NA	NA
Dsg1b	1.26598	7.58242	1.4973e-06	5.22626e-05	ENSMUSG00000061928	protein_coding
Alox15	-2.4748	2.22718	1.5163e-06	5.2803e-05	ENSMUSG00000018924	protein_coding
H2-Q5	1.61401	2.5653	1.54043e-06	5.35192e-05	ENSMUSG00000055413	polymorphic_pseudogene
Zfp599	1.8005	0.495458	1.54776e-06	5.36497e-05	ENSMUSG00000062794	protein_coding
Krt36	-0.953985	5.47106	1.57362e-06	5.44205e-05	ENSMUSG00000020916	protein_coding
Ifi202b	1.7764	3.77808	1.61585e-06	5.57524e-05	ENSMUSG00000026535	protein_coding
Psmb9	1.57938	3.88955	1.63194e-06	5.61785e-05	ENSMUSG00000096727	protein_coding
Rarres1	-1.1044	7.06737	1.6527e-06	5.67628e-05	ENSMUSG00000049404	protein_coding
Lgals9	1.43387	5.93743	1.66385e-06	5.70154e-05	ENSMUSG00000001123	protein_coding
Dst	1.37172	9.68183	1.70785e-06	5.83898e-05	ENSMUSG00000103888	protein_coding
Stam2	0.988391	6.2438	1.74521e-06	5.95314e-05	ENSMUSG00000055371	protein_coding
Helz2	1.25876	4.83765	1.83547e-06	6.24685e-05	ENSMUSG00000027580	protein_coding
Kpna2	1.07265	6.34471	2.06951e-06	7.02742e-05	ENSMUSG00000018362	protein_coding
P2ry4	-1.2182	2.78833	2.09367e-06	7.09343e-05	ENSMUSG00000044359	protein_coding
Hspa8	1.063	10.0157	2.12028e-06	7.1674e-05	ENSMUSG00000015656	protein_coding
Scml2	1.28237	2.99045	2.22857e-06	7.51656e-05	ENSMUSG00000000037	protein_coding
Cyp17a1	-1.82001	3.51383	2.29289e-06	7.71615e-05	ENSMUSG00000003555	protein_coding
Tnfrsf9	1.96636	-0.0569294	2.3762e-06	7.9786e-05	ENSMUSG00000028965	protein_coding
Ankrd2	-1.49338	2.70801	2.40596e-06	8.06049e-05	ENSMUSG00000025172	protein_coding
Foxq1	-1.19163	3.26958	2.42029e-06	8.09046e-05	ENSMUSG00000038415	protein_coding
Vgll2	-1.61977	1.68665	2.58387e-06	8.61806e-05	ENSMUSG00000049641	protein_coding
Gm12551	-1.15544	5.76097	2.63448e-06	8.76737e-05	ENSMUSG00000081169	unprocessed_pseudogene
Tnfsf15	1.60784	0.897408	2.74648e-06	9.1199e-05	ENSMUSG00000050395	protein_coding
Amd1	1.07899	5.80569	2.78626e-06	9.23157e-05	ENSMUSG00000075232	protein_coding
Klk7	1.22026	9.67667	2.81252e-06	9.28471e-05	ENSMUSG00000030713	protein_coding
Rbl1	0.959938	5.17877	2.81467e-06	9.28471e-05	ENSMUSG00000027641	protein_coding
Slc26a1	1.59113	1.09215	2.85295e-06	9.39032e-05	ENSMUSG00000046959	protein_coding
Sgms1	0.973748	6.68006	2.91563e-06	9.57565e-05	ENSMUSG00000040451	protein_coding
Vav3	1.07985	5.83557	2.95296e-06	9.67707e-05	ENSMUSG00000033721	protein_coding
Pdlim3	-1.08775	5.99465	3.22114e-06	0.000105329	ENSMUSG00000031636	protein_coding
1110025L11Rik	-1.45005	6.19884	3.23247e-06	0.00010547	ENSMUSG00000068073	protein_coding
Anln	1.1197	5.85709	3.27506e-06	0.000106628	ENSMUSG00000036777	protein_coding
Esd	1.02152	6.2016	3.41563e-06	0.000110964	ENSMUSG00000021996	protein_coding
Gdpd2	-1.08069	4.07172	3.42545e-06	0.000111042	ENSMUSG00000019359	protein_coding
Rorc	-1.2609	4.44224	3.44164e-06	0.000111327	ENSMUSG00000028150	protein_coding
Rars	1.31737	6.47072	3.45892e-06	0.000111645	ENSMUSG00000018848	protein_coding
Mn1	-1.36462	4.97059	3.80164e-06	0.000122444	ENSMUSG00000070576	protein_coding
Parp8	0.944802	4.83445	3.82016e-06	0.000122777	ENSMUSG00000021725	protein_coding
Heatr1	1.02186	5.47612	3.89572e-06	0.000124692	ENSMUSG00000050244	protein_coding
Ftsj3	1.05529	6.0276	3.89635e-06	0.000124692	ENSMUSG00000020706	protein_coding
Scamp1	1.0262	7.00343	3.92788e-06	0.000125433	ENSMUSG00000021687	protein_coding
Smpx	-1.04181	6.22863	3.9664e-06	0.000126394	ENSMUSG00000041476	protein_coding
Apol7c	1.81459	0.411663	3.99717e-06	0.000127105	ENSMUSG00000044309	protein_coding
Mlip	-1.17392	4.48013	4.02574e-06	0.000127743	ENSMUSG00000032355	protein_coding
Top2a	1.21094	6.67407	4.10206e-06	0.00012989	ENSMUSG00000020914	protein_coding
Trim34a	1.49513	2.17981	4.2545e-06	0.000134433	ENSMUSG00000056144	protein_coding
Il7r	1.25832	2.10109	4.32171e-06	0.00013627	ENSMUSG00000003882	protein_coding
Ckap2	1.04417	4.6616	4.68586e-06	0.000147442	ENSMUSG00000037725	protein_coding
Krtap6-3	-1.31388	4.10762	4.70623e-06	0.000147774	ENSMUSG00000057855	protein_coding
Klk5	1.03461	7.48454	4.92858e-06	0.000154237	ENSMUSG00000074155	protein_coding
Ly75	1.34528	1.66029	4.93262e-06	0.000154237	ENSMUSG00000026980	protein_coding
Fbxl7	-1.64752	0.415158	4.96522e-06	0.000154767	ENSMUSG00000043556	protein_coding
Lmod2	-1.0683	5.68478	4.9702e-06	0.000154767	ENSMUSG00000029683	protein_coding
H2-K1	1.12349	8.85637	4.9867e-06	0.000154959	ENSMUSG00000061232	protein_coding
Klk6	1.36268	8.22204	5.31864e-06	0.000164933	ENSMUSG00000050063	protein_coding
Blk	1.94805	0.747059	5.3348e-06	0.000165093	ENSMUSG00000014453	protein_coding
Arid4a	1.16724	5.39076	5.47889e-06	0.000169203	ENSMUSG00000048118	protein_coding
Slc24a3	-1.21196	3.03547	5.51486e-06	0.000169636	ENSMUSG00000063873	protein_coding
Adamtsl4	-1.10407	6.05026	5.51553e-06	0.000169636	ENSMUSG00000015850	protein_coding
Cxcl16	0.992989	4.41192	5.54934e-06	0.000170327	ENSMUSG00000018920	protein_coding
Fbxo30	1.33192	5.0189	5.63391e-06	0.000172521	ENSMUSG00000047648	protein_coding
Nmrk2	-1.21351	2.96953	5.64379e-06	0.000172521	ENSMUSG00000004939	protein_coding
Cdcp1	0.929721	6.5795	5.77884e-06	0.00017629	ENSMUSG00000035498	protein_coding
Nmu	1.19553	4.89888	5.84714e-06	0.000178012	ENSMUSG00000029236	protein_coding
Arhgap22	1.30697	1.89476	5.97218e-06	0.000181442	ENSMUSG00000063506	protein_coding
Cited4	-1.01944	4.26511	5.98399e-06	0.000181442	ENSMUSG00000070803	protein_coding
Cox7a1	-1.25431	5.72974	6.04416e-06	0.000182897	ENSMUSG00000074218	protein_coding
Gm14062	1.66938	1.94377	6.16307e-06	0.00018612	ENSMUSG00000086214	lincRNA
Ttc37	1.33414	5.08545	6.2228e-06	0.000187546	ENSMUSG00000033991	protein_coding
Sostdc1	1.13794	7.49303	6.27514e-06	0.000188745	ENSMUSG00000036169	protein_coding
F730043M19Rik	1.5734	2.64293	6.38833e-06	0.000191765	ENSMUSG00000052125	processed_transcript
Hspb7	-1.97946	6.93219	6.43007e-06	0.000192633	ENSMUSG00000006221	protein_coding
Rbm24	-1.32286	4.76066	6.75854e-06	0.00020207	ENSMUSG00000038132	protein_coding
2310050B05Rik	-1.43977	4.49985	6.95051e-06	0.000207396	NA	NA
Serpina1e	-1.21708	2.31584	7.14583e-06	0.000212801	ENSMUSG00000072849	protein_coding
Mlkl	1.24146	2.12545	7.28469e-06	0.000216507	ENSMUSG00000012519	protein_coding
Slc34a2	-0.948055	4.43648	7.35964e-06	0.000218302	ENSMUSG00000029188	protein_coding
Card11	2.14456	0.922229	7.39613e-06	0.000218908	ENSMUSG00000036526	protein_coding
Serpinb2	1.29895	6.57302	7.40923e-06	0.000218908	ENSMUSG00000062345	protein_coding
Oasl1	1.74741	0.3096	7.48214e-06	0.000220627	ENSMUSG00000041827	protein_coding
Kif4	1.2339	3.77392	7.611e-06	0.000223987	ENSMUSG00000034311	protein_coding
Cntfr	-1.06004	5.20625	7.66914e-06	0.000225257	ENSMUSG00000028444	protein_coding
Add2	1.23265	2.39823	7.71756e-06	0.000226236	ENSMUSG00000030000	protein_coding
Prc1	1.03554	5.29739	7.85012e-06	0.000229673	ENSMUSG00000038943	protein_coding
Rbm25	1.18485	7.57764	8.1754e-06	0.000238725	ENSMUSG00000010608	protein_coding
Ifi35	1.09916	4.14356	8.24154e-06	0.000240189	ENSMUSG00000010358	protein_coding
Neo1	0.918514	7.42078	8.32868e-06	0.000242258	ENSMUSG00000032340	protein_coding
Hmgcs2	-1.15731	3.56964	8.48331e-06	0.000246278	ENSMUSG00000027875	protein_coding
Defb14	1.71776	3.28111	8.50844e-06	0.000246531	ENSMUSG00000046354	protein_coding
Ncl	1.11525	8.48339	8.55724e-06	0.000247468	ENSMUSG00000026234	protein_coding
Pvalb	-1.17082	7.12859	8.72058e-06	0.000251706	ENSMUSG00000005716	protein_coding
Dhrs9	1.57858	5.19931	9.09754e-06	0.000262082	ENSMUSG00000027068	protein_coding
Acot6	1.10004	3.69311	9.55678e-06	0.000274785	ENSMUSG00000043487	protein_coding
Dlgap5	1.12014	3.95029	9.94772e-06	0.000285479	ENSMUSG00000037544	protein_coding
4930553J12Rik	-1.18787	7.66791	1.00214e-05	0.000286435	ENSMUSG00000022931	protein_coding
Coq10a	-1.06916	6.23196	1.00337e-05	0.000286435	ENSMUSG00000039914	protein_coding
Mki67ip	1.04743	4.83631	1.00383e-05	0.000286435	NA	NA
Snapc3	1.22639	5.1281	1.04749e-05	0.000298325	ENSMUSG00000028483	protein_coding
Sox7	0.992916	6.98179	1.09069e-05	0.00031004	ENSMUSG00000063060	protein_coding
Wnk4	-1.18343	4.34196	1.1315e-05	0.000321034	ENSMUSG00000035112	protein_coding
Sprr2d	3.47062	4.65129	1.1474e-05	0.000324849	ENSMUSG00000042212	protein_coding
E030018B13Rik	-2.18753	-0.0918398	1.14976e-05	0.000324849	ENSMUSG00000095061	protein_coding
Cep55	1.23626	3.35626	1.15213e-05	0.000324849	ENSMUSG00000024989	protein_coding
Cd72	1.29237	1.79386	1.15387e-05	0.000324849	ENSMUSG00000028459	protein_coding
Olah	1.27401	4.89876	1.15638e-05	0.000324849	ENSMUSG00000026645	protein_coding
Coro6	-1.21203	5.67762	1.15793e-05	0.000324849	ENSMUSG00000020836	protein_coding
Gm15987	1.28559	3.76113	1.16658e-05	0.000326663	ENSMUSG00000085786	antisense
Klk1b26	-2.18149	-0.374554	1.1701e-05	0.000327039	ENSMUSG00000053719	protein_coding
Atp13a5	-1.53966	2.2548	1.17591e-05	0.000328027	ENSMUSG00000048939	protein_coding
Serpinb13	-1.44921	2.29775	1.178e-05	0.000328027	ENSMUSG00000048775	protein_coding
Egfl6	-0.992684	3.75054	1.20724e-05	0.000335545	ENSMUSG00000000402	protein_coding
Krtap19-4	-1.37456	4.74083	1.2264e-05	0.000340241	ENSMUSG00000043982	protein_coding
Ramp2	-1.09361	4.91386	1.24369e-05	0.000344401	ENSMUSG00000001240	protein_coding
Ppig	1.12073	6.05862	1.25272e-05	0.000346264	ENSMUSG00000042133	protein_coding
Sltm	1.16315	6.29795	1.2698e-05	0.000350338	ENSMUSG00000032212	protein_coding
Arhgap28	1.10014	3.79162	1.27612e-05	0.000351436	ENSMUSG00000024043	protein_coding
Fam83b	1.10643	6.14561	1.28502e-05	0.00035324	ENSMUSG00000032358	protein_coding
Spsb1	-1.06833	3.95995	1.29042e-05	0.000354076	ENSMUSG00000039911	protein_coding
Tcap	-1.03873	8.10488	1.29523e-05	0.000354745	ENSMUSG00000007877	protein_coding
Sox15	1.18891	4.03384	1.34009e-05	0.000365911	ENSMUSG00000041287	protein_coding
Npr3	-1.15865	3.47096	1.34087e-05	0.000365911	ENSMUSG00000022206	protein_coding
Tlr2	1.05643	3.25239	1.35804e-05	0.000369924	ENSMUSG00000027995	protein_coding
Mitd1	1.26839	3.79199	1.36117e-05	0.000370104	ENSMUSG00000026088	protein_coding
D19Bwg1357e	1.02072	5.4016	1.38813e-05	0.000376753	ENSMUSG00000041360	protein_coding
Tpd52	0.923228	7.01512	1.39117e-05	0.000376897	ENSMUSG00000027506	protein_coding
Lce3e	2.69822	5.65382	1.42405e-05	0.00038511	ENSMUSG00000074433	protein_coding
Gtf2f1	0.942039	5.90839	1.44532e-05	0.000390159	ENSMUSG00000002658	protein_coding
Synpo2	-1.07888	6.57144	1.46227e-05	0.000393328	ENSMUSG00000050315	protein_coding
Alpk3	-1.20198	5.40538	1.4623e-05	0.000393328	ENSMUSG00000038763	protein_coding
H2-Q10	1.33498	1.98621	1.48797e-05	0.000399516	ENSMUSG00000067235	protein_coding
2310081O03Rik	-1.78523	0.51114	1.50157e-05	0.000402042	ENSMUSG00000085020	lincRNA
Nctc1	-1.24022	3.84861	1.50274e-05	0.000402042	ENSMUSG00000087090	processed_transcript
Camk2a	-1.27681	4.28802	1.54403e-05	0.000412354	ENSMUSG00000024617	protein_coding
Clock	1.18006	6.86568	1.54771e-05	0.000412605	ENSMUSG00000029238	protein_coding
Ddx21	0.935497	7.02239	1.55214e-05	0.000412895	ENSMUSG00000020075	protein_coding
Nucb2	1.16173	5.15266	1.55431e-05	0.000412895	ENSMUSG00000030659	protein_coding
A930024E05Rik	1.45095	1.72052	1.56105e-05	0.000413955	ENSMUSG00000056735	antisense
Tesc	-1.2778	3.02665	1.57785e-05	0.000417134	ENSMUSG00000029359	protein_coding
Gpbp1l1	0.913376	6.30248	1.5786e-05	0.000417134	ENSMUSG00000034042	protein_coding
Shh	-1.24517	1.70768	1.58534e-05	0.000418179	ENSMUSG00000002633	protein_coding
Cntn2	-1.70504	1.61211	1.63269e-05	0.000429913	ENSMUSG00000053024	protein_coding
Cebpz	1.00448	5.09062	1.63579e-05	0.000429974	ENSMUSG00000024081	protein_coding
Flnc	-1.34908	7.47319	1.79139e-05	0.000470053	ENSMUSG00000068699	protein_coding
Pls3	1.27544	7.83582	1.80437e-05	0.000472632	ENSMUSG00000016382	protein_coding
Shisa2	-0.936822	6.46333	1.80888e-05	0.000472987	ENSMUSG00000044461	protein_coding
Hspb2	-1.25989	3.37657	1.89463e-05	0.000494548	ENSMUSG00000038086	protein_coding
Gm26538	-1.64934	0.238421	1.95212e-05	0.000508668	ENSMUSG00000097507	lincRNA
Ism1	-0.942164	4.72735	1.97077e-05	0.000512639	ENSMUSG00000074766	protein_coding
Ddx10	1.14604	4.44698	1.98943e-05	0.000516599	ENSMUSG00000053289	protein_coding
Nol8	1.22995	3.97039	2.00707e-05	0.000520278	ENSMUSG00000021392	protein_coding
Gm20627	-1.57837	0.824219	2.03547e-05	0.00052673	ENSMUSG00000093507	processed_transcript
Gpx2	1.11329	5.70344	2.11849e-05	0.000547271	ENSMUSG00000042808	protein_coding
Krtap6-5	-1.36307	7.00736	2.18829e-05	0.00056433	ENSMUSG00000062400	protein_coding
2310042E22Rik	1.03835	7.97571	2.19548e-05	0.000565215	NA	NA
Defb3	3.26668	2.74349	2.2265e-05	0.000572219	ENSMUSG00000039775	protein_coding
Hmmr	1.35057	4.08305	2.28314e-05	0.000585771	ENSMUSG00000020330	protein_coding
Cpa4	1.38782	8.4739	2.30631e-05	0.000590706	ENSMUSG00000039070	protein_coding
Kif2c	0.938366	4.20927	2.32266e-05	0.00059388	ENSMUSG00000028678	protein_coding
Trim54	-1.16524	4.18703	2.35047e-05	0.00059997	ENSMUSG00000062077	protein_coding
Orai1	0.920888	5.36999	2.43785e-05	0.000621218	ENSMUSG00000049686	protein_coding
C330027C09Rik	1.326	4.22716	2.44425e-05	0.000621792	ENSMUSG00000033031	protein_coding
Aadacl2	1.35328	4.23079	2.45161e-05	0.000622609	ENSMUSG00000091376	protein_coding
Krtap6-1	-1.28784	6.72621	2.49849e-05	0.000633442	ENSMUSG00000058172	protein_coding
Gm13781	2.01043	2.12422	2.51245e-05	0.000635908	ENSMUSG00000086854	antisense
Tdrd7	0.970949	4.50819	2.541e-05	0.000642051	ENSMUSG00000035517	protein_coding
Gm10061	-1.28316	2.35308	2.58635e-05	0.000652413	ENSMUSG00000059113	protein_coding
Apobec2	-1.15555	5.85663	2.59578e-05	0.000653692	ENSMUSG00000040694	protein_coding
Gm757	1.5875	1.75853	2.6323e-05	0.00066108	NA	NA
Cxcr6	1.22945	1.85686	2.63393e-05	0.00066108	ENSMUSG00000048521	protein_coding
Prss16	1.47614	0.835652	2.64773e-05	0.000663435	ENSMUSG00000006179	protein_coding
Fgfrl1	-1.14573	4.45986	2.67233e-05	0.000668484	ENSMUSG00000008090	protein_coding
Them5	0.896585	7.57459	2.68255e-05	0.000669923	ENSMUSG00000028148	protein_coding
Carns1	-0.977998	4.02218	2.69071e-05	0.000670845	ENSMUSG00000075289	protein_coding
Kcnq4	-1.01898	3.25006	2.73341e-05	0.000680362	ENSMUSG00000028631	protein_coding
P2rx7	1.05239	5.29615	2.7475e-05	0.000682736	ENSMUSG00000029468	protein_coding
Psat1	0.903423	6.82576	2.78423e-05	0.000690719	ENSMUSG00000024640	protein_coding
Macc1	1.58715	4.69921	2.82487e-05	0.000699159	ENSMUSG00000041886	protein_coding
Maf	-0.888301	7.0325	2.82757e-05	0.000699159	ENSMUSG00000055435	protein_coding
Kcna7	-1.18221	4.70618	2.89382e-05	0.000714363	ENSMUSG00000038201	protein_coding
Gnpnat1	0.999459	4.41226	3.07004e-05	0.000756622	ENSMUSG00000037722	protein_coding
Utp20	0.95621	5.59418	3.08046e-05	0.000757944	ENSMUSG00000004356	protein_coding
Kcnc3	-1.03883	2.66644	3.08771e-05	0.000758486	ENSMUSG00000062785	protein_coding
Prune2	0.949108	3.77413	3.113e-05	0.000763447	ENSMUSG00000039126	protein_coding
Cenpe	1.4548	4.66091	3.14325e-05	0.00076961	ENSMUSG00000045328	protein_coding
Cox8b	-1.23951	5.79868	3.19176e-05	0.000780214	ENSMUSG00000025488	protein_coding
Tmem182	-1.17431	5.23427	3.25484e-05	0.000794339	ENSMUSG00000079588	protein_coding
Cyp2s1	-0.918115	5.72442	3.26983e-05	0.000796703	ENSMUSG00000040703	protein_coding
Jsrp1	-1.28387	4.95972	3.29077e-05	0.000800505	ENSMUSG00000020216	protein_coding
Ctgf	-1.00919	5.89717	3.53838e-05	0.000858921	ENSMUSG00000019997	protein_coding
Knstrn	0.967451	3.84262	3.54627e-05	0.000858921	ENSMUSG00000027331	protein_coding
Pnpt1	1.08256	4.43881	3.55263e-05	0.000858921	ENSMUSG00000020464	protein_coding
Casp4	1.50374	2.26038	3.5538e-05	0.000858921	ENSMUSG00000033538	protein_coding
Niacr1	0.809804	5.90731	3.61565e-05	0.000872464	NA	NA
Unc5a	-1.34594	1.40541	3.62431e-05	0.00087315	ENSMUSG00000025876	protein_coding
Ptp4a3	-1.17093	7.10599	3.69063e-05	0.000887183	ENSMUSG00000059895	protein_coding
Mki67	1.28167	7.69197	3.69438e-05	0.000887183	ENSMUSG00000031004	protein_coding
Xirp1	-1.32111	5.23703	3.73429e-05	0.000895335	ENSMUSG00000079243	protein_coding
A4galt	-1.15388	3.18805	3.75195e-05	0.000898135	ENSMUSG00000047878	protein_coding
Rcan2	-1.04829	4.41585	3.79119e-05	0.000906082	ENSMUSG00000039601	protein_coding
Dsc1	1.18736	9.14268	3.88856e-05	0.000927876	ENSMUSG00000044322	protein_coding
Zfp110	1.0042	5.03719	3.91787e-05	0.00093206	ENSMUSG00000058638	protein_coding
Lrrc30	-1.50326	2.90424	3.91852e-05	0.00093206	ENSMUSG00000073375	protein_coding
Epm2a	0.929385	4.66651	3.94418e-05	0.00093668	ENSMUSG00000055493	protein_coding
Hoxc13	-0.901681	5.80918	3.97867e-05	0.000943379	ENSMUSG00000001655	protein_coding
Lsg1	0.862441	5.15812	4.04093e-05	0.000955932	ENSMUSG00000022538	protein_coding
Bdkrb2	1.16403	2.14734	4.04435e-05	0.000955932	ENSMUSG00000021070	protein_coding
Kif20a	0.999785	4.28283	4.08933e-05	0.000965043	ENSMUSG00000003779	protein_coding
Gadl1	-1.2983	2.42447	4.14768e-05	0.000977277	ENSMUSG00000056880	protein_coding
Actn2	-1.21044	7.78328	4.18747e-05	0.000985107	ENSMUSG00000052374	protein_coding
Pla2g5	-1.29546	1.54701	4.46019e-05	0.00104762	ENSMUSG00000041193	protein_coding
Tnnt3	-1.00573	9.85145	4.49409e-05	0.00105393	ENSMUSG00000061723	protein_coding
Bmp6	-0.903443	3.96456	4.529e-05	0.00106046	ENSMUSG00000039004	protein_coding
Cystm1	-1.09806	4.36804	4.57963e-05	0.00107027	ENSMUSG00000046727	protein_coding
Wdr3	0.952031	4.81138	4.58514e-05	0.00107027	ENSMUSG00000033285	protein_coding
Capn12	-0.919072	4.32288	4.65108e-05	0.00108398	ENSMUSG00000054083	protein_coding
Sdr9c7	1.17116	6.7391	4.68622e-05	0.00108938	ENSMUSG00000040127	protein_coding
Blzf1	0.988738	5.60482	4.68877e-05	0.00108938	ENSMUSG00000026577	protein_coding
Arntl2	1.22517	3.68546	4.70591e-05	0.00109167	ENSMUSG00000040187	protein_coding
Plin4	-1.0377	6.14036	4.71769e-05	0.00109271	ENSMUSG00000002831	protein_coding
Cacnb1	-1.06115	5.34441	4.74337e-05	0.00109697	ENSMUSG00000020882	protein_coding
Krtap8-1	-1.1565	9.32654	4.84702e-05	0.00111921	ENSMUSG00000059632	protein_coding
Rgs9bp	-1.36023	1.0158	4.89584e-05	0.00112875	ENSMUSG00000056043	protein_coding
2610528A11Rik	1.2597	4.61093	4.99142e-05	0.00114902	ENSMUSG00000096001	protein_coding
Ccl6	-0.959016	4.89095	5.01236e-05	0.00115208	ENSMUSG00000018927	protein_coding
Pmaip1	1.13919	1.94421	5.13486e-05	0.00117843	ENSMUSG00000024521	protein_coding
Des	-1.26965	8.99169	5.27143e-05	0.00120792	ENSMUSG00000026208	protein_coding
Trmt10b	1.0688	3.18586	5.30633e-05	0.00121407	ENSMUSG00000035601	protein_coding
Rtn2	-1.20869	6.32805	5.37173e-05	0.00122716	ENSMUSG00000030401	protein_coding
Gpr137b-ps	1.06314	2.46215	5.40643e-05	0.00123321	ENSMUSG00000097715	lincRNA
Kif2a	0.795713	5.71015	5.41709e-05	0.00123376	ENSMUSG00000021693	protein_coding
2310075C17Rik	-1.16578	2.04164	5.43529e-05	0.00123604	ENSMUSG00000089718	lincRNA
Casp14	1.07995	7.57865	5.4867e-05	0.00124584	ENSMUSG00000005355	protein_coding
4933404O12Rik	1.06496	2.41342	5.53907e-05	0.00125491	ENSMUSG00000097908	lincRNA
Krt84	-0.81242	6.33591	5.54336e-05	0.00125491	ENSMUSG00000044294	protein_coding
Pcp4l1	-1.19305	5.06971	5.57323e-05	0.00125977	ENSMUSG00000038370	protein_coding
Sh3gl2	0.867357	4.38434	5.63988e-05	0.00127292	ENSMUSG00000028488	protein_coding
Cacybp	1.00154	5.46887	5.72019e-05	0.0012891	ENSMUSG00000014226	protein_coding
Mst1r	0.827367	5.75377	5.73303e-05	0.00129006	ENSMUSG00000032584	protein_coding
Slc7a8	-0.961019	6.73963	5.75349e-05	0.00129273	ENSMUSG00000022180	protein_coding
Bzw1	0.971672	7.63146	5.94141e-05	0.00133295	ENSMUSG00000051223	protein_coding
Rpl3l	-1.09215	6.0072	5.9865e-05	0.00134107	ENSMUSG00000002500	protein_coding
Ret	-0.876613	4.81669	6.06613e-05	0.00135688	ENSMUSG00000030110	protein_coding
Cct8	0.999645	7.10542	6.12401e-05	0.00136779	ENSMUSG00000025613	protein_coding
Acta1	-1.28695	10.9203	6.15487e-05	0.00137264	ENSMUSG00000031972	protein_coding
Shisa4	-1.24216	4.14691	6.18427e-05	0.00137715	ENSMUSG00000041889	protein_coding
Krtap14	-1.28779	6.65201	6.33151e-05	0.00140785	ENSMUSG00000074928	protein_coding
Ttn	-1.16727	11.4173	6.36445e-05	0.00141308	ENSMUSG00000051747	protein_coding
Usp13	-1.04383	5.37041	6.4995e-05	0.00144093	ENSMUSG00000056900	protein_coding
1700109F18Rik	-1.68129	-0.324979	6.54968e-05	0.00144991	NA	NA
Lef1	-0.982602	4.348	6.73982e-05	0.00148981	ENSMUSG00000027985	protein_coding
Tcp1	0.983288	7.08304	6.83076e-05	0.00150769	ENSMUSG00000068039	protein_coding
Tnni2	-1.05494	9.14474	6.94667e-05	0.00153102	ENSMUSG00000031097	protein_coding
Pfn2	-0.793781	5.54005	6.97577e-05	0.00153518	ENSMUSG00000027805	protein_coding
Ifit3	1.30931	1.95435	7.04047e-05	0.00154715	ENSMUSG00000074896	protein_coding
Polr2b	0.916285	5.8844	7.10499e-05	0.00155905	ENSMUSG00000029250	protein_coding
Map3k7cl	-1.26216	2.73021	7.12156e-05	0.0015604	ENSMUSG00000025610	protein_coding
Mbd5	0.865379	4.97333	7.13953e-05	0.00156206	ENSMUSG00000036792	protein_coding
Slc38a3	-0.94295	4.74306	7.21794e-05	0.00157494	ENSMUSG00000010064	protein_coding
Shprh	1.17347	5.60155	7.21941e-05	0.00157494	ENSMUSG00000090112	protein_coding
Fmo2	-1.26151	5.91327	7.2569e-05	0.00158083	ENSMUSG00000040170	protein_coding
Lce3f	2.11299	6.0423	7.30268e-05	0.00158664	ENSMUSG00000068885	protein_coding
Atp6v0e2	-1.13315	4.14572	7.30474e-05	0.00158664	ENSMUSG00000039347	protein_coding
Rasal2	0.896436	5.85144	7.35013e-05	0.00159419	ENSMUSG00000070565	protein_coding
Pcnxl4	0.90118	4.16878	7.51665e-05	0.00162796	ENSMUSG00000034501	protein_coding
Foxp3	1.43338	0.459434	7.53032e-05	0.00162857	ENSMUSG00000039521	protein_coding
Smc2	1.20676	4.78927	7.70396e-05	0.00166238	ENSMUSG00000028312	protein_coding
Krtap16-3	-1.18989	6.59756	7.7088e-05	0.00166238	ENSMUSG00000096534	protein_coding
Stard4	1.07736	6.41836	7.81251e-05	0.00168232	ENSMUSG00000024378	protein_coding
Hpgds	1.16809	2.76468	7.83439e-05	0.00168284	ENSMUSG00000029919	protein_coding
Gm13305	-1.48334	0.982341	7.83735e-05	0.00168284	ENSMUSG00000073876	protein_coding
Pygo1	0.853752	4.18999	7.90574e-05	0.0016951	ENSMUSG00000034910	protein_coding
Kcna5	-1.51279	1.10237	7.9484e-05	0.00170182	ENSMUSG00000045534	protein_coding
Avpi1	0.868687	6.76361	7.96653e-05	0.00170327	ENSMUSG00000018821	protein_coding
Dynap	-2.7034	0.88441	8.01337e-05	0.00171085	ENSMUSG00000024512	protein_coding
Sbk2	-1.35125	5.50488	8.09422e-05	0.00172566	ENSMUSG00000030433	protein_coding
Asb15	-1.02979	2.57052	8.13737e-05	0.0017324	ENSMUSG00000029685	protein_coding
Sln	-1.51558	3.77234	8.19601e-05	0.00174241	ENSMUSG00000042045	protein_coding
Golga7b	-0.879926	4.86767	8.25853e-05	0.00175322	ENSMUSG00000042532	protein_coding
Farsb	0.83757	5.45937	8.33283e-05	0.00176649	ENSMUSG00000026245	protein_coding
Yipf7	-1.05499	2.87836	8.37805e-05	0.00177357	ENSMUSG00000029158	protein_coding
Smc4	1.17186	5.85055	8.46658e-05	0.00178979	ENSMUSG00000034349	protein_coding
Il1f8	1.23858	5.64888	8.63786e-05	0.00182343	ENSMUSG00000026985	protein_coding
3300005D01Rik	1.4742	2.60797	8.72258e-05	0.00183872	ENSMUSG00000096965	lincRNA
Camk2b	-1.12379	5.20082	8.76618e-05	0.00184342	ENSMUSG00000057897	protein_coding
Eif3a	1.00097	8.16137	8.77934e-05	0.00184342	ENSMUSG00000024991	protein_coding
Cyp2g1	-1.50562	4.63855	8.78172e-05	0.00184342	ENSMUSG00000049685	protein_coding
Abhd5	0.805599	6.87532	8.81547e-05	0.00184792	ENSMUSG00000032540	protein_coding
Dbn1	-0.946514	4.8856	8.90003e-05	0.00186194	ENSMUSG00000034675	protein_coding
Gm26884	1.43798	0.576887	8.90715e-05	0.00186194	ENSMUSG00000097128	lincRNA
Atp1b1	-0.85092	7.44856	8.99251e-05	0.00187717	ENSMUSG00000026576	protein_coding
Wnk2	-0.833945	5.66054	9.0387e-05	0.00188419	ENSMUSG00000037989	protein_coding
Kcnq5	-0.985881	3.19991	9.06824e-05	0.00188773	ENSMUSG00000028033	protein_coding
Tpx2	0.933394	5.06788	9.1173e-05	0.00189531	ENSMUSG00000027469	protein_coding
Wnk3	1.70812	0.913811	9.31132e-05	0.00193297	ENSMUSG00000041245	protein_coding
Iigp1	1.68542	2.62837	9.36127e-05	0.00194065	ENSMUSG00000054072	protein_coding
Mapk6	0.912144	7.27915	9.40368e-05	0.00194676	ENSMUSG00000042688	protein_coding
Fam163b	-1.45493	0.370657	9.49256e-05	0.00196208	ENSMUSG00000009216	protein_coding
Chi3l4	-6.56369	4.66235	9.50386e-05	0.00196208	NA	NA
S100a1	-0.939565	5.89057	9.56581e-05	0.00197216	ENSMUSG00000044080	protein_coding
Nfkbiz	1.30706	5.46631	9.59276e-05	0.001975	ENSMUSG00000035356	protein_coding
Bmp4	-0.966663	4.93647	9.61344e-05	0.00197655	ENSMUSG00000021835	protein_coding
Sgca	-1.15135	4.70163	9.65668e-05	0.00198272	ENSMUSG00000001508	protein_coding
Lrba	0.90643	6.45986	9.8342e-05	0.00201641	ENSMUSG00000028080	protein_coding
Slc28a1	-1.2788	1.00011	9.9902e-05	0.00204561	ENSMUSG00000025726	protein_coding
Lims2	-1.11965	3.4925	0.000100503	0.00205249	ENSMUSG00000024395	protein_coding
Mis12	0.999564	4.19793	0.000100512	0.00205249	ENSMUSG00000040599	protein_coding
Dcaf17	1.19141	4.66855	0.000102014	0.00208033	ENSMUSG00000041966	protein_coding
Slc4a1	-1.0188	2.92202	0.00010431	0.00212427	ENSMUSG00000006574	protein_coding
Gm14492	-0.827411	4.89262	0.000105724	0.00215016	NA	NA
Ddx39	0.763562	6.1341	0.000106879	0.00217069	ENSMUSG00000005481	protein_coding
Ngfr	-0.912621	4.38876	0.000107034	0.0021709	ENSMUSG00000000120	protein_coding
Tgfb2	-0.859251	4.83917	0.000107485	0.00217711	ENSMUSG00000039239	protein_coding
Ttc9	-1.06485	4.36785	0.000108546	0.00219565	ENSMUSG00000042734	protein_coding
Ereg	1.30429	5.25349	0.00010889	0.00219964	ENSMUSG00000029377	protein_coding
Ik	0.934448	6.35288	0.000110728	0.00223376	ENSMUSG00000024474	protein_coding
Fxyd1	-1.03744	5.72814	0.000111186	0.00223741	ENSMUSG00000036570	protein_coding
Klhl41	-1.0015	7.04303	0.000111207	0.00223741	ENSMUSG00000075307	protein_coding
Npl	-1.06536	2.51477	0.000112371	0.0022578	ENSMUSG00000042684	protein_coding
Kif11	1.13177	5.0548	0.000112781	0.00226301	ENSMUSG00000012443	protein_coding
Trim55	-0.9843	3.03394	0.000113337	0.00226973	ENSMUSG00000060913	protein_coding
Atp11b	1.14418	6.62829	0.000113457	0.00226973	ENSMUSG00000037400	protein_coding
Mief2	-0.926226	4.72871	0.000113623	0.00226973	ENSMUSG00000018599	protein_coding
Dus2l	0.877334	3.72761	0.000113721	0.00226973	NA	NA
Eif1a	1.09112	5.61982	0.000114173	0.00227573	ENSMUSG00000057561	protein_coding
Dnajb5	-0.87187	4.95665	0.000115109	0.00229135	ENSMUSG00000036052	protein_coding
Cadm3	-0.976225	5.85389	0.000115329	0.00229267	ENSMUSG00000005338	protein_coding
Btbd3	0.887759	7.12925	0.000115808	0.00229915	ENSMUSG00000062098	protein_coding
Csrnp1	0.875895	4.82985	0.000116401	0.00230751	ENSMUSG00000032515	protein_coding
Ip6k3	-1.12596	3.38807	0.000116624	0.00230751	ENSMUSG00000024210	protein_coding
Myoz1	-1.2113	6.95826	0.00011669	0.00230751	ENSMUSG00000068697	protein_coding
Spocd1	1.64796	0.240686	0.000118188	0.00233118	ENSMUSG00000028784	protein_coding
Cenpf	1.39562	5.23851	0.000118198	0.00233118	ENSMUSG00000026605	protein_coding
Tnnt1	-1.19594	2.63732	0.000119124	0.00234521	ENSMUSG00000064179	protein_coding
Ehf	1.21565	6.96625	0.000119221	0.00234521	ENSMUSG00000012350	protein_coding
Tmod1	-1.11371	4.76632	0.000119835	0.00235419	ENSMUSG00000028328	protein_coding
Hfe2	-1.1349	5.88493	0.000121902	0.00239167	ENSMUSG00000038403	protein_coding
Tead2	-0.910779	3.43875	0.000122152	0.00239345	ENSMUSG00000030796	protein_coding
Dsc3	0.958104	9.37807	0.000122599	0.00239907	ENSMUSG00000059898	protein_coding
Car12	0.900714	8.17388	0.000124952	0.00244193	ENSMUSG00000032373	protein_coding
Chi3l1	2.23614	5.95289	0.000127706	0.00249013	NA	NA
Krt13	-4.52865	8.99642	0.00012775	0.00249013	ENSMUSG00000044041	protein_coding
Mylpf	-0.999996	9.1171	0.000128125	0.00249419	ENSMUSG00000030672	protein_coding
Smtnl1	-1.06417	4.57981	0.000129292	0.00251367	ENSMUSG00000027077	protein_coding
Tbx15	-1.14891	6.53817	0.000130521	0.00253427	ENSMUSG00000027868	protein_coding
Gpd2	0.773586	5.33527	0.00013132	0.00254649	ENSMUSG00000026827	protein_coding
Ccdc85a	-1.07343	1.97575	0.000133362	0.00258187	ENSMUSG00000032878	protein_coding
Shcbp1	1.1137	2.9601	0.000133488	0.00258187	ENSMUSG00000022322	protein_coding
Mlycd	-0.935972	4.67312	0.000133875	0.002586	ENSMUSG00000074064	protein_coding
Acacb	-0.943122	7.54254	0.000134188	0.00258873	ENSMUSG00000042010	protein_coding
Ear2	-1.16046	2.61633	0.000134513	0.00259166	ENSMUSG00000072596	protein_coding
Trim12c	1.59013	2.29239	0.000134757	0.00259304	ENSMUSG00000057143	protein_coding
Gm10229	-1.19909	8.09712	0.000134974	0.00259389	ENSMUSG00000068075	protein_coding
Kifc3	0.781839	6.38899	0.000135901	0.00260835	ENSMUSG00000031788	protein_coding
Mblac2	0.935247	4.30758	0.000139122	0.00266677	ENSMUSG00000051098	protein_coding
Hspd1	0.802734	7.40078	0.000139681	0.00267407	ENSMUSG00000025980	protein_coding
Gm4559	-1.18554	3.18092	0.000140948	0.00269489	ENSMUSG00000056885	protein_coding
Gm9705	1.39699	1.32556	0.000142064	0.00271277	NA	NA
Fgf13	-1.1334	3.11666	0.00014257	0.00271898	ENSMUSG00000031137	protein_coding
Ckap2l	0.818569	4.76714	0.000143106	0.00272454	ENSMUSG00000048327	protein_coding
Mlh3	1.1201	3.92737	0.000143225	0.00272454	ENSMUSG00000021245	protein_coding
Gtpbp4	0.976998	5.37113	0.000143639	0.00272895	ENSMUSG00000021149	protein_coding
Pdk2	-1.19187	6.54912	0.000144758	0.00274078	ENSMUSG00000038967	protein_coding
Irgm2	1.18149	4.01386	0.000144779	0.00274078	ENSMUSG00000069874	protein_coding
Ccdc88b	1.01357	2.56463	0.000144809	0.00274078	ENSMUSG00000047810	protein_coding
Dpysl3	0.785343	7.13655	0.000146059	0.00276045	ENSMUSG00000024501	protein_coding
Gm26543	1.47925	1.52933	0.000146216	0.00276045	ENSMUSG00000097884	lincRNA
Cnfn	1.13576	8.19637	0.000146994	0.00277129	ENSMUSG00000063651	protein_coding
Eif5b	0.882115	6.50192	0.00014716	0.00277129	ENSMUSG00000026083	protein_coding
D17H6S56E-5	0.857699	6.09523	0.000147647	0.00277698	NA	NA
Gm6537	-0.957165	6.49986	0.00015017	0.00282091	ENSMUSG00000096257	protein_coding
Htatip2	0.760942	5.24067	0.000150719	0.00282416	ENSMUSG00000039745	protein_coding
Mb	-1.22845	9.69777	0.000150817	0.00282416	ENSMUSG00000018893	protein_coding
Lmcd1	-0.993564	5.42257	0.000150908	0.00282416	ENSMUSG00000057604	protein_coding
Ptpla	-1.09635	2.73469	0.000152883	0.00285537	NA	NA
Ldlrad3	-0.776655	5.57557	0.000153038	0.00285537	ENSMUSG00000048058	protein_coding
Hspb6	-1.29145	7.59081	0.000153147	0.00285537	ENSMUSG00000036854	protein_coding
Reck	-0.833696	5.30633	0.000154517	0.00287735	ENSMUSG00000028476	protein_coding
Lrrfip1	0.931777	6.97319	0.000154968	0.00288217	ENSMUSG00000026305	protein_coding
Eef1a2	-1.28733	7.43554	0.000155431	0.00288722	ENSMUSG00000016349	protein_coding
Ikbke	0.859498	4.76534	0.000156964	0.00291207	ENSMUSG00000042349	protein_coding
Socs5	0.761543	5.70682	0.000157924	0.00292628	ENSMUSG00000037104	protein_coding
Eif2s1	0.909438	6.0808	0.000160144	0.0029622	ENSMUSG00000021116	protein_coding
Sypl2	-1.22821	5.83086	0.000160257	0.0029622	ENSMUSG00000027887	protein_coding
Myf6	-1.26581	3.54271	0.000160626	0.00296535	ENSMUSG00000035923	protein_coding
Mtfp1	-1.10712	3.45304	0.000161473	0.00297732	ENSMUSG00000004748	protein_coding
Galnt6	0.919879	5.31531	0.00016186	0.00298081	ENSMUSG00000037280	protein_coding
Clcn1	-0.947108	4.64982	0.000164737	0.00302726	ENSMUSG00000029862	protein_coding
Spag5	0.84094	4.16111	0.000164852	0.00302726	ENSMUSG00000002055	protein_coding
Selenbp1	-0.897567	6.71423	0.000164988	0.00302726	ENSMUSG00000068874	protein_coding
Klhl31	-1.01619	4.63211	0.000165715	0.00303391	ENSMUSG00000044938	protein_coding
Wif1	-0.792443	4.62442	0.000165754	0.00303391	ENSMUSG00000020218	protein_coding
Klk13	1.12224	6.62643	0.000166555	0.00304485	ENSMUSG00000054046	protein_coding
Trim72	-1.0443	6.08847	0.000167582	0.00305642	ENSMUSG00000042828	protein_coding
Gpr137b	0.757134	4.93748	0.000167595	0.00305642	ENSMUSG00000021306	protein_coding
Calm4	0.969274	11.4607	0.000169177	0.00308153	ENSMUSG00000033765	protein_coding
Oxtr	-1.27294	3.25745	0.000169477	0.00308325	ENSMUSG00000049112	protein_coding
Csrp2	-0.845337	3.92809	0.000169897	0.00308714	ENSMUSG00000020186	protein_coding
Gm5577	1.39736	1.1368	0.000170269	0.00308754	ENSMUSG00000084950	protein_coding
Msx2	-0.917624	5.24388	0.00017033	0.00308754	ENSMUSG00000021469	protein_coding
Havcr2	1.27004	0.894682	0.000170536	0.00308754	ENSMUSG00000020399	protein_coding
Kif14	0.994286	3.85308	0.000171604	0.00310314	ENSMUSG00000041498	protein_coding
Cilp2	-1.27552	3.75557	0.000175947	0.00317784	ENSMUSG00000044006	protein_coding
Klhl40	-1.26359	4.70147	0.000176898	0.00318799	ENSMUSG00000074001	protein_coding
2310079G19Rik	-1.24964	1.39614	0.000176934	0.00318799	ENSMUSG00000045331	protein_coding
Kcnv1	1.11629	1.31299	0.000177636	0.00319681	ENSMUSG00000022342	protein_coding
Fitm1	-1.34328	3.94808	0.000179328	0.0032234	ENSMUSG00000022215	protein_coding
Chst3	0.816687	5.05142	0.000182696	0.00328	ENSMUSG00000057337	protein_coding
Dgkq	0.868111	5.56086	0.000182982	0.00328122	ENSMUSG00000004815	protein_coding
Lars	0.942056	5.89231	0.000183339	0.00328369	ENSMUSG00000024493	protein_coding
Gnai1	0.74478	5.95444	0.000183923	0.00329022	ENSMUSG00000057614	protein_coding
C1qtnf1	-0.955399	4.74606	0.000184814	0.00330222	ENSMUSG00000017446	protein_coding
Ifitm3	0.945589	7.29093	0.000185055	0.00330261	ENSMUSG00000025492	protein_coding
Hnrnpa3	1.00703	8.51693	0.000185771	0.00331144	ENSMUSG00000059005	protein_coding
Npm1	1.07664	8.04171	0.000186458	0.00331975	ENSMUSG00000057113	protein_coding
Tpsab1	-1.38623	1.10684	0.000186946	0.00332449	ENSMUSG00000024173	protein_coding
Sorbs3	-0.781541	5.70658	0.000187458	0.00332965	ENSMUSG00000022091	protein_coding
Tox3	-1.04694	2.17067	0.000188602	0.00334601	ENSMUSG00000043668	protein_coding
Ly6g6d	-0.865806	5.73728	0.000190637	0.00337773	ENSMUSG00000073413	protein_coding
Gyg	-0.825617	5.59897	0.00019084	0.00337773	ENSMUSG00000019528	protein_coding
Tmem38a	-1.0605	7.35964	0.000192162	0.00339712	ENSMUSG00000031791	protein_coding
Retnla	-0.807552	5.49126	0.000193038	0.0034086	ENSMUSG00000061100	protein_coding
Cd44	0.769369	8.23774	0.000193552	0.00341366	ENSMUSG00000005087	protein_coding
Smc1a	0.926652	6.54336	0.000196938	0.0034655	ENSMUSG00000041133	protein_coding
Flrt3	0.895692	6.32155	0.000196953	0.0034655	ENSMUSG00000051379	protein_coding
Ceacam19	0.763601	6.10277	0.000199016	0.00349769	ENSMUSG00000049848	protein_coding
Slk	1.08457	7.47502	0.000200765	0.0035243	ENSMUSG00000025060	protein_coding
Adamts14	-0.837373	4.23625	0.000201838	0.0035382	ENSMUSG00000059901	protein_coding
Fzd9	-1.50963	1.53148	0.000202028	0.0035382	ENSMUSG00000049551	protein_coding
Neurl1b	0.887226	4.90758	0.000203686	0.00356308	ENSMUSG00000034413	protein_coding
Bdkrb1	-1.39441	0.137426	0.000204049	0.00356528	ENSMUSG00000041347	protein_coding
Mypn	-1.20451	5.79664	0.000205354	0.0035839	ENSMUSG00000020067	protein_coding
Adamts3	1.08049	2.27173	0.000207951	0.00362184	ENSMUSG00000043635	protein_coding
Ppapdc3	-1.11871	3.63423	0.00020801	0.00362184	ENSMUSG00000051373	protein_coding
Ablim2	-0.838696	4.68747	0.000209435	0.00364243	ENSMUSG00000029095	protein_coding
Cav3	-1.10219	3.56804	0.000211227	0.00366934	ENSMUSG00000062694	protein_coding
Serpinb11	1.42989	4.67637	0.000211472	0.00366935	ENSMUSG00000026327	protein_coding
Cuedc1	-0.79008	5.96792	0.000212463	0.00368229	ENSMUSG00000018378	protein_coding
Polr1e	0.929108	3.51025	0.000213562	0.00369706	ENSMUSG00000028318	protein_coding
4732465J04Rik	1.55735	0.535894	0.000213923	0.00369904	ENSMUSG00000101517	lincRNA
Ccrn4l	0.948083	8.8452	0.000215547	0.00372283	ENSMUSG00000023087	protein_coding
Gm19402	-1.05878	5.49085	0.000217964	0.00376025	ENSMUSG00000095970	protein_coding
Nptxr	-1.02672	3.10202	0.000219474	0.00378197	ENSMUSG00000022421	protein_coding
Fam19a5	-1.05369	2.73524	0.000220011	0.00378686	ENSMUSG00000054863	protein_coding
Dmpk	-0.937919	7.37778	0.000221728	0.00380895	ENSMUSG00000030409	protein_coding
Ldb3	-1.09668	7.45329	0.000221802	0.00380895	ENSMUSG00000021798	protein_coding
Krtap22-2	-1.17357	6.89626	0.000224608	0.00385274	ENSMUSG00000095992	protein_coding
Padi3	-0.797924	7.12949	0.000225212	0.00385869	ENSMUSG00000025328	protein_coding
Timp3	-0.842102	7.96284	0.00023059	0.00394633	ENSMUSG00000020044	protein_coding
Dkc1	1.01723	5.00709	0.000230885	0.00394688	ENSMUSG00000031403	protein_coding
Hist1h2ac	1.21878	1.17926	0.000233323	0.00398401	ENSMUSG00000069270	protein_coding
Bves	-1.08475	3.1672	0.000236282	0.00402995	ENSMUSG00000071317	protein_coding
Kif23	0.799051	4.75859	0.000237722	0.00404991	ENSMUSG00000032254	protein_coding
1110057P08Rik	-1.32049	0.472775	0.000239894	0.00408228	ENSMUSG00000068067	protein_coding
Sat1	0.80962	6.85147	0.000241278	0.00410118	ENSMUSG00000025283	protein_coding
Gli1	-0.737673	5.69102	0.000241561	0.00410134	ENSMUSG00000025407	protein_coding
Cryab	-1.0555	7.0733	0.000242577	0.00410966	ENSMUSG00000032060	protein_coding
Ippk	0.808306	4.72297	0.000242598	0.00410966	ENSMUSG00000021385	protein_coding
Art1	-0.869221	5.55296	0.000248851	0.00421083	ENSMUSG00000030996	protein_coding
Cct6a	0.920976	6.84897	0.000251296	0.00424742	ENSMUSG00000029447	processed_transcript
Gys1	-1.16069	7.12157	0.000253934	0.00428717	ENSMUSG00000003865	protein_coding
Cd244	1.18424	1.26188	0.000254431	0.00429074	ENSMUSG00000004709	protein_coding
Pknox2	-0.951902	4.00966	0.000256603	0.00431957	ENSMUSG00000035934	protein_coding
St3gal1	-0.847354	5.33719	0.0002569	0.00431957	ENSMUSG00000013846	protein_coding
Fhl3	-1.07578	5.81885	0.000257004	0.00431957	ENSMUSG00000032643	protein_coding
Rbm38	-1.05839	3.88452	0.000258273	0.00433605	ENSMUSG00000027510	protein_coding
Lce1m	-1.01607	6.86434	0.000265003	0.00444405	ENSMUSG00000027912	protein_coding
Atp2a1	-1.22095	11.1003	0.000267043	0.00447326	ENSMUSG00000030730	protein_coding
Krtap10-4	-1.05212	5.64086	0.000268157	0.00448692	ENSMUSG00000069582	protein_coding
Tom1l1	0.830681	5.0966	0.00027006	0.00451374	ENSMUSG00000020541	protein_coding
Mesp2	-1.37026	0.744106	0.000270981	0.00452409	ENSMUSG00000030543	protein_coding
Unc93a	-1.23673	1.43161	0.000274157	0.00457202	ENSMUSG00000067049	protein_coding
Dysf	-0.866348	4.42396	0.000275124	0.00458307	ENSMUSG00000033788	protein_coding
Gchfr	-1.28998	0.897281	0.000276137	0.00459483	ENSMUSG00000046814	protein_coding
Adamtsl5	-0.7177	5.73724	0.000277543	0.00461311	ENSMUSG00000043822	protein_coding
Lhpp	-0.841519	6.27695	0.000279661	0.00464317	ENSMUSG00000030946	protein_coding
Adssl1	-1.04556	6.51562	0.000281218	0.00466387	ENSMUSG00000011148	protein_coding
Tbc1d2	0.740073	4.71924	0.000284609	0.00471489	ENSMUSG00000039813	protein_coding
Nup205	0.839926	5.88136	0.000285483	0.00471879	ENSMUSG00000038759	protein_coding
Tbx2	-0.943114	2.31585	0.000285639	0.00471879	ENSMUSG00000000093	protein_coding
Fgf1	0.788841	5.22261	0.000285787	0.00471879	ENSMUSG00000036585	protein_coding
Phldb1	-0.771195	6.41777	0.0002863	0.00472206	ENSMUSG00000048537	protein_coding
Nuf2	1.04779	3.21557	0.000286735	0.00472404	ENSMUSG00000026683	protein_coding
Hsp90b1	0.981092	7.15093	0.000287779	0.00473605	ENSMUSG00000020048	protein_coding
Wipf3	-1.00941	3.52912	0.00028962	0.00476113	ENSMUSG00000086040	protein_coding
Gm19668	-1.09514	4.32853	0.000291238	0.00478249	ENSMUSG00000096380	protein_coding
Stip1	0.745891	6.94834	0.000292253	0.00479348	ENSMUSG00000024966	protein_coding
Slc8a3	-1.00028	3.99362	0.000292546	0.00479348	ENSMUSG00000079055	protein_coding
Cys1	-1.2627	3.11341	0.000293324	0.00479797	ENSMUSG00000062563	protein_coding
Utp6	0.818684	5.39965	0.00029346	0.00479797	ENSMUSG00000035575	protein_coding
Cand1	0.74002	6.93846	0.000294231	0.00480534	ENSMUSG00000020114	protein_coding
Nusap1	0.957591	4.4718	0.000295432	0.00481971	ENSMUSG00000027306	protein_coding
Art5	-0.970612	3.23844	0.000297875	0.00485135	ENSMUSG00000070424	protein_coding
Gm2431	-1.04491	4.49704	0.000298017	0.00485135	ENSMUSG00000090455	protein_coding
Bai2	0.857672	4.1067	0.000298515	0.00485419	NA	NA
Mylk2	-1.01685	5.29348	0.000301144	0.00489163	ENSMUSG00000027470	protein_coding
Cyp2b10	-0.989781	3.86038	0.000301508	0.00489225	ENSMUSG00000030483	protein_coding
Rbfox1	-1.02758	4.85403	0.000302868	0.00490901	ENSMUSG00000008658	protein_coding
Pnpla2	-0.932033	6.91523	0.00030444	0.00492918	ENSMUSG00000025509	protein_coding
Copb1	0.925527	6.48967	0.000305248	0.00493693	ENSMUSG00000030754	protein_coding
Slc2a1	0.765982	6.3333	0.000306968	0.0049594	ENSMUSG00000028645	protein_coding
Myom2	-0.904954	7.13819	0.000310618	0.00501298	ENSMUSG00000031461	protein_coding
Tmem52	-1.2864	3.502	0.000311394	0.0050201	ENSMUSG00000023153	protein_coding
Npr2	-0.790197	5.34056	0.000312824	0.00503774	ENSMUSG00000028469	protein_coding
Krtap17-1	-0.949893	6.59555	0.000317506	0.00510484	ENSMUSG00000078252	protein_coding
Pou3f3	-1.5848	0.18843	0.000317671	0.00510484	ENSMUSG00000045515	protein_coding
Prrg4	0.865067	4.64799	0.000318323	0.00510494	ENSMUSG00000027171	protein_coding
Gm6166	1.01014	1.77176	0.000318357	0.00510494	ENSMUSG00000074280	pseudogene
Hars	0.805223	6.30562	0.000318708	0.00510511	ENSMUSG00000001380	protein_coding
Cnot2	0.747485	6.26329	0.000319449	0.00511153	ENSMUSG00000020166	protein_coding
Krtap5-3	-1.06116	4.49059	0.000320366	0.00511825	ENSMUSG00000046248	protein_coding
Hsdl2	0.804411	6.02073	0.000320551	0.00511825	ENSMUSG00000028383	protein_coding
Krtap5-5	-1.05115	6.18983	0.000322311	0.00514088	ENSMUSG00000073785	protein_coding
Cyp1a1	-0.753378	5.33418	0.000323755	0.00515842	ENSMUSG00000032315	protein_coding
Gnl3	0.920327	5.32363	0.000324308	0.00516177	ENSMUSG00000042354	protein_coding
Gm10031	1.16117	0.875274	0.00032483	0.0051646	ENSMUSG00000101523	protein_coding
Ephb2	0.820176	4.6075	0.000325831	0.00517503	ENSMUSG00000028664	protein_coding
Pgam2	-1.06536	7.05894	0.000328188	0.00520694	ENSMUSG00000020475	protein_coding
Cap2	-0.850398	4.80966	0.000332537	0.00527037	ENSMUSG00000021373	protein_coding
Clu	-0.723928	6.31755	0.000333502	0.0052801	ENSMUSG00000022037	protein_coding
Cacng6	-1.14932	3.19303	0.000334038	0.00528101	ENSMUSG00000078815	protein_coding
Cdc25c	0.843113	3.07737	0.000334264	0.00528101	ENSMUSG00000044201	protein_coding
Tmem95	1.17624	1.71071	0.000337961	0.00533382	ENSMUSG00000094845	protein_coding
Ckm	-1.08738	9.19239	0.000339877	0.00535841	ENSMUSG00000030399	protein_coding
Tcea3	-0.981833	4.86496	0.000341944	0.00538224	ENSMUSG00000001604	protein_coding
Gm22	-1.04394	1.95444	0.000342105	0.00538224	ENSMUSG00000043903	lincRNA
Smoc1	-0.84599	4.09663	0.000344223	0.00540988	ENSMUSG00000021136	protein_coding
Atp1b3	0.740708	8.96667	0.000345108	0.00541812	ENSMUSG00000032412	protein_coding
Scn1b	-1.05721	6.53282	0.000346035	0.00542699	ENSMUSG00000019194	protein_coding
Naa15	0.927901	6.61724	0.000348096	0.00545362	ENSMUSG00000063273	protein_coding
Kcnc1	-1.4646	5.22241	0.000351297	0.00549804	ENSMUSG00000058975	protein_coding
Dnttip2	1.02608	4.84739	0.000354138	0.00553234	ENSMUSG00000039756	protein_coding
Krtap16-1	-0.967223	7.21962	0.000354226	0.00553234	ENSMUSG00000078253	protein_coding
Neurl1a	-1.21182	4.54907	0.000355731	0.00555007	ENSMUSG00000006435	protein_coding
Cdhr1	0.90951	3.70359	0.000357158	0.00556201	ENSMUSG00000021803	protein_coding
Ascl2	-1.42148	0.372598	0.000357238	0.00556201	ENSMUSG00000009248	protein_coding
Trim30a	0.998482	2.39402	0.000358103	0.00556725	ENSMUSG00000030921	protein_coding
Mycbp2	0.999219	7.75033	0.000358644	0.00556725	ENSMUSG00000033004	protein_coding
Utp14a	0.973398	4.4424	0.000358687	0.00556725	ENSMUSG00000063785	protein_coding
Thsd1	-0.729476	4.70866	0.000362066	0.0056139	ENSMUSG00000031480	protein_coding
Dhrs7c	-1.00041	4.16004	0.000363335	0.00562776	ENSMUSG00000033044	protein_coding
Krt6a	0.856338	11.0315	0.000364774	0.00564422	ENSMUSG00000058354	protein_coding
Csdc2	-0.926418	5.29578	0.000365659	0.00565089	ENSMUSG00000042109	protein_coding
Slc25a34	-1.37763	3.15398	0.000365993	0.00565089	ENSMUSG00000040740	protein_coding
Krtap31-1	-1.49687	3.5826	0.000366335	0.00565089	ENSMUSG00000070334	protein_coding
Best3	-1.28954	1.34865	0.00036793	0.00566968	ENSMUSG00000020169	protein_coding
Gramd1c	1.25537	5.73008	0.000371544	0.005716	ENSMUSG00000036292	protein_coding
Lrp3	-0.94889	2.70785	0.0003717	0.005716	ENSMUSG00000001802	protein_coding
Bin1	-0.95819	6.72216	0.000372079	0.005716	ENSMUSG00000024381	protein_coding
Alx4	-0.906794	4.10203	0.000372927	0.00571918	ENSMUSG00000040310	protein_coding
Ncapg	1.21153	3.57542	0.000373048	0.00571918	ENSMUSG00000015880	protein_coding
Cyp26b1	-0.772405	6.68997	0.000375278	0.0057475	ENSMUSG00000063415	protein_coding
Stac3	-0.966241	4.59375	0.000379718	0.00580956	ENSMUSG00000040287	protein_coding
Ncam1	-0.962789	3.06341	0.000381681	0.00583366	ENSMUSG00000039542	protein_coding
Fcgbp	-0.800564	6.36814	0.000390626	0.0059643	ENSMUSG00000047730	protein_coding
Nop58	0.993511	5.6954	0.000394255	0.0060136	ENSMUSG00000026020	protein_coding
Ak1	-1.09229	7.31671	0.000397387	0.00605522	ENSMUSG00000026817	protein_coding
Polq	1.16149	2.10751	0.000399991	0.00608871	ENSMUSG00000034206	protein_coding
Thpo	-1.21405	0.616414	0.000402673	0.00612332	ENSMUSG00000022847	protein_coding
Slc25a4	-0.873264	9.14629	0.000403653	0.00613201	ENSMUSG00000031633	protein_coding
Pygm	-1.09858	8.67305	0.00040446	0.00613805	ENSMUSG00000032648	protein_coding
Slc7a11	1.20044	5.35651	0.000405244	0.00614375	ENSMUSG00000027737	protein_coding
Kcnd1	-1.05644	1.38532	0.000405744	0.00614512	ENSMUSG00000009731	protein_coding
Speg	-0.917523	5.62987	0.000406166	0.0061453	ENSMUSG00000026207	protein_coding
Scn4b	-1.07168	6.60018	0.000407666	0.00616179	ENSMUSG00000046480	protein_coding
Trim13	0.965136	4.52945	0.000408358	0.00616605	ENSMUSG00000035235	protein_coding
Sfrp2	-0.944132	4.6311	0.000409569	0.00617653	ENSMUSG00000027996	protein_coding
Edaradd	0.7236	4.99918	0.000409876	0.00617653	ENSMUSG00000095105	protein_coding
Cox6a2	-1.13654	6.99592	0.000412215	0.00620555	ENSMUSG00000030785	protein_coding
Gpx3	-0.923591	6.13509	0.000412758	0.00620749	ENSMUSG00000018339	protein_coding
Gm3250	-1.04373	3.4073	0.000413352	0.0062102	ENSMUSG00000096481	protein_coding
Timp4	-1.59561	1.11484	0.000417355	0.00626407	ENSMUSG00000030317	protein_coding
Hspa4l	1.1178	6.33237	0.000418928	0.00627562	ENSMUSG00000025757	protein_coding
Galnt9	-1.34449	0.324364	0.00041896	0.00627562	ENSMUSG00000033316	protein_coding
Adck3	-0.96665	7.90381	0.000420444	0.00629157	ENSMUSG00000026489	protein_coding
Vsig8	-0.927007	7.87295	0.000420973	0.00629321	ENSMUSG00000049598	protein_coding
Dirc2	-0.777435	5.47009	0.000422141	0.00629708	ENSMUSG00000022848	protein_coding
Tsr1	0.854972	4.69757	0.000422449	0.00629708	ENSMUSG00000038335	protein_coding
Baz1a	0.895527	5.8728	0.00042249	0.00629708	ENSMUSG00000035021	protein_coding
Hbegf	0.990758	4.43775	0.000424023	0.00631365	ENSMUSG00000024486	protein_coding
Sync	-1.02207	2.42003	0.000424986	0.00632173	ENSMUSG00000001333	protein_coding
Mapk12	-0.758532	5.09241	0.00042657	0.00633509	ENSMUSG00000022610	protein_coding
Sh2d4a	0.828526	5.57848	0.000426729	0.00633509	ENSMUSG00000053886	protein_coding
H2-D1	0.846284	8.98677	0.000428899	0.00636101	ENSMUSG00000073411	protein_coding
4732456N10Rik	-0.859067	3.48789	0.000435497	0.00644482	ENSMUSG00000048699	protein_coding
D630045J12Rik	-0.775535	4.52421	0.000435585	0.00644482	ENSMUSG00000063455	protein_coding
Rph3al	-0.945027	2.37119	0.000436015	0.00644482	ENSMUSG00000020847	protein_coding
Tmigd1	1.34816	1.99897	0.000436268	0.00644482	ENSMUSG00000020839	protein_coding
Fmod	-0.97547	7.34519	0.000440392	0.00649936	ENSMUSG00000041559	protein_coding
Tmem189	-0.724505	5.74049	0.000443326	0.00653622	ENSMUSG00000090213	protein_coding
Cyp3a13	1.32284	4.12149	0.000444244	0.00654333	ENSMUSG00000029727	protein_coding
AK129341	1.29869	2.01221	0.000446191	0.00656556	NA	NA
Myl1	-0.887027	9.03409	0.00045038	0.00662072	ENSMUSG00000061816	protein_coding
Gli2	-0.765198	5.19119	0.000451096	0.00662476	ENSMUSG00000048402	protein_coding
Cmtm8	-0.854299	3.42678	0.000452363	0.00663687	ENSMUSG00000041012	protein_coding
Synpo2l	-1.16462	5.20554	0.000453486	0.00664684	ENSMUSG00000039376	protein_coding
Tmem37	-1.45127	2.47215	0.000455721	0.00666784	ENSMUSG00000050777	protein_coding
Gm7579	-1.01723	5.52533	0.000455807	0.00666784	ENSMUSG00000073786	unprocessed_pseudogene
Nars	0.759115	6.80881	0.000459411	0.00671089	ENSMUSG00000024587	protein_coding
Fam20c	-0.917916	3.22654	0.000459644	0.00671089	ENSMUSG00000025854	protein_coding
Zfp651	-0.888749	5.36742	0.000461475	0.00673108	ENSMUSG00000013419	protein_coding
Igdcc4	-0.907988	4.43413	0.000464236	0.00676478	ENSMUSG00000032816	protein_coding
Cercam	-0.761252	4.28138	0.000465407	0.00677527	ENSMUSG00000039787	protein_coding
Sdk1	-0.839306	3.24646	0.000472253	0.00686162	ENSMUSG00000039683	protein_coding
Mpzl3	0.874891	6.70521	0.000472253	0.00686162	ENSMUSG00000070305	protein_coding
Ect2	0.780633	4.58536	0.000473319	0.00686177	ENSMUSG00000027699	protein_coding
Slitrk6	1.16183	4.67421	0.000473353	0.00686177	ENSMUSG00000045871	protein_coding
Mastl	1.07158	3.09411	0.000473635	0.00686177	ENSMUSG00000026779	protein_coding
Mak16	0.802523	4.06125	0.000478846	0.00693057	ENSMUSG00000031578	protein_coding
Fam131b	-1.12755	0.92532	0.000480585	0.00694574	ENSMUSG00000029861	protein_coding
2310061N02Rik	-0.896347	3.19619	0.000480819	0.00694574	ENSMUSG00000050704	protein_coding
Ptch2	-0.740986	4.75963	0.000483899	0.00697924	ENSMUSG00000028681	protein_coding
Atp6v1b1	-0.866864	2.62552	0.000484423	0.00697924	ENSMUSG00000006269	protein_coding
Psmb8	1.1026	3.37493	0.000484893	0.00697924	ENSMUSG00000024338	protein_coding
Eprs	0.892378	7.15285	0.000484999	0.00697924	ENSMUSG00000026615	protein_coding
Igha	1.30164	0.343234	0.000485702	0.00698112	ENSMUSG00000095079	IG_C_gene
Nkpd1	0.89789	6.14169	0.00048606	0.00698112	ENSMUSG00000060621	protein_coding
Cep192	0.872705	4.36368	0.000489199	0.00701949	ENSMUSG00000024542	protein_coding
Aspm	1.14969	4.75256	0.000494544	0.00708603	ENSMUSG00000033952	protein_coding
Dcaf13	0.982822	4.47497	0.00049478	0.00708603	ENSMUSG00000022300	protein_coding
Slc28a3	1.19181	4.57433	0.000503432	0.00720306	ENSMUSG00000021553	protein_coding
Acyp2	-0.936162	3.61696	0.000504767	0.00721528	ENSMUSG00000060923	protein_coding
Gm7138	-1.0249	4.02401	0.000508267	0.0072584	ENSMUSG00000095593	protein_coding
Itga11	-0.916952	3.95572	0.000511886	0.00730313	ENSMUSG00000032243	protein_coding
AF251705	1.19698	0.674769	0.000513255	0.00731019	ENSMUSG00000044811	protein_coding
Ripk4	0.714279	6.58955	0.000513355	0.00731019	ENSMUSG00000005251	protein_coding
Dio3	-0.871991	3.40818	0.000519019	0.00738385	ENSMUSG00000075707	protein_coding
Gm12300	-1.02679	2.52746	0.000522359	0.00742433	ENSMUSG00000085348	antisense
Dstn	0.827845	8.88794	0.000523006	0.00742649	ENSMUSG00000015932	protein_coding
Tmem8b	-0.823613	4.09184	0.000526498	0.00746901	ENSMUSG00000078716	protein_coding
S100a3	-0.894157	8.50341	0.00053203	0.00753791	ENSMUSG00000001021	protein_coding
Bub1b	0.797747	5.01852	0.000532359	0.00753791	ENSMUSG00000040084	protein_coding
Lmo4	-0.729863	6.14925	0.000533842	0.00754453	ENSMUSG00000028266	protein_coding
Gm16516	1.01607	2.68697	0.000534014	0.00754453	NA	NA
Kif15	1.01786	3.89228	0.000534618	0.00754453	ENSMUSG00000036768	protein_coding
Six1	-1.13072	4.0342	0.000534837	0.00754453	ENSMUSG00000051367	protein_coding
Ctsf	-0.696875	5.59388	0.000535483	0.00754654	ENSMUSG00000083282	protein_coding
Farp1	-0.734509	6.10488	0.000537173	0.00756325	ENSMUSG00000025555	protein_coding
Lhx8	-1.00401	1.72704	0.000538025	0.00756815	ENSMUSG00000096225	protein_coding
Spink5	1.2908	8.92707	0.000539238	0.00757811	ENSMUSG00000055561	protein_coding
Slc22a3	-1.32373	0.363036	0.000542497	0.00761679	ENSMUSG00000023828	protein_coding
Clec7a	1.21874	1.55911	0.000543263	0.0076204	ENSMUSG00000102040	protein_coding
Krtap9-5	-1.71171	3.07559	0.000548037	0.00768019	ENSMUSG00000078255	protein_coding
Podxl2	-0.902865	3.06167	0.000551477	0.00772119	ENSMUSG00000033152	protein_coding
Sf3a3	0.764324	5.1749	0.000554278	0.00775317	ENSMUSG00000028902	protein_coding
Il1rl2	0.805038	5.33676	0.000560596	0.00783425	ENSMUSG00000070942	protein_coding
Xrn1	0.868604	5.12455	0.000562887	0.00785389	ENSMUSG00000032410	protein_coding
Kcnma1	-1.12086	2.79217	0.000563048	0.00785389	ENSMUSG00000063142	protein_coding
Sdc3	-0.828168	5.91596	0.000566969	0.00790124	ENSMUSG00000025743	protein_coding
Gm572	-1.18796	1.00543	0.000571422	0.00795349	ENSMUSG00000070577	protein_coding
Bms1	0.705274	5.66111	0.000571778	0.00795349	ENSMUSG00000030138	protein_coding
Gm10318	-1.02978	5.62847	0.000574056	0.00797778	ENSMUSG00000071195	unprocessed_pseudogene
Brix1	0.820373	4.94552	0.000576692	0.008007	ENSMUSG00000022247	protein_coding
Mylk4	-1.28618	5.3813	0.00057774	0.00801414	ENSMUSG00000044951	protein_coding
Abce1	0.939004	6.54145	0.00057875	0.00802073	ENSMUSG00000058355	protein_coding
Akr1b8	0.840198	3.29612	0.00058008	0.00803176	ENSMUSG00000029762	protein_coding
Ccar1	0.852174	6.09478	0.000581944	0.00805013	ENSMUSG00000020074	protein_coding
3425401B19Rik	-0.930458	5.44234	0.000583842	0.0080627	ENSMUSG00000071540	protein_coding
Pfkm	-0.920277	8.62074	0.000583927	0.0080627	ENSMUSG00000033065	protein_coding
Acer3	0.707688	5.68573	0.00058485	0.00806803	ENSMUSG00000030760	protein_coding
Gnai3	0.904741	7.56111	0.000587653	0.00809925	ENSMUSG00000000001	protein_coding
Atf7ip	0.763099	7.21912	0.000590347	0.00812892	ENSMUSG00000030213	protein_coding
Pbxip1	-0.846947	6.76375	0.000594882	0.00818386	ENSMUSG00000042613	protein_coding
Jph1	-0.852779	5.00367	0.000602	0.00827216	ENSMUSG00000042686	protein_coding
Capza1	0.872443	6.13666	0.000602884	0.00827216	ENSMUSG00000070372	protein_coding
2010109I03Rik	0.871298	5.77317	0.000603273	0.00827216	ENSMUSG00000063522	protein_coding
Kif20b	1.31138	3.68465	0.000603506	0.00827216	ENSMUSG00000024795	protein_coding
Cct5	0.826496	7.43142	0.000606744	0.00830896	ENSMUSG00000022234	protein_coding
Krtap7-1	-1.07947	8.96048	0.000607814	0.00831131	ENSMUSG00000056706	protein_coding
Itga7	-0.931187	5.44445	0.000608023	0.00831131	ENSMUSG00000025348	protein_coding
Zfp54	1.3022	1.87924	0.000613853	0.00838336	ENSMUSG00000023882	protein_coding
Krt80	0.755893	9.22643	0.000615246	0.00839475	ENSMUSG00000037185	protein_coding
Aldh1a2	-0.795372	4.29799	0.000619806	0.00844929	ENSMUSG00000013584	protein_coding
Ddx52	1.08313	4.41968	0.000623852	0.00849672	ENSMUSG00000020677	protein_coding
Sobp	-0.939282	3.04402	0.000627826	0.0085431	ENSMUSG00000038248	protein_coding
Fcgrt	-0.836357	6.0223	0.000632249	0.0085955	ENSMUSG00000003420	protein_coding
Serpinb6c	1.35693	1.55827	0.000634783	0.00861572	ENSMUSG00000052180	protein_coding
Kcnf1	-1.32628	-0.0636803	0.000635231	0.00861572	ENSMUSG00000051726	protein_coding
Rapgef5	0.963593	4.35965	0.000635459	0.00861572	ENSMUSG00000041992	protein_coding
Gm94	-0.852096	7.21015	0.000637336	0.00863337	ENSMUSG00000071858	protein_coding
Zc3h15	0.852847	5.94778	0.00063957	0.00865133	ENSMUSG00000027091	protein_coding
Hspa5	0.719513	8.56448	0.000639815	0.00865133	ENSMUSG00000026864	protein_coding
Bglap3	-0.906157	4.10487	0.000645131	0.00871536	ENSMUSG00000074489	protein_coding
Pdxk	-0.722037	5.75509	0.000648939	0.00875893	ENSMUSG00000032788	protein_coding
Asb11	-0.888957	3.00126	0.00065415	0.00882133	ENSMUSG00000031382	protein_coding
Smc3	0.945497	5.79271	0.000660132	0.00889369	ENSMUSG00000024974	protein_coding
Eif3c	0.786139	7.64341	0.000661236	0.00889369	ENSMUSG00000030738	protein_coding
Gm10013	-1.10876	3.97001	0.000661294	0.00889369	ENSMUSG00000089731	unprocessed_pseudogene
Gm9507	-1.06139	5.15569	0.000662824	0.00890629	ENSMUSG00000094913	protein_coding
Pnpla5	-0.695317	5.8111	0.000666024	0.00894129	ENSMUSG00000018868	protein_coding
Mphosph10	1.03423	4.31616	0.000671262	0.00900355	ENSMUSG00000030521	protein_coding
Nrap	-0.843409	7.48596	0.000673549	0.00902616	ENSMUSG00000049134	protein_coding
Fbxo31	-0.815271	5.74607	0.000674654	0.0090329	ENSMUSG00000052934	protein_coding
2310005G13Rik	-1.95636	1.04697	0.000675445	0.00903543	NA	NA
Sema6c	-0.986285	5.08171	0.000683176	0.0091227	ENSMUSG00000038777	protein_coding
Chchd10	-1.02607	6.00774	0.000683185	0.0091227	ENSMUSG00000049422	protein_coding
Zfp120	1.24897	4.36746	0.000684133	0.00912665	ENSMUSG00000068134	protein_coding
Myadml2	-1.13518	2.33272	0.000684697	0.00912665	ENSMUSG00000025141	protein_coding
Parvb	-1.01935	4.64643	0.000690501	0.00919557	ENSMUSG00000022438	protein_coding
Gfpt2	-0.77642	3.93781	0.000691092	0.00919557	ENSMUSG00000020363	protein_coding
Traf6	0.811835	6.16298	0.000692392	0.0092047	ENSMUSG00000027164	protein_coding
Krtap6-2	-1.14072	7.21679	0.000696621	0.00925273	ENSMUSG00000062433	protein_coding
Slc20a1	0.973653	5.15342	0.000699954	0.00928877	ENSMUSG00000027397	protein_coding
Krtap21-1	-1.02595	7.36208	0.000703384	0.00932605	ENSMUSG00000058368	protein_coding
Yae1d1	0.87177	3.97809	0.000704548	0.00933324	ENSMUSG00000075054	protein_coding
Gpihbp1	-1.14784	1.60975	0.000709289	0.00938656	ENSMUSG00000022579	protein_coding
Rbbp6	0.841162	7.35425	0.000709824	0.00938656	ENSMUSG00000030779	protein_coding
Krtap13-1	-0.950888	7.64176	0.000712432	0.00941276	ENSMUSG00000056350	protein_coding
Ssb	0.978	6.09243	0.000718765	0.00948807	ENSMUSG00000068882	protein_coding
Stil	1.00355	3.05615	0.000723179	0.00953796	ENSMUSG00000028718	protein_coding
Fam101b	-0.684372	6.29146	0.000731224	0.00963559	ENSMUSG00000020846	protein_coding
Sc5d	0.71261	5.50467	0.000732809	0.00964801	ENSMUSG00000032018	protein_coding
Gm12968	1.29849	1.72572	0.000736772	0.00969169	ENSMUSG00000085701	lincRNA
Tlr3	0.818298	3.19173	0.000740463	0.00972811	ENSMUSG00000031639	protein_coding
Krtap10-10	-1.00282	6.45434	0.000740837	0.00972811	NA	NA
Slc9a9	0.86456	4.5997	0.000746725	0.00979685	ENSMUSG00000031129	protein_coding
Ddx1	0.840408	6.3176	0.000747827	0.00980274	ENSMUSG00000037149	protein_coding
Tspan7	-0.725192	6.2123	0.000749777	0.00981972	ENSMUSG00000058254	protein_coding
Cand2	-0.949405	4.86064	0.000750611	0.00982208	ENSMUSG00000030319	protein_coding
Eid2	-1.13085	1.36994	0.000753081	0.00983964	ENSMUSG00000046058	protein_coding
Snx16	1.02746	3.72112	0.000753264	0.00983964	ENSMUSG00000027534	protein_coding
Kif5b	1.04925	7.55144	0.000757938	0.00989208	ENSMUSG00000006740	protein_coding
4632428C04Rik	-1.12981	1.27745	0.00076063	0.00991859	ENSMUSG00000097184	lincRNA
Ascc3	1.03862	5.8018	0.000764185	0.0099563	ENSMUSG00000038774	protein_coding
Slc9a3r2	-0.853542	4.56718	0.000770554	0.0100306	ENSMUSG00000002504	protein_coding
C430042M11Rik	1.16673	0.562779	0.000773616	0.0100617	ENSMUSG00000097254	lincRNA
Stx11	0.764954	3.62119	0.000780582	0.010141	ENSMUSG00000039232	protein_coding
Slco5a1	-0.80289	4.33461	0.000781064	0.010141	ENSMUSG00000025938	protein_coding
Slc6a4	-0.867402	3.35097	0.000784121	0.0101719	ENSMUSG00000020838	protein_coding
Arhgap11a	0.817777	4.49136	0.000786435	0.0101852	ENSMUSG00000041219	protein_coding
Snx29	0.751121	4.30851	0.000786508	0.0101852	ENSMUSG00000071669	protein_coding
Nos1	-1.18801	5.60742	0.000789292	0.0102125	ENSMUSG00000029361	protein_coding
Igf2	-1.31256	4.15177	0.000793432	0.0102572	ENSMUSG00000048583	protein_coding
Tpm2	-0.898871	9.86213	0.000796233	0.0102846	ENSMUSG00000028464	protein_coding
Actr2	0.857886	7.5091	0.000797128	0.0102873	ENSMUSG00000020152	protein_coding
Arl4d	-0.798192	3.77087	0.000798787	0.0102998	ENSMUSG00000034936	protein_coding
Lpar1	-0.767919	4.78771	0.000802276	0.0103283	ENSMUSG00000038668	protein_coding
Cacna1s	-0.989525	6.84245	0.00080273	0.0103283	ENSMUSG00000026407	protein_coding
Gm21833	1.19375	2.74806	0.00080357	0.0103283	ENSMUSG00000094030	protein_coding
Gm13536	-1.29336	0.174058	0.000804417	0.0103283	ENSMUSG00000085742	antisense
Txlnb	-0.734221	5.81882	0.000804439	0.0103283	ENSMUSG00000039891	protein_coding
Slc2a4	-1.04016	6.49887	0.000805472	0.0103328	ENSMUSG00000018566	protein_coding
Gm14188	-1.2766	1.57104	0.000810815	0.0103906	ENSMUSG00000078263	processed_pseudogene
Trip12	0.825319	8.12586	0.000811368	0.0103906	ENSMUSG00000026219	protein_coding
Arpp21	-0.906383	3.574	0.000821575	0.0105124	ENSMUSG00000032503	protein_coding
Gm4553	-0.991775	5.3434	0.000822813	0.0105193	ENSMUSG00000090471	protein_coding
Mlxipl	-0.809723	4.04801	0.000827092	0.010565	ENSMUSG00000005373	protein_coding
Pax7	-1.40359	0.324396	0.000829224	0.0105832	ENSMUSG00000028736	protein_coding
Mgll	-0.772075	9.90907	0.00083146	0.0106027	ENSMUSG00000033174	protein_coding
Hspa2	-0.727056	5.17307	0.000832586	0.0106054	ENSMUSG00000059970	protein_coding
Neurl3	0.860701	2.54267	0.000833375	0.0106054	ENSMUSG00000047180	protein_coding
Supt16	0.840762	5.66696	0.00083379	0.0106054	ENSMUSG00000035726	protein_coding
Sorbs1	-0.666257	5.33371	0.000840032	0.0106752	ENSMUSG00000025006	protein_coding
Tns1	-0.846686	8.04301	0.000840699	0.0106752	ENSMUSG00000055322	protein_coding
Flrt1	-0.8965	2.84131	0.000843736	0.0107047	ENSMUSG00000047787	protein_coding
Ccdc8	-0.82621	3.75263	0.000844915	0.0107106	ENSMUSG00000041117	protein_coding
Hexdc	0.76363	5.98823	0.000848092	0.0107394	ENSMUSG00000039307	protein_coding
Acot5	-0.764354	4.17091	0.000848653	0.0107394	ENSMUSG00000042540	protein_coding
Scube3	-0.750991	3.96633	0.000849337	0.0107394	ENSMUSG00000038677	protein_coding
Cbx6	-0.800351	6.07311	0.000850805	0.0107489	ENSMUSG00000089715	protein_coding
H60c	1.25771	5.23499	0.000851584	0.0107497	ENSMUSG00000091618	protein_coding
Amot	-0.791091	5.27202	0.000859812	0.0108445	ENSMUSG00000041688	protein_coding
Cbx7	-0.649685	5.22743	0.000861804	0.0108605	ENSMUSG00000053411	protein_coding
Nppc	-0.945808	1.70084	0.00086405	0.0108796	ENSMUSG00000026241	protein_coding
Dnm1	-0.714209	5.7204	0.000866921	0.0109066	ENSMUSG00000026825	protein_coding
Ror2	-0.808938	3.61805	0.000868409	0.0109086	ENSMUSG00000021464	protein_coding
Tmprss4	0.659821	6.35439	0.000868534	0.0109086	ENSMUSG00000032091	protein_coding
Gm4980	-1.10597	3.13528	0.000872527	0.0109438	ENSMUSG00000096606	protein_coding
Oas1c	1.08061	2.01328	0.000872794	0.0109438	ENSMUSG00000001166	protein_coding
4632434I11Rik	1.11746	1.93044	0.000874677	0.0109583	NA	NA
Prelp	-0.836323	6.04294	0.000882465	0.0110466	ENSMUSG00000041577	protein_coding
Ptgis	-0.952659	2.6166	0.000886714	0.0110865	ENSMUSG00000017969	protein_coding
Ndc80	1.0652	2.84882	0.000887124	0.0110865	ENSMUSG00000024056	protein_coding
Pck1	-1.21819	1.87325	0.000888382	0.0110929	ENSMUSG00000027513	protein_coding
Ttc27	0.75925	4.11184	0.00089138	0.0111211	ENSMUSG00000024078	protein_coding
Serpinb5	0.755249	8.72219	0.000893772	0.0111417	ENSMUSG00000067006	protein_coding
Ablim3	-0.74014	4.63367	0.000895979	0.0111548	ENSMUSG00000032735	protein_coding
Krt83	-0.933268	8.8135	0.000896308	0.0111548	ENSMUSG00000047641	protein_coding
Arhgdib	0.720181	5.90748	0.000898678	0.011175	ENSMUSG00000030220	protein_coding
Uba5	0.774821	4.74374	0.000906948	0.0112685	ENSMUSG00000032557	protein_coding
Dnajc2	0.886688	4.62839	0.000909371	0.0112893	ENSMUSG00000029014	protein_coding
Gm3238	-0.945387	4.76849	0.000915165	0.0113518	ENSMUSG00000095817	protein_coding
Klk15	-0.939115	2.57878	0.000915977	0.0113525	ENSMUSG00000055193	protein_coding
Gprc5b	-0.766499	5.2797	0.000920421	0.0113982	ENSMUSG00000008734	protein_coding
Krtap5-2	-0.96171	6.06893	0.000921741	0.0114051	ENSMUSG00000054759	protein_coding
Igsf1	-1.09981	0.777471	0.000930483	0.0115038	ENSMUSG00000031111	protein_coding
Crnkl1	0.80471	4.7417	0.000931326	0.0115047	ENSMUSG00000001767	protein_coding
Ckap5	0.877921	6.34457	0.000933005	0.0115052	ENSMUSG00000040549	protein_coding
Krtap19-9b	-1.11252	6.59466	0.000933556	0.0115052	ENSMUSG00000057174	protein_coding
Cnot1	0.776088	7.43273	0.000933661	0.0115052	ENSMUSG00000036550	protein_coding
Cast	0.827821	7.86042	0.00093562	0.0115199	ENSMUSG00000021585	protein_coding
Thumpd3	0.869863	4.73895	0.000938625	0.0115474	ENSMUSG00000030264	protein_coding
Mdn1	0.817785	6.10269	0.000946639	0.0116364	ENSMUSG00000058006	protein_coding
Pla2g12a	-0.79956	5.24366	0.000948242	0.0116444	ENSMUSG00000027999	protein_coding
Sez6l	-1.09558	0.947161	0.000948836	0.0116444	ENSMUSG00000058153	protein_coding
Ndrg2	-0.834097	8.41353	0.00094987	0.0116475	ENSMUSG00000004558	protein_coding
Col5a1	-1.02609	7.51302	0.000951321	0.0116558	ENSMUSG00000026837	protein_coding
Sphk1	-0.668497	5.44795	0.000952114	0.011656	ENSMUSG00000061878	protein_coding
Gnl2	0.78765	5.51321	0.000953475	0.0116632	ENSMUSG00000028869	protein_coding
Fgfr1	-0.695213	7.33515	0.000955055	0.011673	ENSMUSG00000031565	protein_coding
Syt7	-0.956443	2.17065	0.000956282	0.0116785	ENSMUSG00000024743	protein_coding
Cd97	-0.765574	4.36441	0.000961753	0.0117357	NA	NA
Snx6	0.751497	5.81838	0.000971243	0.0118419	ENSMUSG00000005656	protein_coding
6030443J06Rik	1.08852	1.42233	0.000972931	0.0118462	ENSMUSG00000097207	lincRNA
Zfp937	1.41569	1.77265	0.000973515	0.0118462	ENSMUSG00000060336	protein_coding
Zfyve20	0.717354	5.86832	0.00097466	0.0118462	NA	NA
Ctla4	1.34329	-0.12689	0.000974752	0.0118462	ENSMUSG00000026011	protein_coding
2310043M15Rik	-1.00975	2.39809	0.000981371	0.011917	ENSMUSG00000097768	lincRNA
Gm10040	0.974085	3.47594	0.000987617	0.0119831	ENSMUSG00000058360	pseudogene
Wfs1	-0.957106	4.98865	0.000991827	0.0120193	ENSMUSG00000039474	protein_coding
Naa25	0.713888	5.65137	0.000992203	0.0120193	ENSMUSG00000042719	protein_coding
Fabp4	-0.647544	5.72049	0.000997974	0.0120762	ENSMUSG00000062515	protein_coding
Dkkl1	-0.71751	5.38663	0.000998508	0.0120762	ENSMUSG00000030792	protein_coding
Rcsd1	-0.852504	4.87644	0.00100079	0.0120941	ENSMUSG00000040723	protein_coding
Srpk3	-1.00745	2.62985	0.00100344	0.0121121	ENSMUSG00000002007	protein_coding
Lgals1	-0.74821	6.96067	0.0010039	0.0121121	ENSMUSG00000068220	protein_coding
Cybrd1	-0.735165	4.49299	0.00100583	0.0121257	ENSMUSG00000027015	protein_coding
Ripk3	0.799137	3.17795	0.00101051	0.0121698	ENSMUSG00000022221	protein_coding
Stmn4	-1.14065	1.08044	0.00101111	0.0121698	ENSMUSG00000022044	protein_coding
6030419C18Rik	-0.976839	3.29894	0.00101799	0.0122408	ENSMUSG00000066607	protein_coding
Skiv2l2	0.957631	5.27317	0.00101864	0.0122408	ENSMUSG00000016018	protein_coding
Itga9	-0.810371	4.49988	0.00102172	0.012268	ENSMUSG00000039115	protein_coding
Fbxl12	0.730691	3.88551	0.00102269	0.0122691	ENSMUSG00000066892	protein_coding
Rrp15	0.829981	3.70697	0.00102345	0.0122691	ENSMUSG00000001305	protein_coding
Oser1	0.781444	5.41447	0.00102759	0.0123089	ENSMUSG00000035399	protein_coding
Col8a2	-0.940425	4.9141	0.00102896	0.0123156	ENSMUSG00000056174	protein_coding
Sgol1	0.89333	3.04114	0.00103263	0.0123497	ENSMUSG00000023940	protein_coding
Folr2	-0.765711	4.09661	0.00103442	0.0123612	ENSMUSG00000032725	protein_coding
Gm11565	-1.2417	4.40571	0.00104199	0.0124417	ENSMUSG00000078256	protein_coding
Scrg1	-0.880942	2.07585	0.00104793	0.0125027	ENSMUSG00000031610	protein_coding
Asb16	-1.06863	4.13968	0.00105066	0.0125253	ENSMUSG00000034768	protein_coding
Cygb	-0.835813	5.25142	0.00106466	0.0126813	ENSMUSG00000020810	protein_coding
Caps2	1.26254	2.36633	0.00106543	0.0126813	ENSMUSG00000035694	protein_coding
Ankfy1	0.692358	6.73693	0.00107818	0.0128228	ENSMUSG00000020790	protein_coding
Scd4	-0.981559	3.11147	0.00108157	0.012853	ENSMUSG00000050195	protein_coding
Nsun2	0.788243	6.76532	0.00108619	0.0128976	ENSMUSG00000021595	protein_coding
Gm15440	-1.06027	2.55939	0.00109211	0.0129577	ENSMUSG00000051107	protein_coding
Fzd2	-0.829184	5.18442	0.00109713	0.0130069	ENSMUSG00000050288	protein_coding
Plk5	-1.68456	0.894832	0.00110306	0.013067	ENSMUSG00000035486	protein_coding
Dok5	-1.1581	0.992637	0.00110602	0.0130917	ENSMUSG00000027560	protein_coding
Tceal7	-1.28417	0.661642	0.00110758	0.0130999	ENSMUSG00000079428	protein_coding
Asb10	-1.12217	4.07251	0.00110993	0.0131118	ENSMUSG00000038204	protein_coding
Samd4	-0.773705	4.48338	0.00111034	0.0131118	ENSMUSG00000021838	protein_coding
Plek2	0.671457	5.07675	0.0011122	0.0131234	ENSMUSG00000021118	protein_coding
Ramp3	-1.04698	0.910467	0.00111413	0.0131359	ENSMUSG00000041046	protein_coding
Ggt1	-0.736047	3.73644	0.001121	0.0132065	ENSMUSG00000006345	protein_coding
Gm21857	1.31054	0.819247	0.00112251	0.0132139	ENSMUSG00000095134	unprocessed_pseudogene
Relt	-0.959888	2.40071	0.00112403	0.0132214	ENSMUSG00000008318	protein_coding
Serpinf1	-0.828831	7.40484	0.00112805	0.0132583	ENSMUSG00000000753	protein_coding
Basp1	-0.920214	3.9371	0.00113652	0.0133475	ENSMUSG00000045763	protein_coding
Agtr1a	1.17735	1.29674	0.00114579	0.0134386	ENSMUSG00000049115	protein_coding
Zcchc6	0.791067	6.15902	0.00114646	0.0134386	ENSMUSG00000035248	protein_coding
Slit1	0.856997	2.2307	0.00114697	0.0134386	ENSMUSG00000025020	protein_coding
Tmem150a	-0.808739	3.17288	0.00114835	0.0134443	ENSMUSG00000055912	protein_coding
Foxo6	-0.938573	3.32546	0.0011519	0.013467	ENSMUSG00000052135	protein_coding
Fndc5	-1.01094	2.54389	0.00115208	0.013467	ENSMUSG00000001334	protein_coding
Itpr2	0.746723	6.0191	0.00116079	0.0135582	ENSMUSG00000030287	protein_coding
Clcf1	0.800927	3.854	0.00116343	0.0135781	ENSMUSG00000040663	protein_coding
Eif2s2	0.92376	6.4075	0.0011643	0.0135781	ENSMUSG00000074656	protein_coding
Lypd6b	0.693974	4.99467	0.00116773	0.0136075	ENSMUSG00000026765	protein_coding
Efhd1	-0.979088	4.19449	0.00117383	0.013668	ENSMUSG00000026255	protein_coding
Cbr3	0.665485	5.63153	0.00117612	0.013684	ENSMUSG00000022947	protein_coding
Trim63	-0.975445	4.48173	0.00118012	0.0137128	ENSMUSG00000028834	protein_coding
Fzd1	-0.686047	7.19482	0.00118042	0.0137128	ENSMUSG00000044674	protein_coding
Eci1	-0.702533	4.73227	0.00119049	0.0138191	ENSMUSG00000024132	protein_coding
Crlf1	-0.898328	3.05303	0.00119545	0.013866	ENSMUSG00000007888	protein_coding
Bub1	1.16337	3.16525	0.00119751	0.0138769	ENSMUSG00000027379	protein_coding
Cxcl14	-0.843173	8.08116	0.00119986	0.0138769	ENSMUSG00000021508	protein_coding
Ggact	-0.9542	1.57109	0.00120002	0.0138769	ENSMUSG00000041625	protein_coding
Map2k4	0.745231	6.8445	0.0012001	0.0138769	ENSMUSG00000033352	protein_coding
Nova1	-0.733972	3.61396	0.00120647	0.0139399	ENSMUSG00000021047	protein_coding
Erlin1	0.687461	5.91942	0.00121003	0.0139543	ENSMUSG00000025198	protein_coding
Esam	-0.771088	4.22703	0.00121045	0.0139543	ENSMUSG00000001946	protein_coding
Nup37	0.777907	3.50125	0.00121051	0.0139543	ENSMUSG00000035351	protein_coding
Scn4a	-1.05963	6.06646	0.00121689	0.0140171	ENSMUSG00000001027	protein_coding
Scaf11	0.706377	6.60921	0.00122245	0.0140703	ENSMUSG00000033228	protein_coding
Phkg1	-0.789325	4.73144	0.00123142	0.0141628	ENSMUSG00000025537	protein_coding
Ptges	0.683679	4.99938	0.00124129	0.0142653	ENSMUSG00000050737	protein_coding
Jmjd1c	1.03666	6.64995	0.00125084	0.0143641	ENSMUSG00000037876	protein_coding
Serpinb8	0.847678	6.69873	0.00125335	0.0143819	ENSMUSG00000026315	protein_coding
Taf1	0.900137	5.8008	0.00126119	0.0144573	ENSMUSG00000031314	protein_coding
Abcb4	-0.855478	3.64276	0.00126185	0.0144573	ENSMUSG00000042476	protein_coding
Irak3	0.711145	5.06627	0.00126548	0.014483	ENSMUSG00000020227	protein_coding
Hhatl	-1.15584	4.25987	0.00126602	0.014483	ENSMUSG00000032523	protein_coding
Cacna1e	1.10822	1.80524	0.00128084	0.0146414	ENSMUSG00000004110	protein_coding
Snta1	-1.02466	4.89701	0.0012872	0.0147028	ENSMUSG00000027488	protein_coding
Smco1	-0.825112	2.79506	0.0012943	0.0147727	ENSMUSG00000046345	protein_coding
Mafa	-1.09702	1.37676	0.00129633	0.0147846	ENSMUSG00000047591	protein_coding
Ncapg2	0.945774	4.55944	0.00130345	0.0148546	ENSMUSG00000042029	protein_coding
Rlf	0.944472	5.12914	0.00131351	0.0149578	ENSMUSG00000049878	protein_coding
Katna1	0.742708	4.80129	0.00131535	0.0149675	ENSMUSG00000019794	protein_coding
Krtap11-1	-0.854945	8.08881	0.00132347	0.0150484	ENSMUSG00000091212	protein_coding
Ltbp4	-0.859396	8.85233	0.00132581	0.0150636	ENSMUSG00000040488	protein_coding
RP23-387F1.3	-1.28854	-0.0127485	0.00132868	0.0150848	NA	NA
Smek2	0.889193	6.11	0.00133051	0.0150942	ENSMUSG00000020463	protein_coding
Bcl3	0.916274	3.40891	0.00133868	0.0151754	ENSMUSG00000053175	protein_coding
Ppm1j	-0.926827	2.78358	0.00134357	0.0152194	ENSMUSG00000002228	protein_coding
Krt75	-0.709655	8.29574	0.0013484	0.0152626	ENSMUSG00000022986	protein_coding
Snap91	-0.896159	2.02502	0.00136092	0.015392	ENSMUSG00000033419	protein_coding
Ryr1	-1.01002	8.72488	0.00136189	0.015392	ENSMUSG00000030592	protein_coding
Fn1	-0.86329	9.42643	0.00136652	0.0154328	ENSMUSG00000026193	protein_coding
Aoc3	-0.950459	3.65487	0.00137315	0.0154959	ENSMUSG00000019326	protein_coding
Wfdc3	-0.996249	1.55206	0.00137884	0.0155485	ENSMUSG00000076434	protein_coding
Arsi	-0.794057	3.67779	0.0013809	0.0155529	ENSMUSG00000036412	protein_coding
Ddx46	0.799822	6.38372	0.00138131	0.0155529	ENSMUSG00000021500	protein_coding
Tsc22d3	-1.19276	6.56708	0.00138556	0.0155788	ENSMUSG00000031431	protein_coding
5430421N21Rik	-0.920796	8.82737	0.00138568	0.0155788	ENSMUSG00000067613	protein_coding
Nyap1	-0.880723	2.46498	0.00138918	0.0156064	ENSMUSG00000045348	protein_coding
Slc43a1	-0.841056	2.34055	0.00139111	0.0156164	ENSMUSG00000027075	protein_coding
Cachd1	0.638761	6.31781	0.00139708	0.0156718	ENSMUSG00000028532	protein_coding
Tmcc2	-0.801105	4.29277	0.00140027	0.0156958	ENSMUSG00000042066	protein_coding
Kank3	-0.721519	4.0298	0.00140302	0.0157149	ENSMUSG00000042099	protein_coding
Psmd1	0.739901	6.76758	0.00140923	0.0157726	ENSMUSG00000026229	protein_coding
Dis3	0.78238	4.48975	0.00141306	0.0158038	ENSMUSG00000033166	protein_coding
Hnrnpa1	0.83087	8.06335	0.00141834	0.0158391	ENSMUSG00000046434	protein_coding
Krtap1-3	-1.22457	7.05486	0.00141834	0.0158391	ENSMUSG00000078131	protein_coding
Nav2	-0.621168	6.2173	0.00142025	0.0158487	ENSMUSG00000052512	protein_coding
Cdkn1c	-0.89425	3.64787	0.00142364	0.0158747	ENSMUSG00000037664	protein_coding
Myom3	-1.00272	6.57109	0.00142573	0.0158826	ENSMUSG00000037139	protein_coding
Eda2r	0.910684	3.54286	0.00142727	0.0158826	ENSMUSG00000034457	protein_coding
Pik3c2a	1.14425	5.72645	0.00142871	0.0158826	ENSMUSG00000030660	protein_coding
Gm26547	1.34339	0.361927	0.0014292	0.0158826	ENSMUSG00000097095	lincRNA
Chac1	-0.959567	6.16588	0.00142964	0.0158826	ENSMUSG00000027313	protein_coding
Krtap31-2	-1.45792	2.95744	0.0014321	0.0158982	ENSMUSG00000051481	protein_coding
Myl9	-0.703256	5.2943	0.00144447	0.0160139	ENSMUSG00000067818	protein_coding
Polr3gl	-0.746164	3.86711	0.00144563	0.0160139	ENSMUSG00000028104	protein_coding
Gstp2	-0.93199	2.94423	0.00144572	0.0160139	ENSMUSG00000038155	protein_coding
Nfia	-0.662668	5.20129	0.00144746	0.0160213	ENSMUSG00000028565	protein_coding
Camk2n1	-0.698537	4.97582	0.00144891	0.016024	ENSMUSG00000046447	protein_coding
Comp	-0.713488	5.47777	0.00144984	0.016024	ENSMUSG00000031849	protein_coding
Ppp1r1a	-1.11345	2.12487	0.00145145	0.01603	ENSMUSG00000022490	protein_coding
Socs2	-0.991707	3.4557	0.00145482	0.0160554	ENSMUSG00000020027	protein_coding
Ipo7	0.915769	6.59243	0.00146269	0.0161305	ENSMUSG00000066232	protein_coding
Glis2	-0.766999	4.82143	0.00147002	0.0161994	ENSMUSG00000014303	protein_coding
Gm14149	1.23332	2.21087	0.00147993	0.0162966	ENSMUSG00000067352	lincRNA
Ky	-0.956858	6.09481	0.00148754	0.0163684	ENSMUSG00000035606	protein_coding
2310015B20Rik	-1.32156	0.884343	0.00149827	0.0164744	NA	NA
Crat	-0.783709	7.61428	0.00150563	0.0165431	ENSMUSG00000026853	protein_coding
Ebna1bp2	0.683049	5.52606	0.00150771	0.0165539	ENSMUSG00000028729	protein_coding
Ccdc132	0.944544	4.84782	0.00151796	0.0166426	ENSMUSG00000001376	protein_coding
4833423E24Rik	0.984387	5.15198	0.001518	0.0166426	ENSMUSG00000075217	protein_coding
Itsn2	0.901929	6.27744	0.00152953	0.0167567	ENSMUSG00000020640	protein_coding
Cd248	-0.999619	6.6657	0.00153552	0.0168101	ENSMUSG00000056481	protein_coding
Pth1r	-1.03124	3.60115	0.00153751	0.0168196	ENSMUSG00000032492	protein_coding
Lgi1	-1.1091	1.00204	0.00154743	0.0169158	ENSMUSG00000067242	protein_coding
Rap1gap2	-0.816924	4.57051	0.00155151	0.0169455	ENSMUSG00000038807	protein_coding
Spink6	-0.983547	1.94478	0.00155241	0.0169455	ENSMUSG00000055095	protein_coding
Dsg3	0.707232	7.46244	0.0015546	0.0169571	ENSMUSG00000056632	protein_coding
Asb5	-0.751049	3.68827	0.00155805	0.0169824	ENSMUSG00000031519	protein_coding
Mfap2	-0.912547	4.71975	0.00156231	0.0170164	ENSMUSG00000060572	protein_coding
2310002L09Rik	-0.766715	3.9575	0.00156416	0.0170243	ENSMUSG00000028396	protein_coding
Sh3bgr	-0.872094	4.60683	0.00156567	0.0170284	ENSMUSG00000040666	protein_coding
Katnbl1	0.796559	5.41661	0.00156756	0.0170305	ENSMUSG00000027132	protein_coding
Glod4	0.748147	5.45969	0.00156814	0.0170305	ENSMUSG00000017286	protein_coding
Eef2k	-0.606469	6.18596	0.00157298	0.0170707	ENSMUSG00000035064	protein_coding
Agpat9	0.94867	3.74403	0.00157602	0.0170914	ENSMUSG00000029314	protein_coding
Epb4.1l1	-0.646656	5.68288	0.00159117	0.0172432	ENSMUSG00000027624	protein_coding
Myog	-1.10849	1.51782	0.00159738	0.017298	ENSMUSG00000026459	protein_coding
Flot2	-0.707605	5.54017	0.00160423	0.0173473	ENSMUSG00000061981	protein_coding
Dmwd	-0.706135	4.50906	0.00160428	0.0173473	ENSMUSG00000030410	protein_coding
Tspan12	-0.77424	2.95766	0.00160539	0.0173473	ENSMUSG00000029669	protein_coding
Alpl	-0.893791	2.865	0.00160919	0.017375	ENSMUSG00000028766	protein_coding
Thbs3	-0.705341	4.98823	0.00161097	0.017375	ENSMUSG00000028047	protein_coding
Rpf2	0.852425	3.41178	0.00161143	0.017375	ENSMUSG00000038510	protein_coding
Myot	-0.683867	6.42195	0.00161272	0.0173764	ENSMUSG00000024471	protein_coding
Gm16119	-0.902963	2.4868	0.00162152	0.0174561	NA	NA
Mpz	-0.872161	7.06243	0.00162245	0.0174561	ENSMUSG00000056569	protein_coding
Ogfr	0.748288	5.52385	0.0016251	0.0174721	ENSMUSG00000049401	protein_coding
Zbtb20	-0.727987	6.60183	0.00162753	0.0174858	ENSMUSG00000022708	protein_coding
Dapk2	0.650039	4.9261	0.0016292	0.0174912	ENSMUSG00000032380	protein_coding
Klhl33	-0.856922	4.11425	0.00163156	0.0174944	ENSMUSG00000090799	protein_coding
Il13ra1	0.760128	6.42017	0.00163183	0.0174944	ENSMUSG00000017057	protein_coding
Adrb3	1.13306	1.77428	0.00163701	0.0175374	ENSMUSG00000031489	protein_coding
Wfdc12	-1.11224	2.47531	0.00163963	0.0175529	ENSMUSG00000042845	protein_coding
Tcf7l1	-0.745802	4.89168	0.00164465	0.0175864	ENSMUSG00000055799	protein_coding
Jph2	-1.07757	5.75422	0.0016451	0.0175864	ENSMUSG00000017817	protein_coding
Rbpms	-0.7346	3.48305	0.00164999	0.0176142	ENSMUSG00000031586	protein_coding
Krtap5-4	-1.04051	5.28905	0.00165005	0.0176142	ENSMUSG00000045236	protein_coding
Tpr	0.928159	6.89122	0.00165218	0.0176245	ENSMUSG00000006005	protein_coding
Rilp	-0.900801	3.16806	0.00166094	0.0177053	ENSMUSG00000038195	protein_coding
St6galnac6	-0.823326	4.363	0.00166384	0.0177236	ENSMUSG00000026811	protein_coding
Ampd1	-0.802996	3.85902	0.00166681	0.0177427	ENSMUSG00000070385	protein_coding
Vwa7	-0.79282	2.69268	0.00166845	0.0177475	ENSMUSG00000007030	protein_coding
Dynlrb1	0.631485	6.47552	0.00167163	0.0177687	ENSMUSG00000047459	protein_coding
Popdc2	-0.954217	2.68937	0.00167548	0.0177971	ENSMUSG00000022803	protein_coding
Fxyd6	-0.936703	7.28389	0.00167967	0.0178249	ENSMUSG00000066705	protein_coding
Islr2	-0.937828	2.42497	0.00168047	0.0178249	ENSMUSG00000051243	protein_coding
Gm7137	-1.04951	2.01713	0.001684	0.0178497	ENSMUSG00000095721	protein_coding
Nudt11	-0.940186	1.84512	0.00168819	0.0178815	ENSMUSG00000073295	protein_coding
Cct3	0.783484	7.21656	0.00169093	0.0178979	ENSMUSG00000001416	protein_coding
Trip10	-0.620135	5.71672	0.00169253	0.0179021	ENSMUSG00000019487	protein_coding
Chga	0.970327	1.56916	0.00169427	0.017908	ENSMUSG00000021194	protein_coding
Lhx2	-0.72051	5.96966	0.00169637	0.0179175	ENSMUSG00000000247	protein_coding
Mina	0.66581	4.51745	0.00169932	0.0179361	ENSMUSG00000022724	protein_coding
Snrpn	-1.00556	3.24598	0.0017035	0.0179675	ENSMUSG00000102252	protein_coding
Notch4	-0.779719	2.82866	0.0017069	0.0179737	ENSMUSG00000015468	protein_coding
Shox2	-0.937447	2.92103	0.00170697	0.0179737	ENSMUSG00000027833	protein_coding
Skint9	-0.944512	2.06749	0.00170768	0.0179737	ENSMUSG00000049972	protein_coding
Gpsm2	0.625889	6.40785	0.00172223	0.0181142	ENSMUSG00000027883	protein_coding
Klf9	-0.74553	5.64261	0.00172609	0.0181421	ENSMUSG00000033863	protein_coding
Gpr115	0.761866	6.49479	0.00173052	0.0181759	NA	NA
Fads3	-0.606695	5.7218	0.00175562	0.0184176	ENSMUSG00000024664	protein_coding
Faah	-0.601631	5.61419	0.00175599	0.0184176	ENSMUSG00000034171	protein_coding
Ramp1	-0.836626	4.65695	0.00176592	0.0185089	ENSMUSG00000034353	protein_coding
Acap1	0.805652	2.31212	0.00176824	0.0185202	ENSMUSG00000001588	protein_coding
Sde2	0.626765	5.31124	0.00178024	0.018633	ENSMUSG00000038806	protein_coding
Zfp68	1.02659	4.92982	0.00178251	0.0186437	ENSMUSG00000058291	protein_coding
6430571L13Rik	-0.792364	3.56424	0.00180107	0.0188247	ENSMUSG00000037977	protein_coding
Meg3	-0.8466	4.74353	0.00180679	0.0188697	ENSMUSG00000021268	lincRNA
Larp7	0.807333	4.08582	0.00180865	0.0188697	ENSMUSG00000027968	protein_coding
Rnf6	0.662868	5.67182	0.00180914	0.0188697	ENSMUSG00000029634	protein_coding
Actn3	-0.840007	4.70695	0.00181107	0.0188766	ENSMUSG00000006457	protein_coding
Npbwr1	-0.967708	2.2233	0.00182226	0.0189801	ENSMUSG00000033774	protein_coding
Chrne	-0.938237	2.47086	0.00182808	0.0190275	ENSMUSG00000014609	protein_coding
Krtap5-1	-1.04661	3.7428	0.00183173	0.0190523	ENSMUSG00000066100	protein_coding
Dars	0.699853	5.74824	0.00184268	0.0191481	ENSMUSG00000026356	protein_coding
Wnt11	-0.664558	4.77802	0.0018435	0.0191481	ENSMUSG00000015957	protein_coding
Ehd3	-0.86775	4.01764	0.00184671	0.0191682	ENSMUSG00000024065	protein_coding
Tcf15	-1.19663	0.413625	0.00184979	0.0191869	ENSMUSG00000068079	protein_coding
Bicd2	0.637254	7.95978	0.00185175	0.019194	ENSMUSG00000037933	protein_coding
Samd14	-0.769637	3.68221	0.00185456	0.0192098	ENSMUSG00000047181	protein_coding
Dlx2	-0.774037	3.06251	0.00186031	0.0192561	ENSMUSG00000023391	protein_coding
Fndc1	-0.758382	7.26074	0.00186179	0.0192582	ENSMUSG00000071984	protein_coding
Steap3	-0.856511	5.86875	0.00186393	0.019267	ENSMUSG00000026389	protein_coding
Rusc2	-0.651504	4.99429	0.00187005	0.019317	ENSMUSG00000035969	protein_coding
Igfbp6	-0.74979	6.02085	0.00188714	0.0194801	ENSMUSG00000023046	protein_coding
Dusp10	-0.864159	4.07068	0.00188846	0.0194804	ENSMUSG00000039384	protein_coding
Agt	-1.32064	0.342477	0.00189157	0.019495	ENSMUSG00000031980	protein_coding
Aldh1l2	0.91065	2.9295	0.00189248	0.019495	ENSMUSG00000020256	protein_coding
Dennd2c	0.615204	5.70471	0.00189498	0.0195043	ENSMUSG00000007379	protein_coding
Sptb	-0.805661	5.92912	0.00189598	0.0195043	ENSMUSG00000021061	protein_coding
Sox12	-0.751534	3.09132	0.0018975	0.0195066	ENSMUSG00000051817	protein_coding
Zfp35	0.990755	3.67529	0.00189997	0.0195186	ENSMUSG00000063281	protein_coding
Rnf20	0.690313	5.93205	0.00190164	0.0195224	ENSMUSG00000028309	protein_coding
Abra	-0.793735	3.13811	0.00190378	0.0195252	ENSMUSG00000042895	protein_coding
Jak2	0.756011	5.51359	0.00190464	0.0195252	ENSMUSG00000024789	protein_coding
Got1	-0.77129	7.37152	0.00190582	0.0195252	ENSMUSG00000025190	protein_coding
Dyrk3	1.04788	2.31236	0.00190975	0.0195521	ENSMUSG00000016526	protein_coding
Enah	0.635469	6.39762	0.00191323	0.0195744	ENSMUSG00000022995	protein_coding
Spdl1	0.963239	2.40551	0.00191598	0.0195892	ENSMUSG00000069910	protein_coding
Srl	-0.887856	7.69813	0.0019251	0.019669	ENSMUSG00000022519	protein_coding
Tars	0.687102	6.10373	0.001929	0.0196954	ENSMUSG00000022241	protein_coding
Met	0.709852	4.41264	0.00193131	0.0197024	ENSMUSG00000009376	protein_coding
Hsd3b6	-0.842161	2.80882	0.0019323	0.0197024	ENSMUSG00000027869	protein_coding
Clec2g	0.929469	3.49026	0.00193961	0.0197542	ENSMUSG00000000248	protein_coding
Scfd1	0.970073	4.7495	0.00194002	0.0197542	ENSMUSG00000020952	protein_coding
Tfeb	-0.74774	4.8341	0.00195038	0.0198463	ENSMUSG00000023990	protein_coding
Gprc5d	-0.819751	6.91474	0.00195442	0.0198681	ENSMUSG00000030205	protein_coding
Cisd1	-0.739122	6.04379	0.00195599	0.0198681	ENSMUSG00000037710	protein_coding
Smpd1	-0.670225	6.95001	0.0019565	0.0198681	ENSMUSG00000037049	protein_coding
Htra3	-0.825344	6.21264	0.00196217	0.0199122	ENSMUSG00000029096	protein_coding
Slc46a2	-0.625579	5.78624	0.0019691	0.0199691	ENSMUSG00000028386	protein_coding
Rasl11a	-0.91469	2.13137	0.00197733	0.020039	ENSMUSG00000029641	protein_coding
Hlf	-0.799413	5.59582	0.00197868	0.0200392	ENSMUSG00000003949	protein_coding
Gm17281	-1.08786	1.60143	0.00199255	0.020166	ENSMUSG00000097317	lincRNA
Exoc3	0.708946	5.84213	0.00200109	0.0202233	ENSMUSG00000034152	protein_coding
Fam43a	0.696194	5.87534	0.00200301	0.0202233	ENSMUSG00000046546	protein_coding
Zc3h12a	1.08487	5.45528	0.00200344	0.0202233	ENSMUSG00000042677	protein_coding
Serpinb1a	0.860727	5.27693	0.00200412	0.0202233	ENSMUSG00000044734	protein_coding
Fbxl16	-1.01751	1.85296	0.00200695	0.0202233	ENSMUSG00000025738	protein_coding
Tnxb	-0.821611	7.92133	0.00200757	0.0202233	ENSMUSG00000033327	protein_coding
Cltc	0.791769	8.32241	0.00200764	0.0202233	ENSMUSG00000047126	protein_coding
Slfn4	1.19915	1.04547	0.00201774	0.0203114	ENSMUSG00000000204	protein_coding
Tshz3	-0.722222	3.54056	0.00204455	0.0205675	ENSMUSG00000021217	protein_coding
Gldc	-0.89312	1.49746	0.00204746	0.0205829	ENSMUSG00000024827	protein_coding
Rtn4rl1	-0.877011	3.36869	0.00204925	0.0205872	ENSMUSG00000045287	protein_coding
Il22ra2	-1.19379	0.597505	0.0020512	0.020593	ENSMUSG00000039760	protein_coding
Zdbf2	-1.10536	0.589552	0.0020577	0.0206444	ENSMUSG00000027520	protein_coding
Krr1	0.872615	4.32701	0.00206397	0.0206935	ENSMUSG00000063334	protein_coding
Chordc1	0.745948	5.47395	0.00206624	0.0207024	ENSMUSG00000001774	protein_coding
Tmem33	0.595353	6.36209	0.00207061	0.0207323	ENSMUSG00000037720	protein_coding
Mycn	-0.825149	3.62955	0.00207921	0.0208045	ENSMUSG00000037169	protein_coding
Cops2	1.0021	6.09534	0.00209078	0.0209064	ENSMUSG00000027206	protein_coding
Ddx3x	0.893406	8.50696	0.00209394	0.0209147	ENSMUSG00000000787	protein_coding
Atp6v1a	0.733736	7.37121	0.0020944	0.0209147	ENSMUSG00000052459	protein_coding
Tenc1	-0.634494	6.30193	0.00210146	0.0209713	NA	NA
Atp7a	0.807718	5.58783	0.00210396	0.0209823	ENSMUSG00000033792	protein_coding
Rsl1d1	0.706299	5.9965	0.0021102	0.0210177	ENSMUSG00000005846	protein_coding
Fbp1	-0.673638	4.36635	0.00211031	0.0210177	ENSMUSG00000069805	protein_coding
Trex2	0.787912	6.55653	0.00211294	0.0210299	ENSMUSG00000031372	protein_coding
Dhx9	0.697229	7.1504	0.00211473	0.0210338	ENSMUSG00000042699	protein_coding
Mtfr1l	-0.642741	5.47793	0.0021196	0.0210683	ENSMUSG00000046671	protein_coding
Gm26574	-1.24334	0.360322	0.00213929	0.0212499	ENSMUSG00000097925	antisense
Vegfb	-0.860734	4.72632	0.00214231	0.0212659	ENSMUSG00000024962	protein_coding
Casq1	-0.907469	6.55159	0.00214543	0.0212721	ENSMUSG00000007122	protein_coding
Cmklr1	-0.8265	4.09504	0.00214578	0.0212721	ENSMUSG00000042190	protein_coding
Esrrb	-1.5901	0.538906	0.00214785	0.021273	ENSMUSG00000021255	protein_coding
Slc16a6	0.610971	5.07108	0.0021487	0.021273	ENSMUSG00000041920	protein_coding
Rnf157	-0.82041	2.88388	0.00215414	0.0213128	ENSMUSG00000052949	protein_coding
Prss48	-1.70235	0.243805	0.00216429	0.0213991	ENSMUSG00000049013	protein_coding
Gm9992	-1.08706	2.17837	0.00216583	0.0214002	ENSMUSG00000056133	protein_coding
Clec3b	-0.884923	6.71548	0.00216916	0.021406	ENSMUSG00000025784	protein_coding
Wdr43	0.775014	5.64016	0.00217064	0.021406	ENSMUSG00000041057	protein_coding
Lgr6	-0.850155	3.60414	0.00217197	0.021406	ENSMUSG00000042793	protein_coding
Tpm4	0.699225	7.75787	0.00217268	0.021406	ENSMUSG00000031799	protein_coding
Mpc1	-0.717816	3.66874	0.00217355	0.021406	ENSMUSG00000023861	protein_coding
Pdlim7	-0.640084	5.77343	0.00217501	0.0214063	ENSMUSG00000021493	protein_coding
Gmps	0.748029	5.58437	0.00219093	0.0215489	ENSMUSG00000027823	protein_coding
Asb4	-1.14823	0.527841	0.00219243	0.0215496	ENSMUSG00000042607	protein_coding
Hspa4	0.682235	7.39362	0.00220618	0.0216663	ENSMUSG00000020361	protein_coding
Smtnl2	-0.854021	4.49121	0.0022072	0.0216663	ENSMUSG00000045667	protein_coding
Nmd3	0.81389	4.74464	0.00221076	0.0216871	ENSMUSG00000027787	protein_coding
Kntc1	0.811202	3.59758	0.002219	0.0217413	ENSMUSG00000029414	protein_coding
Macrod1	-0.824511	4.96474	0.00221917	0.0217413	ENSMUSG00000036278	protein_coding
Maoa	0.969172	4.92589	0.00222446	0.0217719	ENSMUSG00000025037	protein_coding
Wfdc1	-0.829524	3.45442	0.00222616	0.0217719	ENSMUSG00000023336	protein_coding
Foxl2	-1.20633	-0.088779	0.00222666	0.0217719	ENSMUSG00000050397	protein_coding
Id3	-0.652644	5.96554	0.00223875	0.0218759	ENSMUSG00000007872	protein_coding
Tprkb	0.647547	4.46059	0.00224094	0.0218831	ENSMUSG00000054226	protein_coding
2310065F04Rik	-0.854296	3.04961	0.00224528	0.0219042	ENSMUSG00000087410	lincRNA
Smarca5	0.771313	6.4261	0.00224602	0.0219042	ENSMUSG00000031715	protein_coding
Rian	-0.826555	3.87797	0.00225515	0.0219789	ENSMUSG00000097451	processed_transcript
Tpp2	0.80842	5.98437	0.00226075	0.0220192	ENSMUSG00000041763	protein_coding
Apba1	-0.765313	3.06836	0.00226961	0.0220912	ENSMUSG00000024897	protein_coding
Coro2b	-0.80618	3.56241	0.00227468	0.0221248	ENSMUSG00000041729	protein_coding
Dennd1b	1.01768	5.44668	0.00227601	0.0221248	ENSMUSG00000056268	protein_coding
Sfxn1	0.616294	5.07217	0.00227892	0.0221387	ENSMUSG00000021474	protein_coding
Il6ra	0.588413	6.21421	0.00230225	0.0223469	ENSMUSG00000027947	protein_coding
Rfc1	0.762627	5.35414	0.00230487	0.0223469	ENSMUSG00000029191	protein_coding
Fkbp5	-0.995269	5.38121	0.00230586	0.0223469	ENSMUSG00000024222	protein_coding
Gm10638	-1.17568	0.275233	0.0023063	0.0223469	ENSMUSG00000074178	protein_coding
Ankrd49	0.794368	4.17114	0.00231365	0.0224036	ENSMUSG00000031931	protein_coding
Gm11569	-1.31549	2.76831	0.00233521	0.0225978	ENSMUSG00000078260	protein_coding
Lrrn2	-0.888603	1.84662	0.00234892	0.0227158	ENSMUSG00000026443	protein_coding
Fkbp10	-0.810147	4.43805	0.00235444	0.0227545	ENSMUSG00000001555	protein_coding
Clec11a	-0.772957	3.5675	0.00235796	0.0227739	ENSMUSG00000004473	protein_coding
Gng7	-0.840336	2.52407	0.0023633	0.0228108	ENSMUSG00000048240	protein_coding
Wipi1	-0.620728	5.68755	0.0023686	0.0228458	ENSMUSG00000041895	protein_coding
Rictor	0.862622	5.68699	0.00237036	0.0228458	ENSMUSG00000050310	protein_coding
Tmem233	-0.996065	2.78521	0.0023715	0.0228458	ENSMUSG00000079278	protein_coding
Fam124b	-1.11708	0.312034	0.00237307	0.0228463	ENSMUSG00000043230	protein_coding
Epdr1	-0.71632	4.68228	0.00238209	0.0229184	ENSMUSG00000002808	protein_coding
Col22a1	-1.1076	1.5507	0.00238858	0.0229662	ENSMUSG00000079022	protein_coding
Aamdc	-0.746709	3.55095	0.00239196	0.022984	ENSMUSG00000035642	protein_coding
Card9	0.831476	2.07085	0.00240219	0.023044	ENSMUSG00000026928	protein_coding
Igfbp5	-0.895636	9.70395	0.00240241	0.023044	ENSMUSG00000026185	protein_coding
Creb3l1	-0.912185	5.06889	0.00240282	0.023044	ENSMUSG00000027230	protein_coding
Clmn	-0.761147	4.23647	0.00240905	0.0230807	ENSMUSG00000021097	protein_coding
Daam2	-0.661503	4.63038	0.00240971	0.0230807	ENSMUSG00000040260	protein_coding
Tgs1	0.874324	4.45838	0.00241846	0.023146	ENSMUSG00000028233	protein_coding
Apobec1	0.731418	3.38181	0.00241962	0.023146	ENSMUSG00000040613	protein_coding
Gm6410	1.09935	0.777614	0.00243024	0.0232328	ENSMUSG00000097308	lincRNA
Zfp560	0.806045	3.32379	0.00243281	0.0232425	ENSMUSG00000045519	protein_coding
Gm11131	1.17372	0.372311	0.00243645	0.0232625	ENSMUSG00000079505	antisense
Ddo	-0.963436	2.14187	0.00244466	0.0233261	ENSMUSG00000063428	protein_coding
Pof1b	1.10129	8.1262	0.00244655	0.0233292	ENSMUSG00000034607	protein_coding
Mpc2	-0.677296	5.87084	0.00244883	0.0233361	ENSMUSG00000026568	protein_coding
Pde1b	-0.768896	2.60387	0.00245581	0.023374	ENSMUSG00000022489	protein_coding
AI464131	-0.751107	4.41398	0.00245592	0.023374	ENSMUSG00000046312	protein_coding
Sprr2f	2.53176	2.27973	0.00246042	0.0234021	ENSMUSG00000050635	protein_coding
1500009L16Rik	0.99455	0.66516	0.0024656	0.0234365	ENSMUSG00000087651	protein_coding
Gmpr	-0.870336	4.52653	0.00246865	0.0234506	ENSMUSG00000000253	protein_coding
Tmem121	-1.05727	0.626272	0.00247946	0.0235384	ENSMUSG00000049036	protein_coding
Ebf1	-0.714141	4.5211	0.00249038	0.0236173	ENSMUSG00000057098	protein_coding
Fam211b	-0.627629	4.54324	0.00249092	0.0236173	NA	NA
Pkp4	0.59715	5.90669	0.00249973	0.0236859	ENSMUSG00000026991	protein_coding
Prss53	-0.892385	1.49996	0.00250953	0.0237637	ENSMUSG00000044139	protein_coding
Car13	0.690094	6.46742	0.00252181	0.023865	ENSMUSG00000027555	protein_coding
Cd4	1.00713	1.43561	0.0025283	0.0239069	ENSMUSG00000023274	protein_coding
Lmx1b	-1.02336	0.983614	0.00252943	0.0239069	ENSMUSG00000038765	protein_coding
Cables1	-0.667966	4.07265	0.00253207	0.0239168	ENSMUSG00000040957	protein_coding
Pla2g2e	-0.83981	3.64089	0.00253446	0.0239243	ENSMUSG00000028751	protein_coding
Cdc5l	0.642401	5.55481	0.0025415	0.0239757	ENSMUSG00000023932	protein_coding
Gm3233	-0.89323	5.20929	0.00254329	0.0239775	ENSMUSG00000094120	protein_coding
Ddx18	0.632452	5.09676	0.00254809	0.0240077	ENSMUSG00000001674	protein_coding
Tmem198	-1.14425	0.134159	0.00255144	0.0240195	ENSMUSG00000051703	protein_coding
Ptgr1	0.695436	6.37248	0.00255254	0.0240195	ENSMUSG00000028378	protein_coding
Obsl1	-0.670392	4.91631	0.00255556	0.0240328	ENSMUSG00000026211	protein_coding
Aldoa	-0.77211	10.6836	0.00256072	0.0240579	ENSMUSG00000030695	protein_coding
Foxc1	-0.697619	5.66045	0.00256143	0.0240579	ENSMUSG00000050295	protein_coding
6330403K07Rik	-0.751269	2.54467	0.00256323	0.0240598	ENSMUSG00000018451	lincRNA
Wdr75	0.766349	5.044	0.00256489	0.0240602	ENSMUSG00000025995	protein_coding
Ipo11	0.782287	4.40655	0.00256808	0.0240752	ENSMUSG00000042590	protein_coding
Atp1a2	-0.875199	8.68801	0.00257211	0.0240979	ENSMUSG00000007097	protein_coding
Tmem151a	-0.976022	1.21481	0.00257831	0.0241401	ENSMUSG00000061451	protein_coding
Elovl5	-0.606946	5.97742	0.00257984	0.0241401	ENSMUSG00000032349	protein_coding
Sh3rf2	0.605912	6.83168	0.00259744	0.0242897	ENSMUSG00000057719	protein_coding
Mansc1	-0.665538	5.03455	0.00263017	0.0245805	ENSMUSG00000032718	protein_coding
Bach2	-0.641821	4.37172	0.00263341	0.0245954	ENSMUSG00000040270	protein_coding
Zfp955a	1.1119	2.01834	0.00263834	0.0246155	ENSMUSG00000094441	protein_coding
Shank3	-0.760826	3.8849	0.00264271	0.0246155	ENSMUSG00000022623	protein_coding
Foxe1	-0.943371	3.22783	0.00264585	0.0246155	ENSMUSG00000070990	protein_coding
St8sia2	-0.863566	2.10443	0.0026462	0.0246155	ENSMUSG00000025789	protein_coding
Krtap12-1	-0.802794	5.12825	0.00264663	0.0246155	ENSMUSG00000069583	protein_coding
Trp53inp2	-0.675853	8.17886	0.002647	0.0246155	ENSMUSG00000038375	protein_coding
Map1a	-0.930657	4.55266	0.00264723	0.0246155	ENSMUSG00000027254	protein_coding
Twist1	-0.910042	3.85998	0.00264868	0.0246155	ENSMUSG00000035799	protein_coding
Hist3h2ba	-1.08366	0.69608	0.00266442	0.0247464	ENSMUSG00000056895	protein_coding
1110001J03Rik	-0.842582	3.74728	0.00266621	0.0247478	ENSMUSG00000019689	protein_coding
Tnc	-0.638418	7.68268	0.00266899	0.0247583	ENSMUSG00000028364	protein_coding
Dapp1	0.71039	3.93482	0.00268517	0.024893	ENSMUSG00000028159	protein_coding
Tspan2	-0.721754	3.2209	0.00268814	0.0248992	ENSMUSG00000027858	protein_coding
Tagln	-0.592562	5.77339	0.00268916	0.0248992	ENSMUSG00000032085	protein_coding
Dnm1l	0.787185	5.95204	0.00269448	0.0249331	ENSMUSG00000022789	protein_coding
Acad12	-0.849122	2.78219	0.00271385	0.0250969	ENSMUSG00000042647	protein_coding
Gzmm	-0.955066	1.02955	0.00272667	0.0251878	ENSMUSG00000054206	protein_coding
Nudcd1	0.84818	3.85659	0.00272704	0.0251878	ENSMUSG00000038736	protein_coding
Sorcs2	-0.601695	4.94373	0.0027291	0.0251911	ENSMUSG00000029093	protein_coding
Car14	-1.13587	2.64382	0.00273075	0.0251911	ENSMUSG00000038526	protein_coding
Prr5	-0.878427	1.60634	0.00273374	0.0251968	ENSMUSG00000036106	protein_coding
Csnk1g3	0.678362	5.40748	0.00273474	0.0251968	ENSMUSG00000073563	protein_coding
Ank1	-1.03832	4.5581	0.00274012	0.025231	ENSMUSG00000031543	protein_coding
Gpr68	0.802516	2.39752	0.0027442	0.0252494	ENSMUSG00000047415	protein_coding
Pthlh	-0.635412	4.43355	0.00274549	0.0252494	ENSMUSG00000048776	protein_coding
Sspn	-0.779105	5.43589	0.00275155	0.0252896	ENSMUSG00000030255	protein_coding
St3gal3	-0.910738	3.94168	0.00275333	0.0252905	ENSMUSG00000028538	protein_coding
Txndc9	0.776227	5.77224	0.00275522	0.0252924	ENSMUSG00000058407	protein_coding
0610009L18Rik	-1.04282	1.11852	0.00275846	0.0253066	ENSMUSG00000043644	protein_coding
Cpsf2	0.727112	5.44132	0.00276972	0.0253776	ENSMUSG00000041781	protein_coding
Eno3	-0.816507	8.78721	0.00276986	0.0253776	ENSMUSG00000060600	protein_coding
H2-M5	0.889587	1.31223	0.00277127	0.0253776	ENSMUSG00000024459	protein_coding
Atp6v1h	0.807298	6.06685	0.00277682	0.025413	ENSMUSG00000033793	protein_coding
Angptl7	-1.16478	6.28032	0.00277943	0.0254141	ENSMUSG00000028989	protein_coding
Galnt14	-1.00667	1.04836	0.00278198	0.0254141	ENSMUSG00000024064	protein_coding
Ptgs1	0.611379	6.28211	0.00278202	0.0254141	ENSMUSG00000047250	protein_coding
Cd34	-0.705398	7.36131	0.00280105	0.0255724	ENSMUSG00000016494	protein_coding
Degs1	0.62495	7.60244	0.00281102	0.0256478	ENSMUSG00000038633	protein_coding
Eml4	0.629833	5.7653	0.00282164	0.025729	ENSMUSG00000032624	protein_coding
Dusp1	0.786698	6.14201	0.00282848	0.025761	ENSMUSG00000024190	protein_coding
Tceal5	-1.17742	0.451317	0.00282858	0.025761	ENSMUSG00000054034	protein_coding
Grik5	-0.660172	3.77051	0.00283373	0.0257923	ENSMUSG00000003378	protein_coding
Ddx24	0.615544	6.51023	0.00283644	0.0258013	ENSMUSG00000041645	protein_coding
Nlgn2	-0.57202	5.63409	0.00284364	0.0258511	ENSMUSG00000051790	protein_coding
Ap3m1	0.768412	5.57387	0.0028511	0.0258824	ENSMUSG00000021824	protein_coding
Phactr1	-0.730857	2.79449	0.00285133	0.0258824	ENSMUSG00000054728	protein_coding
Tbx3	-0.664647	4.79785	0.00285226	0.0258824	ENSMUSG00000018604	protein_coding
Slc38a6	0.747518	7.95636	0.00285552	0.0258964	ENSMUSG00000044712	protein_coding
Crhr2	-0.847712	4.26069	0.00285937	0.0259131	ENSMUSG00000003476	protein_coding
Dusp27	-0.938252	3.09964	0.00286081	0.0259131	ENSMUSG00000026564	protein_coding
Bcl2l1	-0.593301	5.73555	0.00286601	0.0259341	ENSMUSG00000007659	protein_coding
Apol6	-0.896241	2.35688	0.0028666	0.0259341	ENSMUSG00000033576	protein_coding
Emp3	-0.767442	5.09322	0.00286879	0.0259384	ENSMUSG00000040212	protein_coding
Slmap	0.708203	6.91454	0.00287246	0.0259559	ENSMUSG00000021870	protein_coding
Smarcd3	-0.770384	3.32591	0.00288106	0.026018	ENSMUSG00000028949	protein_coding
Il17d	-0.959803	1.59119	0.00288402	0.026029	ENSMUSG00000050222	protein_coding
Cul2	0.688876	5.16822	0.00288733	0.0260432	ENSMUSG00000024231	protein_coding
Hspg2	-0.802615	8.49204	0.00289146	0.0260648	ENSMUSG00000028763	protein_coding
Ncbp1	0.67156	5.92821	0.00289705	0.0260995	ENSMUSG00000028330	protein_coding
Rundc3a	-0.712304	3.04438	0.0028993	0.0261041	ENSMUSG00000006575	protein_coding
Cd109	0.661992	7.56031	0.00290348	0.0261261	ENSMUSG00000046186	protein_coding
Gcc2	0.989272	4.62115	0.00290858	0.0261563	ENSMUSG00000038039	protein_coding
Taf1d	0.886944	3.97984	0.00291759	0.0262216	ENSMUSG00000031939	protein_coding
Pitx2	-0.674982	5.49862	0.00292996	0.0263072	ENSMUSG00000028023	protein_coding
Gsdmc	0.999056	5.84969	0.00293062	0.0263072	ENSMUSG00000079025	protein_coding
Klc2	-0.683858	4.84085	0.00293601	0.0263398	ENSMUSG00000024862	protein_coding
Hrct1	-1.04986	0.556771	0.00294543	0.0264009	ENSMUSG00000071001	protein_coding
Sgol2	1.10111	1.62929	0.00294633	0.0264009	NA	NA
Bean1	-0.777617	2.55151	0.00295276	0.0264404	ENSMUSG00000031872	protein_coding
Pf4	-0.867178	4.07147	0.00295426	0.0264404	ENSMUSG00000029373	protein_coding
Ktn1	0.896788	6.53664	0.00296312	0.0265031	ENSMUSG00000021843	protein_coding
Top1	0.688622	6.61272	0.0029648	0.0265031	ENSMUSG00000070544	protein_coding
Esf1	0.924902	4.05656	0.00298768	0.0266794	ENSMUSG00000045624	protein_coding
Padi4	-0.644507	4.79563	0.00298808	0.0266794	ENSMUSG00000025330	protein_coding
Vamp5	-0.73047	3.54243	0.00301041	0.026821	ENSMUSG00000073002	protein_coding
Fbxo40	-0.819892	4.64691	0.00301245	0.026821	ENSMUSG00000047746	protein_coding
Tnfsf18	1.17616	0.281194	0.00301246	0.026821	ENSMUSG00000066755	protein_coding
Micu1	0.602754	6.33609	0.00301368	0.026821	ENSMUSG00000020111	protein_coding
Slc45a3	-0.707235	4.86128	0.00301378	0.026821	ENSMUSG00000026435	protein_coding
Gadd45g	-0.770963	4.21752	0.00301465	0.026821	ENSMUSG00000021453	protein_coding
Sec31b	-0.764043	3.14246	0.00301822	0.0268367	ENSMUSG00000051984	protein_coding
Prr15l	-1.18931	0.275247	0.00304028	0.0270146	ENSMUSG00000047040	protein_coding
Cct4	0.686553	6.80339	0.00304235	0.0270146	ENSMUSG00000007739	protein_coding
Ercc6l	0.875409	2.90841	0.00304361	0.0270146	ENSMUSG00000051220	protein_coding
Pdia6	0.632413	7.0012	0.00304938	0.0270497	ENSMUSG00000020571	protein_coding
Dennd2a	-0.766739	3.68083	0.0030536	0.0270575	ENSMUSG00000038456	protein_coding
Gm10272	-0.959414	4.04943	0.00305488	0.0270575	ENSMUSG00000069584	protein_coding
Prob1	-0.874271	3.14039	0.00305567	0.0270575	ENSMUSG00000073600	protein_coding
Bhlha9	-0.83269	3.44791	0.00306422	0.0271172	ENSMUSG00000044243	protein_coding
Mab21l2	-0.894673	2.8558	0.00306629	0.0271196	ENSMUSG00000057777	protein_coding
Copg2	0.689381	6.3061	0.00307147	0.0271494	ENSMUSG00000025607	protein_coding
Pcbp4	-0.6715	5.05153	0.00307412	0.0271569	ENSMUSG00000023495	protein_coding
Msx1	-0.713898	3.91177	0.00307945	0.0271879	ENSMUSG00000048450	protein_coding
Six2	-1.13367	0.355074	0.00308339	0.0272067	ENSMUSG00000024134	protein_coding
Rala	0.580644	6.05665	0.00308868	0.0272373	ENSMUSG00000008859	protein_coding
Nipal1	0.77778	6.15247	0.00309781	0.027295	ENSMUSG00000067219	protein_coding
Kcnj11	-1.06585	2.8759	0.00309885	0.027295	ENSMUSG00000096146	protein_coding
Lrp4	-0.646453	6.69538	0.00310189	0.0273057	ENSMUSG00000027253	protein_coding
Plod1	-0.779035	5.11861	0.00310453	0.027313	ENSMUSG00000019055	protein_coding
Ctsg	-1.11104	0.099265	0.00311797	0.0274022	ENSMUSG00000040314	protein_coding
6430548M08Rik	0.629485	6.88433	0.00311832	0.0274022	ENSMUSG00000031824	protein_coding
Angptl4	-1.23524	3.78007	0.00312419	0.0274377	ENSMUSG00000002289	protein_coding
1110002E22Rik	-0.942281	5.43541	0.00312642	0.0274412	ENSMUSG00000090066	protein_coding
Hey1	-0.805929	2.63952	0.00313907	0.0275361	ENSMUSG00000040289	protein_coding
Stx1b	-0.764526	2.57437	0.00315198	0.0276332	ENSMUSG00000030806	protein_coding
Celf2	-0.62606	5.13751	0.00316337	0.0277169	ENSMUSG00000002107	protein_coding
Cryba4	-0.895688	2.81756	0.00318228	0.0278663	ENSMUSG00000066975	protein_coding
Gm11716	-1.13098	2.25718	0.00319488	0.0279603	ENSMUSG00000086298	antisense
Krtap19-5	-1.07915	5.90564	0.00320605	0.0280417	ENSMUSG00000051802	protein_coding
Nrip2	-0.828778	1.98607	0.0032235	0.0281779	ENSMUSG00000001520	protein_coding
Ednra	-0.637549	4.805	0.00324297	0.0283316	ENSMUSG00000031616	protein_coding
Pitx3	-0.868534	1.85562	0.00324679	0.0283464	ENSMUSG00000025229	protein_coding
Denr	0.608859	5.32419	0.00324844	0.0283464	ENSMUSG00000023106	protein_coding
Mdk	-0.729129	2.66615	0.00325102	0.0283524	ENSMUSG00000027239	protein_coding
Gm10100	-0.958382	4.63181	0.00326926	0.0284706	ENSMUSG00000096421	protein_coding
Itch	0.702293	6.24791	0.00326981	0.0284706	ENSMUSG00000027598	protein_coding
Myo18b	-0.806976	5.40046	0.00327026	0.0284706	ENSMUSG00000072720	protein_coding
Clic5	-0.701761	4.98541	0.00327567	0.0285012	ENSMUSG00000023959	protein_coding
Fxyd4	-0.893109	1.1037	0.00328981	0.0286076	ENSMUSG00000004988	protein_coding
Mgp	-0.710356	5.31145	0.0032932	0.0286205	ENSMUSG00000030218	protein_coding
Gatm	-0.728552	3.97918	0.00330349	0.0286933	ENSMUSG00000027199	protein_coding
Klhl29	-0.629242	4.17054	0.00330712	0.0287082	ENSMUSG00000020627	protein_coding
Dennd4b	-0.742533	4.85235	0.00331377	0.0287493	ENSMUSG00000042404	protein_coding
Brwd3	0.890525	5.23491	0.00331888	0.0287714	ENSMUSG00000063663	protein_coding
Uba7	0.810767	3.18787	0.00332014	0.0287714	ENSMUSG00000032596	protein_coding
Ndufa13	-0.691298	6.24206	0.00334135	0.0289384	ENSMUSG00000036199	protein_coding
C1qtnf9	-0.889436	2.71117	0.00334389	0.0289437	ENSMUSG00000071347	protein_coding
Emilin3	-0.905083	1.64539	0.00334753	0.0289585	ENSMUSG00000050700	protein_coding
Lurap1l	-0.616453	4.42557	0.00335661	0.0290204	ENSMUSG00000048706	protein_coding
Wdr12	0.702114	4.35069	0.00336442	0.0290712	ENSMUSG00000026019	protein_coding
Vps35	0.914119	6.71916	0.00338033	0.0291898	ENSMUSG00000031696	protein_coding
Papss2	-0.747967	3.90465	0.00338204	0.0291898	ENSMUSG00000024899	protein_coding
Inpp5j	-0.91868	0.936894	0.00338978	0.0292398	ENSMUSG00000034570	protein_coding
Jak1	0.624505	7.05827	0.00340708	0.0293721	ENSMUSG00000028530	protein_coding
Zfp719	1.02377	2.80197	0.00340995	0.02938	ENSMUSG00000030469	protein_coding
Papln	-0.672596	3.68137	0.00341241	0.0293843	ENSMUSG00000021223	protein_coding
Ank2	-0.639935	4.87553	0.003417	0.0294069	ENSMUSG00000032826	protein_coding
Nbeal2	0.611998	6.89741	0.00342215	0.0294344	ENSMUSG00000056724	protein_coding
Psmc6	0.857073	6.14511	0.00343633	0.029513	ENSMUSG00000021832	protein_coding
Nol3	-0.692593	4.28752	0.00343707	0.029513	ENSMUSG00000014776	protein_coding
Exoc6b	0.651207	6.31026	0.00343719	0.029513	ENSMUSG00000033769	protein_coding
Pdxdc1	0.66291	6.51674	0.003441	0.0295288	ENSMUSG00000022680	protein_coding
Rpl4	0.720968	10.1409	0.00344321	0.0295309	ENSMUSG00000032399	protein_coding
Fhl1	-0.719026	8.69141	0.0034509	0.02958	ENSMUSG00000023092	protein_coding
Zfhx3	-0.73573	3.66496	0.00346111	0.0296505	ENSMUSG00000038872	protein_coding
Pla2g3	-0.759242	2.28243	0.00346581	0.0296739	ENSMUSG00000034579	protein_coding
Tmem159	-0.614654	5.95003	0.00347802	0.0297543	ENSMUSG00000030917	protein_coding
Nrtn	-0.761162	3.3552	0.00347916	0.0297543	ENSMUSG00000039481	protein_coding
Ndn	-0.890061	4.09558	0.00348761	0.0298095	ENSMUSG00000033585	protein_coding
Sdad1	0.695705	5.44178	0.00349161	0.0298267	ENSMUSG00000029415	protein_coding
Unc45b	-0.817023	4.64802	0.00349919	0.0298744	ENSMUSG00000018845	protein_coding
Vwa2	-0.657451	4.95295	0.00350216	0.0298828	ENSMUSG00000025082	protein_coding
Ear5	-0.789997	5.89461	0.00350464	0.029887	NA	NA
Idi1	0.759388	7.18742	0.00351551	0.0299627	ENSMUSG00000058258	protein_coding
Gm14276	1.01085	0.402723	0.00351953	0.0299653	ENSMUSG00000082163	processed_pseudogene
Tmem64	-0.567116	6.22943	0.00352108	0.0299653	ENSMUSG00000043252	protein_coding
Thy1	-0.789165	6.83898	0.0035218	0.0299653	ENSMUSG00000032011	protein_coding
Engase	-0.614479	4.39969	0.00353106	0.030027	ENSMUSG00000033857	protein_coding
Riiad1	-1.0129	0.537393	0.00353437	0.03003	ENSMUSG00000028139	protein_coding
Trib2	-0.736316	4.77113	0.00353559	0.03003	ENSMUSG00000020601	protein_coding
Spry4	-0.782655	2.89073	0.00353916	0.03003	ENSMUSG00000024427	protein_coding
U2surp	0.679184	5.79775	0.00353941	0.03003	ENSMUSG00000032407	protein_coding
Cbr2	-0.651499	5.53096	0.00354409	0.0300527	ENSMUSG00000025150	protein_coding
Smad6	-0.802606	3.57298	0.00354961	0.0300825	ENSMUSG00000036867	protein_coding
Irs1	-0.779698	3.63958	0.00356146	0.0301659	ENSMUSG00000055980	protein_coding
Axl	-0.640641	7.6222	0.0035712	0.0302235	ENSMUSG00000002602	protein_coding
Gpatch4	0.753459	3.92258	0.00357229	0.0302235	ENSMUSG00000028069	protein_coding
Sox2	-1.08116	1.12706	0.00359135	0.0303677	ENSMUSG00000074637	protein_coding
Klf2	-0.837802	3.82249	0.00359891	0.030398	ENSMUSG00000055148	protein_coding
Itgae	0.802165	2.56827	0.00359899	0.030398	ENSMUSG00000005947	protein_coding
Gtf3c3	0.790406	4.0128	0.00360802	0.0304571	ENSMUSG00000041303	protein_coding
Syde1	-0.642012	4.00658	0.00363704	0.0306849	ENSMUSG00000032714	protein_coding
Wdr31	0.873581	3.41465	0.00364147	0.030705	ENSMUSG00000028391	protein_coding
Sema6a	-0.713019	4.89057	0.00366495	0.0308856	ENSMUSG00000019647	protein_coding
Esrrg	-0.791705	2.4432	0.00367119	0.0309208	ENSMUSG00000026610	protein_coding
Cdh15	-1.17758	1.56441	0.0036758	0.0309423	ENSMUSG00000031962	protein_coding
Nell2	-0.984816	1.29684	0.00368031	0.0309629	ENSMUSG00000022454	protein_coding
Fblim1	-0.647953	4.07697	0.0036865	0.0309975	ENSMUSG00000006219	protein_coding
Ccl17	-1.18254	0.913696	0.00369298	0.0310347	ENSMUSG00000031780	protein_coding
Chpt1	-0.60093	5.71913	0.00369916	0.0310487	ENSMUSG00000060002	protein_coding
Fibin	-0.614918	4.98998	0.00370102	0.0310487	ENSMUSG00000074971	protein_coding
Inppl1	-0.625625	6.08338	0.00370273	0.0310487	ENSMUSG00000032737	protein_coding
Dbf4	0.680114	4.04692	0.00370292	0.0310487	ENSMUSG00000002297	protein_coding
Wnt9a	-0.745121	3.25012	0.0037113	0.0310985	ENSMUSG00000000126	protein_coding
Krt4	-3.42491	8.5492	0.00371457	0.0310985	ENSMUSG00000059668	protein_coding
Il18rap	1.2756	0.445531	0.00371764	0.0310985	ENSMUSG00000026068	protein_coding
Uba6	0.825023	4.4797	0.00371841	0.0310985	ENSMUSG00000035898	protein_coding
Usp8	0.644806	6.07634	0.00371922	0.0310985	ENSMUSG00000027363	protein_coding
Scamp5	-0.73859	3.13564	0.00372804	0.0311413	ENSMUSG00000040722	protein_coding
Fam211a	-0.85509	2.21584	0.00372849	0.0311413	NA	NA
Pop1	0.680094	3.74792	0.00373088	0.0311439	ENSMUSG00000022325	protein_coding
1110054M08Rik	-0.895115	1.82949	0.00373516	0.0311624	NA	NA
Tpsb2	-0.73483	5.35947	0.00375934	0.0313466	ENSMUSG00000033825	protein_coding
2310061I04Rik	-0.650992	4.45657	0.00376749	0.0313878	ENSMUSG00000050705	protein_coding
Tbc1d30	-0.657567	3.63468	0.00376846	0.0313878	ENSMUSG00000052302	protein_coding
Copb2	0.730289	6.91814	0.0037782	0.0314227	ENSMUSG00000032458	protein_coding
Cd101	0.869853	1.18315	0.00377839	0.0314227	ENSMUSG00000086564	protein_coding
Anks6	-0.890923	1.97868	0.00377893	0.0314227	ENSMUSG00000066191	protein_coding
RP23-103I12.13	-0.768857	4.15014	0.00378572	0.0314617	NA	NA
Sox8	-0.91069	1.2381	0.00378865	0.0314687	ENSMUSG00000024176	protein_coding
Ccdc25	0.74416	4.33618	0.00379368	0.031493	ENSMUSG00000022035	protein_coding
Apbb1	-0.795034	4.2886	0.00380788	0.0315693	ENSMUSG00000037032	protein_coding
Nupl1	0.634912	5.12678	0.00380902	0.0315693	ENSMUSG00000063895	protein_coding
Fa2h	-0.843371	9.59158	0.00381115	0.0315693	ENSMUSG00000033579	protein_coding
Rtn4r	-0.759583	2.67971	0.00381199	0.0315693	ENSMUSG00000043811	protein_coding
Gm11939	-0.918353	2.13632	0.00381339	0.0315693	ENSMUSG00000078132	protein_coding
Eif2a	0.731576	5.61342	0.00383002	0.0316895	ENSMUSG00000027810	protein_coding
Twf1	0.629392	6.18311	0.00384407	0.0317882	ENSMUSG00000022451	protein_coding
Arhgef25	-0.60519	4.45522	0.003849	0.0317991	ENSMUSG00000019467	protein_coding
Cd86	0.973287	1.86341	0.00384962	0.0317991	ENSMUSG00000022901	protein_coding
Mfap5	-0.661297	5.32141	0.00385297	0.0318093	ENSMUSG00000030116	protein_coding
Nfil3	-0.683304	4.88747	0.00387888	0.0320055	ENSMUSG00000056749	protein_coding
Col6a2	-0.847716	7.81137	0.003887	0.0320549	ENSMUSG00000020241	protein_coding
Slc35e3	0.577223	5.14507	0.00389239	0.0320717	ENSMUSG00000060181	protein_coding
Fbp2	-0.745739	2.81633	0.0038933	0.0320717	ENSMUSG00000021456	protein_coding
Aldh1a3	0.802723	5.22841	0.0039348	0.0323927	ENSMUSG00000015134	protein_coding
Ranbp2	0.940042	6.84409	0.00393679	0.0323927	ENSMUSG00000003226	protein_coding
Mxra7	-0.762661	4.32761	0.00393875	0.0323927	ENSMUSG00000020814	protein_coding
Nipal4	0.605642	6.47027	0.00394531	0.0324289	ENSMUSG00000020411	protein_coding
Cidec	-0.941839	2.51176	0.00395383	0.0324698	ENSMUSG00000030278	protein_coding
Th	-1.02126	0.963011	0.00395461	0.0324698	ENSMUSG00000000214	protein_coding
Nek2	0.671502	4.33983	0.00395846	0.0324836	ENSMUSG00000026622	protein_coding
P2ry2	-0.679758	4.54843	0.00397051	0.0325647	ENSMUSG00000032860	protein_coding
Pla2g4a	0.862179	3.8623	0.00397776	0.0326063	ENSMUSG00000056220	protein_coding
Katnal2	-0.844881	1.62978	0.00398571	0.0326537	ENSMUSG00000025420	protein_coding
Gnmt	-0.669889	3.55564	0.00400276	0.0327624	ENSMUSG00000002769	protein_coding
Ccl24	-0.859812	2.14576	0.00400334	0.0327624	ENSMUSG00000004814	protein_coding
Il34	0.613386	4.64244	0.00401388	0.0328307	ENSMUSG00000031750	protein_coding
Casc5	0.91897	4.16388	0.00402021	0.0328645	ENSMUSG00000027326	protein_coding
Nov	-0.752877	3.52399	0.00405687	0.0331462	ENSMUSG00000037362	protein_coding
Srbd1	0.664675	4.01922	0.00405987	0.0331527	ENSMUSG00000024135	protein_coding
Pde7b	-0.72416	3.28605	0.00406644	0.0331882	ENSMUSG00000019990	protein_coding
Gm5141	1.24105	0.601182	0.00407269	0.0332212	ENSMUSG00000091183	protein_coding
Efemp1	-0.640093	5.23168	0.00408215	0.0332803	ENSMUSG00000020467	protein_coding
Gnao1	-0.793054	2.40145	0.00409335	0.0333535	ENSMUSG00000031748	protein_coding
Pitpnc1	-0.612422	5.08528	0.00410945	0.0334665	ENSMUSG00000040430	protein_coding
Fam195a	-0.820011	2.70487	0.00411937	0.0335114	ENSMUSG00000025732	protein_coding
Gm21897	0.932697	6.15075	0.00411943	0.0335114	ENSMUSG00000094472	protein_coding
Tfrc	0.737959	5.87181	0.00412587	0.033531	ENSMUSG00000022797	protein_coding
Pmp22	-0.708442	7.15998	0.00412701	0.033531	ENSMUSG00000018217	protein_coding
Golgb1	0.818567	6.60269	0.00413008	0.033531	ENSMUSG00000034243	protein_coding
Cited2	-0.611211	5.82054	0.00413287	0.033531	ENSMUSG00000039910	protein_coding
Phf14	0.690291	5.17569	0.00413301	0.033531	ENSMUSG00000029629	protein_coding
Ces1h	1.35598	3.09566	0.00413793	0.0335528	ENSMUSG00000074156	protein_coding
Wdr35	0.731082	4.14066	0.00416402	0.0337461	ENSMUSG00000066643	protein_coding
Ppap2b	-0.782109	7.62665	0.00416652	0.0337481	ENSMUSG00000028517	protein_coding
Kank2	-0.752488	5.81238	0.00417129	0.0337685	ENSMUSG00000032194	protein_coding
Lnx1	0.759724	4.56908	0.00417428	0.0337746	ENSMUSG00000029228	protein_coding
H2-T24	0.746714	2.91136	0.00418407	0.0337806	ENSMUSG00000053835	protein_coding
Xrn2	0.659802	5.90251	0.00418486	0.0337806	ENSMUSG00000027433	protein_coding
Hsd3b7	-0.578085	4.90785	0.00418539	0.0337806	ENSMUSG00000042289	protein_coding
Sfxn3	-0.597873	6.20667	0.00418698	0.0337806	ENSMUSG00000025212	protein_coding
Ntm	-0.911789	1.05004	0.0041885	0.0337806	ENSMUSG00000059974	protein_coding
Bdp1	0.831825	5.54607	0.00418853	0.0337806	ENSMUSG00000049658	protein_coding
Tnfaip6	-0.819543	2.13889	0.00419267	0.0337912	ENSMUSG00000053475	protein_coding
Nfic	-0.807466	7.76861	0.00419434	0.0337912	ENSMUSG00000055053	protein_coding
Prrg3	-0.667978	3.84276	0.00420829	0.0338853	ENSMUSG00000033361	protein_coding
Dact1	-0.867603	1.97475	0.0042197	0.0339522	ENSMUSG00000044548	protein_coding
Hspa12b	-0.688445	3.75208	0.00422112	0.0339522	ENSMUSG00000074793	protein_coding
Mt3	-1.26755	1.42167	0.00424566	0.0341313	ENSMUSG00000031760	protein_coding
Rbp7	0.9854	1.70846	0.00427146	0.0343085	ENSMUSG00000028996	protein_coding
Gm9864	0.845119	3.67113	0.00427228	0.0343085	ENSMUSG00000052005	pseudogene
Ddx28	0.620445	4.31239	0.00428053	0.0343564	ENSMUSG00000045538	protein_coding
Tmod3	0.667693	6.43268	0.00429763	0.0344752	ENSMUSG00000058587	protein_coding
Accsl	0.72062	3.13936	0.00430176	0.0344899	ENSMUSG00000075023	protein_coding
Ly6a	0.655103	7.09523	0.00430546	0.0344947	ENSMUSG00000075602	protein_coding
Prickle1	-0.644416	4.36078	0.00430695	0.0344947	ENSMUSG00000036158	protein_coding
Gbp6	1.18717	1.77079	0.00431687	0.0345527	ENSMUSG00000079362	protein_coding
Xpo4	0.703172	4.20966	0.0043188	0.0345527	ENSMUSG00000021952	protein_coding
Slc8a2	-0.994959	0.371089	0.00432831	0.0346104	ENSMUSG00000030376	protein_coding
Crym	-0.613595	6.04105	0.00433334	0.0346321	ENSMUSG00000030905	protein_coding
Gpr173	-1.02998	1.25037	0.00434212	0.0346838	ENSMUSG00000056679	protein_coding
Thbs4	-0.709047	7.93419	0.00434628	0.0346986	ENSMUSG00000021702	protein_coding
Tor1aip2	0.584821	7.12495	0.00435894	0.0347812	ENSMUSG00000050565	protein_coding
Sf3b1	0.755116	7.60994	0.00436376	0.0347946	ENSMUSG00000025982	protein_coding
Cytip	0.815871	2.71096	0.00436527	0.0347946	ENSMUSG00000026832	protein_coding
Daglb	-0.641787	4.21716	0.00437208	0.0348018	ENSMUSG00000039206	protein_coding
Ppp1r12b	-0.666118	6.80764	0.00437285	0.0348018	ENSMUSG00000073557	protein_coding
Ublcp1	0.66715	4.97245	0.00437312	0.0348018	ENSMUSG00000041231	protein_coding
St3gal5	-0.72048	2.76644	0.0043854	0.034881	ENSMUSG00000056091	protein_coding
Ikzf3	1.21529	0.821415	0.00438916	0.0348902	ENSMUSG00000018168	protein_coding
Kirrel	-0.583929	5.79183	0.0043912	0.0348902	ENSMUSG00000041734	protein_coding
Fcna	-1.02712	1.24217	0.00440206	0.034958	ENSMUSG00000026938	protein_coding
Appl1	0.784414	5.84372	0.00440442	0.0349582	ENSMUSG00000040760	protein_coding
Prss35	-0.80076	2.5148	0.00441901	0.0350539	ENSMUSG00000033491	protein_coding
Gm15964	0.983718	0.977524	0.00442115	0.0350539	ENSMUSG00000085337	processed_transcript
Krtap9-3	-0.993334	7.48218	0.00442496	0.0350656	ENSMUSG00000049809	protein_coding
Ppil4	0.77942	4.97026	0.00442799	0.0350711	ENSMUSG00000015757	protein_coding
Zfp385b	-0.826928	2.38664	0.00443723	0.0351258	ENSMUSG00000027016	protein_coding
Ypel4	-0.777987	2.694	0.00443972	0.0351269	ENSMUSG00000034059	protein_coding
Gm10052	1.04367	1.17266	0.00444264	0.0351315	ENSMUSG00000058922	processed_pseudogene
Clip3	-0.840786	4.10493	0.00447609	0.0353652	ENSMUSG00000013921	protein_coding
Atp1b2	-0.905191	3.18789	0.00447691	0.0353652	ENSMUSG00000041329	protein_coding
Agfg2	-0.657975	3.76326	0.00448098	0.0353709	ENSMUSG00000029722	protein_coding
Tbkbp1	-0.709508	3.05624	0.00448234	0.0353709	ENSMUSG00000038517	protein_coding
Qars	0.589136	7.48208	0.00449247	0.0354322	ENSMUSG00000032604	protein_coding
Wdr61	0.632415	5.46627	0.00449767	0.0354546	ENSMUSG00000061559	protein_coding
Gpr111	0.798678	4.25871	0.00452236	0.0356305	NA	NA
Abcc9	-0.728881	5.26857	0.00455137	0.0358402	ENSMUSG00000030249	protein_coding
Nsa2	0.772358	6.74803	0.00457336	0.0359856	ENSMUSG00000060739	protein_coding
8430408G22Rik	-1.07892	1.99016	0.00457462	0.0359856	ENSMUSG00000048489	protein_coding
Obscn	-0.813116	8.44077	0.00457961	0.036006	ENSMUSG00000061462	protein_coding
Adora2b	-0.724221	2.81878	0.00460047	0.036151	ENSMUSG00000018500	protein_coding
Itgb1bp2	-0.715089	4.23384	0.00460768	0.0361887	ENSMUSG00000031312	protein_coding
Wnt10b	-0.695334	3.2475	0.00462382	0.0362684	ENSMUSG00000022996	protein_coding
Atp13a4	-1.14793	1.83561	0.00462459	0.0362684	ENSMUSG00000038094	protein_coding
Hnrnph2	0.5898	6.26454	0.00462508	0.0362684	ENSMUSG00000045427	protein_coding
Grin2d	-0.758167	2.46777	0.00463233	0.0362997	ENSMUSG00000002771	protein_coding
Acsl6	-0.728518	3.88282	0.0046339	0.0362997	ENSMUSG00000020333	protein_coding
Usp25	0.622739	6.93674	0.00463679	0.0363033	ENSMUSG00000022867	protein_coding
Pno1	0.670258	4.55758	0.00466167	0.0364503	ENSMUSG00000020116	protein_coding
Phka1	-0.581046	5.01293	0.00466191	0.0364503	ENSMUSG00000034055	protein_coding
BC064078	0.626771	4.13931	0.00466284	0.0364503	ENSMUSG00000087150	transcribed_unprocessed_pseudogene
Osbp2	-0.769102	2.64192	0.00466693	0.0364632	ENSMUSG00000020435	protein_coding
Dhh	-0.869327	1.40606	0.00466959	0.0364651	ENSMUSG00000023000	protein_coding
Trpv4	-0.618201	4.77939	0.00467465	0.0364856	ENSMUSG00000014158	protein_coding
Ptpn21	-0.55893	5.87219	0.00468682	0.0365575	ENSMUSG00000021009	protein_coding
Tmem119	-0.758773	4.77373	0.00468874	0.0365575	ENSMUSG00000054675	protein_coding
Krtap26-1	-0.646019	6.25049	0.00469407	0.0365801	ENSMUSG00000071471	protein_coding
Dnajc13	0.683028	6.05782	0.00469917	0.0365849	ENSMUSG00000032560	protein_coding
Smyd1	-0.777635	5.64094	0.00469956	0.0365849	ENSMUSG00000055027	protein_coding
Ptprm	-0.710266	3.99799	0.00471442	0.0366738	ENSMUSG00000033278	protein_coding
Rapsn	-0.997041	2.46534	0.00471587	0.0366738	ENSMUSG00000002104	protein_coding
Klhl30	-1.19552	3.68575	0.00473311	0.0367889	ENSMUSG00000026308	protein_coding
Plcxd2	0.960615	5.69114	0.00474066	0.0368285	ENSMUSG00000087141	protein_coding
Tmem45b	0.68866	4.09	0.00474463	0.0368402	ENSMUSG00000041737	protein_coding
Dpysl2	-0.817939	3.95925	0.00474826	0.0368493	ENSMUSG00000022048	protein_coding
Zfp703	-0.661761	6.81075	0.00475455	0.0368791	ENSMUSG00000085795	protein_coding
Pak6	0.572456	5.76427	0.00476036	0.0369051	ENSMUSG00000074923	protein_coding
Espn	-0.789962	1.87664	0.0047635	0.0369104	ENSMUSG00000028943	protein_coding
Slit3	-0.808704	6.42596	0.00476643	0.036914	ENSMUSG00000056427	protein_coding
Mvb12b	-0.698587	4.73136	0.00477738	0.0369798	ENSMUSG00000038740	protein_coding
Nynrin	-0.785412	3.05286	0.00478298	0.037004	ENSMUSG00000075592	protein_coding
Ranbp17	-1.00878	0.645245	0.00478893	0.0370254	ENSMUSG00000040594	protein_coding
Gpr153	-0.642684	5.47547	0.00479068	0.0370254	ENSMUSG00000042804	protein_coding
Gpd1	-0.801323	5.39421	0.00480177	0.037092	ENSMUSG00000023019	protein_coding
Rplp0-ps1	0.991894	2.70916	0.00480694	0.0371128	ENSMUSG00000081640	processed_pseudogene
Gm10153	-0.978234	3.71572	0.00481795	0.0371787	ENSMUSG00000066101	protein_coding
Nkd1	-0.758494	4.03171	0.00482678	0.0372277	ENSMUSG00000031661	protein_coding
Dusp2	-0.772972	3.92295	0.00482987	0.0372325	ENSMUSG00000027368	protein_coding
Cd300lg	-0.726129	4.08898	0.00483656	0.0372649	ENSMUSG00000017309	protein_coding
Foxo1	-0.592977	5.90633	0.00485642	0.0373987	ENSMUSG00000044167	protein_coding
Sgip1	0.67155	4.27673	0.00485975	0.0374051	ENSMUSG00000028524	protein_coding
Net1	0.587546	8.37055	0.00488275	0.0375629	ENSMUSG00000021215	protein_coding
Chrnb1	-0.719574	3.65503	0.0048855	0.0375648	ENSMUSG00000041189	protein_coding
Atp8b1	0.660636	4.90141	0.00489915	0.0376504	ENSMUSG00000039529	protein_coding
Sema3g	-0.706296	3.93938	0.00490926	0.0377088	ENSMUSG00000021904	protein_coding
Zfp358	-0.674676	4.2583	0.0049188	0.0377628	ENSMUSG00000047264	protein_coding
Noc3l	0.613161	4.2746	0.00492494	0.0377906	ENSMUSG00000024999	protein_coding
Alad	-0.644452	5.2077	0.00493511	0.0378493	ENSMUSG00000028393	protein_coding
Ddx19b	0.627024	4.99492	0.00493874	0.0378578	ENSMUSG00000033658	protein_coding
Col6a1	-0.829065	8.19806	0.00494167	0.0378609	ENSMUSG00000001119	protein_coding
Cfd	-0.89831	4.55562	0.00494555	0.0378713	ENSMUSG00000061780	protein_coding
Igsf9	0.594296	6.95693	0.00495068	0.0378912	ENSMUSG00000037995	protein_coding
Rpl5	0.759905	8.96192	0.00495596	0.0379095	ENSMUSG00000058558	protein_coding
Cep85l	-0.72715	3.11507	0.00495811	0.0379095	ENSMUSG00000038594	protein_coding
Tec	0.755224	4.54497	0.00496153	0.0379163	ENSMUSG00000029217	protein_coding
Rnf182	-0.786761	2.31415	0.00497864	0.0380277	ENSMUSG00000044164	protein_coding
4930506M07Rik	0.577322	5.89738	0.00498438	0.0380521	NA	NA
Pds5a	0.713248	6.05808	0.00498786	0.0380594	ENSMUSG00000029202	protein_coding
Zfp748	0.965063	3.26408	0.00499306	0.0380645	ENSMUSG00000095432	protein_coding
Fam217b	-0.717181	2.35415	0.00499361	0.0380645	ENSMUSG00000070476	protein_coding
Prpf40a	0.757434	6.43414	0.00500516	0.0381233	ENSMUSG00000061136	protein_coding
Lcp1	0.654879	5.44688	0.00500639	0.0381233	ENSMUSG00000021998	protein_coding
Tnfsf12	-0.871948	2.98892	0.00500904	0.0381241	ENSMUSG00000097328	protein_coding
Radil	-0.724994	2.88572	0.00501578	0.038156	ENSMUSG00000029576	protein_coding
Ldb2	-0.691958	3.66269	0.00502537	0.0382096	ENSMUSG00000039706	protein_coding
Krtap19-3	-1.03555	6.51887	0.00503826	0.0382721	ENSMUSG00000060469	protein_coding
Slc20a2	-0.59276	6.74685	0.00503931	0.0382721	ENSMUSG00000037656	protein_coding
Esco1	0.868664	4.61164	0.00504123	0.0382721	ENSMUSG00000024293	protein_coding
Narg2	0.76379	3.607	0.00505841	0.038383	NA	NA
Krt10	0.639194	13.444	0.00506304	0.0383988	ENSMUSG00000019761	protein_coding
Patz1	-0.675339	3.88538	0.00506984	0.0384309	ENSMUSG00000020453	protein_coding
4922501C03Rik	0.769983	3.7466	0.00507424	0.0384449	NA	NA
Trmt11	0.807135	2.9182	0.0050885	0.03852	ENSMUSG00000019792	protein_coding
Rhof	0.75476	3.29512	0.00508929	0.03852	ENSMUSG00000029449	protein_coding
Prrx1	-0.541867	6.31339	0.00509564	0.0385487	ENSMUSG00000026586	protein_coding
Akr1c18	0.764168	5.68193	0.00510196	0.0385764	ENSMUSG00000021214	protein_coding
Ube2ql1	-1.07412	-0.0467266	0.0051082	0.0385764	ENSMUSG00000052981	protein_coding
Lce1h	0.855897	7.60417	0.00510927	0.0385764	ENSMUSG00000049593	protein_coding
Kbtbd8	1.00561	2.45252	0.00510959	0.0385764	ENSMUSG00000030031	protein_coding
Tax1bp1	0.845904	7.14176	0.00512049	0.0386392	ENSMUSG00000004535	protein_coding
Podn	-0.871011	5.27902	0.00513077	0.0386951	ENSMUSG00000028600	protein_coding
Mettl21e	-0.872594	2.56921	0.00513305	0.0386951	ENSMUSG00000046828	protein_coding
Cct2	0.617335	7.77166	0.0051446	0.0387598	ENSMUSG00000034024	protein_coding
Kdm2b	0.557687	6.58391	0.0051468	0.0387598	ENSMUSG00000029475	protein_coding
Srgap1	-0.595381	4.16967	0.00515658	0.038814	ENSMUSG00000020121	protein_coding
Klrk1	1.1389	0.453314	0.00516588	0.0388537	ENSMUSG00000030149	protein_coding
Lrrn4cl	-0.863954	4.92043	0.00516703	0.0388537	ENSMUSG00000071656	protein_coding
I830012O16Rik	1.12634	0.598835	0.0051766	0.0388952	NA	NA
Krt34	-0.958915	8.53149	0.00518	0.0388952	ENSMUSG00000043485	protein_coding
Timp2	-0.750679	8.78803	0.00518033	0.0388952	ENSMUSG00000017466	protein_coding
[truncated: 239 more rows]

## Sheet: edgeR_FDR<0.05_up
	logFC	logCPM	PValue	FDR	ensembl_gene	gene_biotype
Gm7029	10.8594	2.28186	2.43513e-61	3.04574e-58	ENSMUSG00000092174	unprocessed_pseudogene
Gm16026	10.5675	7.33624	1.74731e-114	8.74181e-111	ENSMUSG00000079455	transcribed_unprocessed_pseudogene
H2-M10.4	10.5001	1.93483	1.21097e-30	2.4234e-28	ENSMUSG00000048231	protein_coding
Gm16028	10.2958	3.5713	1.02503e-43	3.75238e-41	ENSMUSG00000090252	antisense
C86695	10.2441	1.67593	3.09158e-49	1.49682e-46	ENSMUSG00000079112	protein_coding
Gm5286	10.0871	1.53594	1.47809e-28	2.57961e-26	ENSMUSG00000090268	protein_coding
Rpl23a-ps4	9.96491	1.39548	6.81778e-25	9.93477e-23	ENSMUSG00000081445	processed_pseudogene
Abcb5	9.78819	3.06701	3.35522e-39	1.04914e-36	ENSMUSG00000072791	protein_coding
Gm12859	9.7147	1.1568	7.71096e-30	1.46498e-27	ENSMUSG00000080857	processed_pseudogene
B020031M17Rik	9.63053	1.08163	4.3111e-38	1.22085e-35	ENSMUSG00000078537	protein_coding
Olfr815	9.62968	1.09187	6.12816e-31	1.27747e-28	ENSMUSG00000061961	protein_coding
Lrrn4	9.33284	5.51974	1.32527e-114	8.74181e-111	ENSMUSG00000043110	protein_coding
4933411G11Rik	9.28072	0.742505	2.26759e-22	2.90891e-20	ENSMUSG00000029586	protein_coding
Cml2	9.15943	6.48362	1.22604e-97	4.60042e-94	ENSMUSG00000033634	protein_coding
C130026I21Rik	9.13511	7.20255	1.05837e-78	1.98563e-75	ENSMUSG00000052477	protein_coding
Gm5335	9.10964	2.39412	2.73872e-61	3.16195e-58	ENSMUSG00000098035	processed_pseudogene
Gm8674	9.03133	2.32089	1.24706e-53	9.85112e-51	ENSMUSG00000093976	protein_coding
Gm12495	8.97005	2.2631	1.38436e-46	5.46784e-44	ENSMUSG00000083735	processed_pseudogene
BB557941	8.95224	3.01632	3.5624e-53	2.5461e-50	ENSMUSG00000084938	processed_transcript
5330416C01Rik	8.73869	0.227889	1.07277e-20	1.21979e-18	ENSMUSG00000054944	lincRNA
Gm13191	8.70941	2.00514	7.36821e-53	4.60789e-50	ENSMUSG00000086445	lincRNA
Gm12136	8.54321	1.86012	2.48185e-26	3.92106e-24	ENSMUSG00000082390	processed_pseudogene
Gm15762	8.48496	-0.00573149	2.83437e-21	3.34969e-19	ENSMUSG00000086019	lincRNA
Iqcf5	8.47953	0.00371976	9.07908e-22	1.09014e-19	ENSMUSG00000066382	protein_coding
Slc14a2	8.38836	4.71211	3.31045e-121	4.96866e-117	ENSMUSG00000024552	protein_coding
Gm15753	8.35697	5.44877	1.60332e-90	4.01069e-87	ENSMUSG00000082088	unprocessed_pseudogene
Dcc	8.2574	2.33239	9.81043e-46	3.77551e-43	ENSMUSG00000060534	protein_coding
Sp110	7.82086	8.94688	2.47199e-93	7.42042e-90	ENSMUSG00000070034	protein_coding
Tpo	7.6779	2.26306	7.17561e-53	4.60789e-50	ENSMUSG00000020673	protein_coding
Defb13	7.65141	1.74209	6.45709e-39	1.93829e-36	ENSMUSG00000044222	protein_coding
Gm16094	7.51686	1.61709	3.88717e-29	7.02923e-27	ENSMUSG00000090103	antisense
Ush2a	7.51536	3.41958	5.348e-48	2.36083e-45	ENSMUSG00000026609	protein_coding
Apol7b	7.44949	2.95567	3.33523e-58	3.12866e-55	ENSMUSG00000068252	protein_coding
Gm16239	7.435	5.09748	5.03675e-52	3.02386e-49	ENSMUSG00000089994	antisense
Spz1	7.40982	0.772541	1.31682e-18	1.30888e-16	ENSMUSG00000046957	protein_coding
Gm14742	7.38041	1.47806	5.995e-37	1.61733e-34	ENSMUSG00000085973	lincRNA
Tcstv1	7.37424	1.98049	2.90448e-32	6.50648e-30	ENSMUSG00000096284	protein_coding
Gm20767	7.29947	0.63735	1.24849e-24	1.76779e-22	ENSMUSG00000096323	protein_coding
Kcnk15	7.19451	2.45243	6.03333e-52	3.48286e-49	ENSMUSG00000035238	protein_coding
Gm12594	7.14479	0.490338	2.72935e-24	3.75824e-22	ENSMUSG00000086660	sense_intronic
Iqcf1	7.02466	0.38059	3.85677e-27	6.36113e-25	ENSMUSG00000066383	protein_coding
Dlgap2	7.01182	1.97487	6.28518e-49	2.94795e-46	ENSMUSG00000047495	protein_coding
Gm12114	7.00746	2.26615	4.63234e-53	3.16031e-50	ENSMUSG00000087318	lincRNA
Gm10552	6.76596	0.88317	1.25841e-28	2.24851e-26	ENSMUSG00000073628	antisense
Phf11a	6.75566	2.27705	2.51615e-34	6.0911e-32	ENSMUSG00000044703	protein_coding
0610008F07Rik	6.5871	-0.0283787	5.14102e-22	6.43013e-20	NA	NA
Gm11784	6.57381	1.54007	5.49838e-30	1.05801e-27	ENSMUSG00000083489	unprocessed_pseudogene
Defb15	6.53715	0.679255	4.57749e-20	5.05174e-18	ENSMUSG00000048500	protein_coding
Gm12593	6.52641	2.26191	5.78845e-25	8.51753e-23	ENSMUSG00000081432	processed_pseudogene
Gm12724	6.4975	1.77217	5.6258e-39	1.72322e-36	ENSMUSG00000086249	processed_transcript
Apol9a	6.46178	3.83069	4.29939e-38	1.22085e-35	ENSMUSG00000057346	protein_coding
AU019990	6.31063	3.97159	1.91695e-44	7.19289e-42	ENSMUSG00000074783	lincRNA
Apol9b	6.30789	3.7184	1.86818e-37	5.1925e-35	ENSMUSG00000068246	protein_coding
Ccdc60	6.29532	4.23951	1.51425e-59	1.51516e-56	ENSMUSG00000043913	protein_coding
Prr18	6.13118	3.84662	6.49e-79	1.39155e-75	ENSMUSG00000055945	protein_coding
AI481877	6.10902	6.4286	9.22413e-41	3.14648e-38	ENSMUSG00000038598	protein_coding
Gm12663	6.08949	1.09139	5.63979e-33	1.28254e-30	ENSMUSG00000101316	processed_pseudogene
A530040E14Rik	6.03725	4.22267	2.40223e-47	1.03014e-44	ENSMUSG00000072109	antisense
Pou6f2	5.92681	0.942449	1.90123e-19	1.96797e-17	ENSMUSG00000009734	protein_coding
Defb35	5.86502	0.0806465	2.11026e-16	1.87413e-14	ENSMUSG00000058052	protein_coding
Gm14265	5.81437	2.03082	7.48163e-25	1.07973e-22	NA	NA
Gm12092	5.60923	0.617762	6.39342e-24	8.64494e-22	ENSMUSG00000084850	lincRNA
Gm26845	5.59797	0.291497	2.91767e-20	3.26801e-18	NA	NA
Gm13335	5.51643	0.579358	4.30313e-17	3.98677e-15	ENSMUSG00000085477	antisense
Gm12730	5.48016	1.24108	3.63444e-22	4.58397e-20	ENSMUSG00000087051	lincRNA
Gm12177	5.43665	3.06827	4.40751e-30	8.59122e-28	NA	NA
Fbxo16	5.42775	2.83167	2.13159e-53	1.59965e-50	ENSMUSG00000034532	protein_coding
Oas3	5.397	3.83341	2.17606e-23	2.89031e-21	ENSMUSG00000032661	protein_coding
Loxhd1	5.37053	0.416245	8.98447e-22	1.08748e-19	ENSMUSG00000032818	protein_coding
Gm10653	5.3579	2.24562	1.31716e-46	5.34303e-44	ENSMUSG00000074250	transcribed_processed_pseudogene
Gm15433	5.34611	0.936635	5.85771e-20	6.41739e-18	ENSMUSG00000096802	processed_pseudogene
C330018A13Rik	5.34223	1.84604	2.33952e-17	2.20842e-15	ENSMUSG00000086655	antisense
Gm12798	5.25972	3.44419	1.22651e-26	2.00095e-24	ENSMUSG00000084758	lincRNA
Oas1g	5.25041	2.97754	1.80973e-34	4.45283e-32	ENSMUSG00000066861	protein_coding
1700093K21Rik	5.15506	1.11547	6.11866e-18	5.96331e-16	ENSMUSG00000020286	protein_coding
Sprr2e	5.1371	4.41246	1.99319e-15	1.65281e-13	ENSMUSG00000055030	protein_coding
Olfm4	5.10597	0.886744	2.84002e-17	2.66411e-15	ENSMUSG00000022026	protein_coding
AI427809	5.10205	4.32115	4.10694e-64	6.16411e-61	ENSMUSG00000086712	lincRNA
4930425F17Rik	5.0457	1.42648	2.19692e-27	3.66374e-25	NA	NA
Ccser1	5.02194	6.87541	3.2439e-55	2.70487e-52	ENSMUSG00000039578	protein_coding
Ifit1	5.02093	4.1253	9.91982e-23	1.30602e-20	ENSMUSG00000034459	protein_coding
Tnfrsf22	5.01667	8.28228	2.27941e-31	4.81854e-29	ENSMUSG00000010751	protein_coding
Oas1a	5.00455	4.1523	7.42959e-41	2.59327e-38	ENSMUSG00000052776	protein_coding
G430049J08Rik	4.97875	1.10509	1.58314e-24	2.22069e-22	ENSMUSG00000096528	protein_coding
Gm11640	4.82351	0.202696	1.16069e-19	1.22681e-17	ENSMUSG00000086089	antisense
Ifi44	4.8015	3.03139	6.64991e-26	1.02895e-23	ENSMUSG00000028037	protein_coding
Isg15	4.76429	5.17692	1.00117e-30	2.05844e-28	ENSMUSG00000035692	protein_coding
B020004J07Rik	4.76409	0.902741	2.84349e-24	3.87982e-22	ENSMUSG00000035201	protein_coding
0610040J01Rik	4.75283	3.44978	5.97671e-56	5.27673e-53	ENSMUSG00000060512	protein_coding
Slamf1	4.71115	1.2175	4.88089e-12	3.10412e-10	ENSMUSG00000015316	protein_coding
Chrm3	4.66522	3.38712	9.05872e-52	5.03564e-49	ENSMUSG00000046159	protein_coding
Colgalt2	4.66447	5.95516	9.06641e-49	4.12357e-46	ENSMUSG00000032649	protein_coding
Gm16344	4.65703	6.77812	1.56275e-29	2.89571e-27	ENSMUSG00000084824	antisense
Slfn10-ps	4.5504	2.27299	2.63047e-24	3.65563e-22	ENSMUSG00000072621	transcribed_unprocessed_pseudogene
Csrnp3	4.53327	2.82759	6.03441e-37	1.61733e-34	ENSMUSG00000044647	protein_coding
Prelid2	4.48604	3.59037	4.40805e-34	1.05016e-31	ENSMUSG00000056671	protein_coding
Echdc3	4.48198	5.87081	1.21533e-69	2.02677e-66	ENSMUSG00000039063	protein_coding
Epgn	4.46616	4.82983	3.48685e-32	7.69619e-30	ENSMUSG00000035020	protein_coding
Ric3	4.40611	5.09275	1.07467e-38	3.1627e-36	ENSMUSG00000048330	protein_coding
Gm16577	4.38916	1.37216	8.46614e-15	6.7951e-13	ENSMUSG00000090070	antisense
Sprr2h	4.38821	6.14138	7.48836e-19	7.49285e-17	ENSMUSG00000046259	protein_coding
Nutm1	4.37818	0.537142	5.55958e-18	5.45384e-16	ENSMUSG00000041358	protein_coding
Tmem72	4.37513	0.0225269	1.4593e-15	1.23049e-13	ENSMUSG00000048108	protein_coding
Gm6189	4.36772	2.22941	5.25335e-22	6.51632e-20	ENSMUSG00000090637	processed_pseudogene
Mecom	4.36698	4.47862	1.33729e-51	7.16837e-49	ENSMUSG00000027684	protein_coding
Lmx1a	4.3342	3.2149	6.27347e-32	1.36462e-29	ENSMUSG00000026686	protein_coding
Oasl2	4.32818	5.70905	3.25619e-26	5.09086e-24	ENSMUSG00000029561	protein_coding
Tekt1	4.32684	1.08218	1.03865e-19	1.10561e-17	ENSMUSG00000020799	protein_coding
Dhtkd1	4.30968	6.63851	1.45712e-61	1.98818e-58	ENSMUSG00000025815	protein_coding
Sp140	4.27302	4.0962	1.5576e-39	5.08219e-37	ENSMUSG00000070031	protein_coding
Tmc5	4.24845	2.88893	6.21068e-21	7.22605e-19	ENSMUSG00000030650	protein_coding
Cxcl10	4.23593	3.00422	3.60948e-18	3.56412e-16	ENSMUSG00000034855	protein_coding
Lce3d	4.17244	6.19191	2.30566e-14	1.76712e-12	ENSMUSG00000043472	protein_coding
Gm11052	4.15434	1.91561	2.9736e-20	3.30598e-18	NA	NA
Cxcl9	4.13063	2.04931	9.23909e-07	3.37395e-05	ENSMUSG00000029417	protein_coding
Ccl20	4.1139	2.93607	4.11933e-17	3.84018e-15	ENSMUSG00000026166	protein_coding
Dppa5a	4.07797	0.866349	1.68314e-13	1.18602e-11	ENSMUSG00000060461	protein_coding
Apol7a	4.07512	1.43878	2.79862e-19	2.85745e-17	ENSMUSG00000010601	protein_coding
Gm7102	4.06822	2.11756	6.20676e-16	5.29303e-14	ENSMUSG00000094649	protein_coding
Gm15287	4.06233	1.38575	1.4062e-17	1.34431e-15	ENSMUSG00000086480	antisense
Gm12766	4.00967	3.80162	4.42889e-35	1.10789e-32	ENSMUSG00000085124	lincRNA
Gm20625	3.99894	3.73911	2.36125e-22	3.00339e-20	ENSMUSG00000093489	lincRNA
Ear1	3.99715	0.878165	4.24675e-14	3.17111e-12	ENSMUSG00000072601	protein_coding
Lpo	3.98767	2.84042	1.30364e-09	6.74702e-08	ENSMUSG00000009356	protein_coding
4930432K21Rik	3.94229	3.48134	2.43544e-35	6.19552e-33	ENSMUSG00000008129	protein_coding
Gm7592	3.93936	5.23239	1.0487e-50	5.42757e-48	ENSMUSG00000090186	transcribed_unprocessed_pseudogene
Usp18	3.90631	3.9547	1.44432e-25	2.16777e-23	ENSMUSG00000030107	protein_coding
Gm18958	3.9012	1.56171	2.30765e-14	1.76712e-12	ENSMUSG00000092429	unprocessed_pseudogene
Pglyrp1	3.89807	2.93724	2.09924e-33	4.84731e-31	ENSMUSG00000030413	protein_coding
Gm13105	3.88552	1.20905	1.66906e-16	1.49113e-14	NA	NA
Gm6086	3.82862	1.20933	8.82578e-17	8.02825e-15	ENSMUSG00000073608	protein_coding
Arhgap8	3.82646	3.21295	3.712e-41	1.32651e-38	ENSMUSG00000078954	protein_coding
Gm16332	3.8062	0.804647	4.37338e-16	3.81628e-14	ENSMUSG00000089991	unprocessed_pseudogene
Dmrtb1	3.73121	0.556483	9.11812e-15	7.27946e-13	ENSMUSG00000028610	protein_coding
B3gntl1	3.70589	5.91737	1.05759e-46	4.40925e-44	ENSMUSG00000046605	protein_coding
Ctf2	3.66291	2.38171	1.07324e-31	2.30118e-29	ENSMUSG00000060034	protein_coding
Vmn2r-ps62	3.66226	1.76552	4.43992e-14	3.29895e-12	ENSMUSG00000092217	unprocessed_pseudogene
Gm12816	3.65853	-0.226793	1.15437e-12	7.64377e-11	ENSMUSG00000083011	processed_pseudogene
AY512931	3.63387	0.279685	1.41216e-13	1.00929e-11	ENSMUSG00000066158	processed_transcript
Akr1d1	3.61333	1.17979	3.97091e-10	2.1594e-08	ENSMUSG00000038641	protein_coding
Fam169a	3.61105	2.37413	4.51344e-16	3.91573e-14	ENSMUSG00000041817	protein_coding
Tie1	3.54341	7.76703	1.61255e-50	8.06761e-48	ENSMUSG00000033191	protein_coding
A530032D15Rik	3.53486	3.22089	1.52525e-22	1.97349e-20	ENSMUSG00000089844	protein_coding
Sprr2d	3.47062	4.65129	1.1474e-05	0.000324849	ENSMUSG00000042212	protein_coding
Sprr2g	3.46281	3.26515	3.23318e-07	1.27702e-05	ENSMUSG00000046203	polymorphic_pseudogene
Gm15174	3.40864	0.61853	7.53855e-13	5.07382e-11	NA	NA
Vmn1r-ps128	3.3896	1.70914	9.85848e-16	8.35965e-14	ENSMUSG00000084315	unprocessed_pseudogene
Ccl1	3.36928	0.781121	2.85262e-15	2.3269e-13	ENSMUSG00000020702	protein_coding
Gm26797	3.34955	2.94178	1.81591e-15	1.51665e-13	ENSMUSG00000097572	lincRNA
Gm7609	3.30198	1.74319	1.15606e-12	7.64377e-11	ENSMUSG00000079457	transcribed_unprocessed_pseudogene
BC026585	3.28526	4.34105	1.9898e-40	6.63663e-38	ENSMUSG00000033488	protein_coding
Six3	3.27341	0.170959	2.25882e-11	1.3507e-09	ENSMUSG00000038805	protein_coding
Slfn2	3.27246	4.8726	8.96238e-37	2.35994e-34	ENSMUSG00000072620	protein_coding
Defb3	3.26668	2.74349	2.2265e-05	0.000572219	ENSMUSG00000039775	protein_coding
Gm13657	3.25538	-0.279073	2.33903e-11	1.39311e-09	ENSMUSG00000086813	processed_transcript
Ulk4	3.25084	4.20959	1.13858e-36	2.94637e-34	ENSMUSG00000040936	protein_coding
Ifi27l2a	3.24324	5.9749	4.54766e-25	6.75801e-23	ENSMUSG00000079017	protein_coding
Artn	3.23244	2.34706	1.05228e-24	1.50415e-22	ENSMUSG00000028539	protein_coding
Ryr3	3.20872	1.69071	1.30664e-17	1.25714e-15	ENSMUSG00000057378	protein_coding
Stox1	3.18987	3.8474	1.20678e-33	2.8301e-31	ENSMUSG00000036923	protein_coding
Scd3	3.18667	6.66413	9.54876e-20	1.0237e-17	ENSMUSG00000025202	protein_coding
Tbc1d23	3.18496	6.67866	1.46606e-21	1.74635e-19	ENSMUSG00000022749	protein_coding
Impg2	3.13466	0.813707	5.69065e-09	2.75519e-07	ENSMUSG00000035270	protein_coding
BC100530	3.12246	2.74846	1.12607e-09	5.86846e-08	ENSMUSG00000071561	protein_coding
Gm4285	3.11902	3.13194	1.16815e-30	2.36929e-28	ENSMUSG00000085829	antisense
A430078I02Rik	3.11289	0.546858	6.22895e-12	3.91173e-10	ENSMUSG00000085589	processed_transcript
2610206C17Rik	3.11043	4.79964	1.92308e-30	3.79782e-28	ENSMUSG00000085236	processed_transcript
9530059O14Rik	3.06424	3.15903	5.34312e-10	2.87437e-08	ENSMUSG00000097736	lincRNA
Dhx58	3.02353	3.37619	4.66268e-19	4.69679e-17	ENSMUSG00000017830	protein_coding
Aqp9	3.00027	6.63949	2.48148e-39	7.92438e-37	ENSMUSG00000032204	protein_coding
Ceacam1	2.99719	4.81462	1.60474e-29	2.93727e-27	ENSMUSG00000074272	protein_coding
Mx1	2.9946	2.39398	2.06503e-10	1.15649e-08	ENSMUSG00000000386	protein_coding
Oas2	2.99163	3.93148	1.43779e-13	1.02274e-11	ENSMUSG00000032690	protein_coding
Stk32c	2.99113	2.82258	1.30833e-25	2.00375e-23	ENSMUSG00000015981	protein_coding
Cwc22	2.96772	6.44182	1.01028e-22	1.31855e-20	ENSMUSG00000027014	protein_coding
Arc	2.9561	5.23215	1.43624e-29	2.69457e-27	ENSMUSG00000022602	protein_coding
Neto2	2.91146	4.47758	7.02394e-21	8.10941e-19	ENSMUSG00000036902	protein_coding
Gm13964	2.909	0.269424	3.25177e-10	1.79433e-08	ENSMUSG00000087106	antisense
Rsad2	2.90519	3.51242	9.53479e-12	5.96282e-10	ENSMUSG00000020641	protein_coding
Ceacam2	2.88831	-0.0711778	1.94725e-11	1.16905e-09	ENSMUSG00000054385	protein_coding
Supt3	2.87308	4.27075	1.47646e-28	2.57961e-26	ENSMUSG00000038954	protein_coding
Ddx60	2.86716	3.26297	1.38301e-13	9.93186e-12	ENSMUSG00000037921	protein_coding
Gm5665	2.84024	0.831094	1.70775e-08	7.88663e-07	NA	NA
Rtp4	2.81204	3.81717	2.39219e-13	1.66224e-11	ENSMUSG00000033355	protein_coding
P4ha2	2.81194	6.24774	2.20676e-26	3.52353e-24	ENSMUSG00000018906	protein_coding
Gm6264	2.75304	2.70967	7.28699e-20	7.86838e-18	ENSMUSG00000089716	transcribed_unprocessed_pseudogene
Arsk	2.74501	5.00198	8.48319e-17	7.76367e-15	ENSMUSG00000021592	protein_coding
Rasd2	2.74258	3.79239	1.0213e-27	1.7419e-25	ENSMUSG00000034472	protein_coding
Glis1	2.73081	3.52889	1.33037e-25	2.01692e-23	ENSMUSG00000034762	protein_coding
2010-03-01	2.72421	-0.19699	2.03253e-08	9.27241e-07	ENSMUSG00000078627	protein_coding
Cxcl1	2.72228	0.491857	3.47086e-09	1.71362e-07	ENSMUSG00000029380	protein_coding
Guca1a	2.70457	2.15078	3.43616e-16	3.03372e-14	ENSMUSG00000023982	protein_coding
Xaf1	2.70145	3.92497	1.062e-16	9.60212e-15	ENSMUSG00000040483	protein_coding
Lce3e	2.69822	5.65382	1.42405e-05	0.00038511	ENSMUSG00000074433	protein_coding
Aqp5	2.69398	5.3112	2.01294e-26	3.24863e-24	ENSMUSG00000044217	protein_coding
Lce3c	2.69015	6.80698	1.99249e-08	9.11749e-07	ENSMUSG00000045475	protein_coding
Arhgef26	2.66363	5.07134	1.98054e-19	2.03602e-17	ENSMUSG00000036885	protein_coding
Sp100	2.65055	5.23273	7.42258e-22	9.13159e-20	ENSMUSG00000026222	protein_coding
Gm16892	2.63648	2.48612	1.16703e-10	6.71107e-09	ENSMUSG00000097876	lincRNA
Iars	2.61358	7.8465	1.1438e-27	1.92891e-25	ENSMUSG00000037851	protein_coding
Diap3	2.60685	5.5498	3.81081e-14	2.85982e-12	ENSMUSG00000022021	protein_coding
Mlc1	2.56864	0.504679	1.63836e-10	9.27931e-09	ENSMUSG00000035805	protein_coding
Klhl6	2.56585	3.04202	2.66042e-15	2.19397e-13	ENSMUSG00000043008	protein_coding
Samd12	2.56129	0.105985	6.42886e-10	3.42166e-08	ENSMUSG00000058656	protein_coding
Sprr2f	2.53176	2.27973	0.00246042	0.0234021	ENSMUSG00000050635	protein_coding
Pla2g4d	2.53029	3.9863	1.33871e-07	5.59684e-06	ENSMUSG00000070719	protein_coding
Ifih1	2.52088	4.89869	7.81036e-22	9.53054e-20	ENSMUSG00000026896	protein_coding
Rims4	2.47987	0.503953	8.77498e-09	4.21793e-07	ENSMUSG00000035226	protein_coding
H2-T10	2.47672	2.69875	2.84263e-15	2.3269e-13	ENSMUSG00000079491	polymorphic_pseudogene
Rptn	2.46298	11.0383	3.54335e-07	1.38857e-05	ENSMUSG00000041984	protein_coding
BC027231	2.4316	5.14317	7.98324e-18	7.73035e-16	ENSMUSG00000036208	protein_coding
Cyp7b1	2.42246	1.74238	2.96572e-13	2.05127e-11	ENSMUSG00000039519	protein_coding
Pga5	2.41859	0.1088	2.4152e-07	9.69246e-06	ENSMUSG00000024738	protein_coding
Gm14683	2.41335	0.917837	2.05397e-07	8.28712e-06	NA	NA
Phf11d	2.41091	3.37346	7.0538e-13	4.79052e-11	ENSMUSG00000068245	protein_coding
Gsg1l	2.40493	3.47538	1.46366e-16	1.31546e-14	ENSMUSG00000046182	protein_coding
Traf1	2.37887	3.97719	1.49453e-14	1.17442e-12	ENSMUSG00000026875	protein_coding
Nek5	2.37532	1.399	5.62545e-08	2.45443e-06	ENSMUSG00000037738	protein_coding
Gbp3	2.34827	3.13532	5.23898e-12	3.30386e-10	ENSMUSG00000028268	protein_coding
Parp9	2.34111	4.90543	1.51543e-19	1.59056e-17	ENSMUSG00000022906	protein_coding
Ahrr	2.34017	1.20188	1.52026e-11	9.27543e-10	ENSMUSG00000021575	protein_coding
Mcm9	2.33812	5.26988	6.93671e-28	1.1967e-25	ENSMUSG00000058298	protein_coding
Nlrc5	2.32094	5.66576	6.39099e-20	6.9509e-18	ENSMUSG00000074151	protein_coding
Hdac9	2.31796	4.02375	3.43421e-15	2.78617e-13	ENSMUSG00000004698	protein_coding
Mx2	2.30209	1.14289	1.72152e-09	8.84872e-08	ENSMUSG00000023341	polymorphic_pseudogene
Stfa3	2.29747	3.66318	5.72367e-14	4.21111e-12	ENSMUSG00000054905	protein_coding
Tfec	2.28828	-0.0928411	1.88317e-07	7.63905e-06	ENSMUSG00000029553	protein_coding
Apol8	2.27475	1.93071	9.22414e-14	6.72064e-12	ENSMUSG00000056656	protein_coding
Oas1b	2.26672	2.40845	4.22835e-12	2.71211e-10	ENSMUSG00000029605	polymorphic_pseudogene
Spink7	2.24802	4.31943	5.14983e-12	3.26134e-10	ENSMUSG00000060201	protein_coding
Chi3l1	2.23614	5.95289	0.000127706	0.00249013	NA	NA
Dio2	2.22661	4.96421	3.86289e-19	3.91744e-17	ENSMUSG00000007682	protein_coding
Tmem132e	2.21749	1.47615	1.11828e-09	5.84819e-08	ENSMUSG00000020701	protein_coding
Gm11545	2.21319	0.490626	4.32926e-09	2.12346e-07	ENSMUSG00000075611	unprocessed_pseudogene
Gm10639	2.19782	1.25689	1.05032e-11	6.51509e-10	ENSMUSG00000074179	protein_coding
Eif2ak2	2.19285	4.63278	5.57364e-14	4.12093e-12	ENSMUSG00000024079	protein_coding
Gm6548	2.19016	2.55506	1.91882e-11	1.15661e-09	ENSMUSG00000091549	processed_pseudogene
Nppb	2.17936	2.27852	2.68842e-09	1.34502e-07	ENSMUSG00000029019	protein_coding
9330175E14Rik	2.16745	0.885195	2.65948e-07	1.05879e-05	ENSMUSG00000097194	lincRNA
Card11	2.14456	0.922229	7.39613e-06	0.000218908	ENSMUSG00000036526	protein_coding
Slfn8	2.13766	1.83717	2.4371e-07	9.75424e-06	ENSMUSG00000035208	protein_coding
Cd163l1	2.1357	2.05668	7.22641e-08	3.09889e-06	ENSMUSG00000025461	protein_coding
Slc10a6	2.11843	6.3728	2.13384e-17	2.02701e-15	ENSMUSG00000029321	protein_coding
Lce3f	2.11299	6.0423	7.30268e-05	0.00158664	ENSMUSG00000068885	protein_coding
Igtp	2.09099	3.52328	5.85755e-10	3.12868e-08	ENSMUSG00000078853	protein_coding
Samd9l	2.07933	3.82011	1.06419e-08	5.0477e-07	ENSMUSG00000047735	protein_coding
Irgm1	2.05985	4.36302	7.19423e-13	4.86388e-11	ENSMUSG00000046879	protein_coding
Acsf2	2.04843	5.83513	1.86292e-23	2.49648e-21	ENSMUSG00000076435	protein_coding
Rpia	2.04249	6.20634	4.35093e-12	2.77886e-10	ENSMUSG00000053604	protein_coding
Ngf	2.04244	2.4216	1.18073e-12	7.77264e-11	ENSMUSG00000027859	protein_coding
Chit1	2.03406	9.14346	2.90594e-20	3.26801e-18	ENSMUSG00000026450	protein_coding
Zfp92	2.03317	3.82586	4.22848e-07	1.6315e-05	ENSMUSG00000031374	protein_coding
Slfn9	2.03037	3.52444	2.38883e-10	1.32302e-08	ENSMUSG00000069793	protein_coding
Il1b	2.03024	0.936685	5.43755e-08	2.37936e-06	ENSMUSG00000027398	protein_coding
Ttc39b	2.02946	7.21431	3.69834e-14	2.78937e-12	ENSMUSG00000038172	protein_coding
Sh2d5	2.02652	2.15306	2.08084e-09	1.05511e-07	ENSMUSG00000045349	protein_coding
Zbp1	2.02614	2.00915	3.69685e-08	1.63675e-06	ENSMUSG00000027514	protein_coding
Slc14a1	2.02456	3.55279	6.24414e-14	4.57162e-12	ENSMUSG00000059336	protein_coding
Gucy1a3	2.0186	4.73062	1.81889e-15	1.51665e-13	ENSMUSG00000033910	protein_coding
Bst2	2.01125	4.47712	5.58013e-10	2.99115e-08	ENSMUSG00000046718	protein_coding
Gm13781	2.01043	2.12422	2.51245e-05	0.000635908	ENSMUSG00000086854	antisense
5730577I03Rik	2.00861	2.08295	1.31053e-08	6.10863e-07	NA	NA
Siglece	2.00725	1.81503	1.52549e-07	6.27289e-06	ENSMUSG00000030474	protein_coding
Ak4	2.00204	6.01361	3.38923e-21	3.97414e-19	ENSMUSG00000028527	protein_coding
Dpysl4	1.99957	2.02118	1.68853e-11	1.02604e-09	ENSMUSG00000025478	protein_coding
Arg2	1.9815	4.2075	1.73081e-19	1.80401e-17	ENSMUSG00000021125	protein_coding
Irf7	1.9767	4.76032	2.76339e-11	1.63936e-09	ENSMUSG00000025498	protein_coding
Hsp90aa1	1.96766	7.3593	3.01764e-09	1.49973e-07	ENSMUSG00000021270	protein_coding
H2-M2	1.96696	2.0273	1.08512e-11	6.6748e-10	ENSMUSG00000016283	protein_coding
Tnfrsf9	1.96636	-0.0569294	2.3762e-06	7.9786e-05	ENSMUSG00000028965	protein_coding
Polr3g	1.96157	6.46553	5.31334e-10	2.86863e-08	ENSMUSG00000035834	protein_coding
Gm15950	1.9536	1.27231	1.04012e-06	3.74957e-05	ENSMUSG00000089818	unprocessed_pseudogene
Blk	1.94805	0.747059	5.3348e-06	0.000165093	ENSMUSG00000014453	protein_coding
Krt16	1.94679	9.29701	1.3888e-07	5.7741e-06	ENSMUSG00000053797	protein_coding
Kctd4	1.93157	5.34491	5.89296e-07	2.2223e-05	ENSMUSG00000046523	protein_coding
Sprr1b	1.92924	8.08375	2.38084e-08	1.07633e-06	ENSMUSG00000048455	protein_coding
Rnf213	1.92459	6.47092	4.05144e-12	2.60979e-10	ENSMUSG00000070327	protein_coding
H2-Q7	1.91626	5.40567	2.97144e-11	1.74896e-09	ENSMUSG00000060550	protein_coding
Ercc4	1.9154	5.72384	1.06154e-20	1.21623e-18	ENSMUSG00000022545	protein_coding
Icos	1.91371	0.922565	2.81649e-07	1.11832e-05	ENSMUSG00000026009	protein_coding
Parp14	1.90021	4.69522	3.20667e-13	2.20775e-11	ENSMUSG00000034422	protein_coding
Lonp2	1.88931	6.64279	1.91281e-13	1.33532e-11	ENSMUSG00000047866	protein_coding
Gm13086	1.88802	0.770314	5.7408e-07	2.17037e-05	NA	NA
Gbp7	1.88627	3.48717	5.50614e-09	2.67449e-07	ENSMUSG00000040253	protein_coding
Aqr	1.85444	6.94778	7.06154e-17	6.50224e-15	ENSMUSG00000040383	protein_coding
Aim2	1.85012	1.98812	6.4286e-08	2.77261e-06	ENSMUSG00000037860	protein_coding
Irf9	1.84305	5.73874	4.57545e-16	3.94672e-14	ENSMUSG00000002325	protein_coding
Dtx3l	1.83592	4.87674	1.74652e-11	1.05699e-09	ENSMUSG00000049502	protein_coding
Ddx58	1.82898	4.7751	1.78499e-12	1.16482e-10	ENSMUSG00000040296	protein_coding
Arap2	1.82637	7.1743	2.63106e-07	1.05025e-05	ENSMUSG00000037999	protein_coding
Apol7c	1.81459	0.411663	3.99717e-06	0.000127105	ENSMUSG00000044309	protein_coding
Cd207	1.81428	3.06208	7.04674e-13	4.79052e-11	ENSMUSG00000034783	protein_coding
Stat1	1.8057	6.12628	3.51865e-10	1.92743e-08	ENSMUSG00000026104	protein_coding
Faim2	1.80063	2.25833	1.07942e-08	5.09465e-07	ENSMUSG00000023011	protein_coding
Zfp599	1.8005	0.495458	1.54776e-06	5.36497e-05	ENSMUSG00000062794	protein_coding
Abca12	1.79255	8.23729	2.20859e-08	1.00147e-06	ENSMUSG00000050296	protein_coding
Cdca7l	1.77867	4.6336	1.88116e-09	9.6363e-08	ENSMUSG00000021175	protein_coding
Ifi202b	1.7764	3.77808	1.61585e-06	5.57524e-05	ENSMUSG00000026535	protein_coding
Herc6	1.77327	2.56984	8.82629e-07	3.25489e-05	ENSMUSG00000029798	protein_coding
Upp1	1.77089	4.72369	2.52999e-14	1.92755e-12	ENSMUSG00000020407	protein_coding
Il1f9	1.75727	6.03889	1.23551e-09	6.41654e-08	ENSMUSG00000044103	protein_coding
Gsta4	1.74808	4.67149	7.6777e-10	4.07189e-08	ENSMUSG00000032348	protein_coding
Nod2	1.74794	4.4027	3.70164e-12	2.39474e-10	ENSMUSG00000055994	protein_coding
Oasl1	1.74741	0.3096	7.48214e-06	0.000220627	ENSMUSG00000041827	protein_coding
Klk9	1.73437	7.03511	5.22077e-07	1.97875e-05	ENSMUSG00000047884	protein_coding
Tes	1.72873	4.82652	5.07944e-16	4.35642e-14	ENSMUSG00000029552	protein_coding
Nmi	1.7206	2.74581	5.25935e-10	2.84973e-08	ENSMUSG00000026946	protein_coding
Defb14	1.71776	3.28111	8.50844e-06	0.000246531	ENSMUSG00000046354	protein_coding
Gbp2	1.71282	3.67704	6.235e-07	2.33953e-05	ENSMUSG00000028270	protein_coding
Pglyrp3	1.71214	3.66508	7.38922e-08	3.15968e-06	ENSMUSG00000042244	protein_coding
Wnk3	1.70812	0.913811	9.31132e-05	0.00193297	ENSMUSG00000041245	protein_coding
Robo1	1.69772	7.24035	4.20845e-16	3.69384e-14	ENSMUSG00000022883	protein_coding
Ate1	1.6977	5.8095	2.24449e-14	1.73647e-12	ENSMUSG00000030850	protein_coding
Iigp1	1.68542	2.62837	9.36127e-05	0.00194065	ENSMUSG00000054072	protein_coding
Hspa1a	1.68185	5.80956	5.87917e-15	4.74411e-13	ENSMUSG00000091971	protein_coding
Daam1	1.67647	8.04052	9.30253e-13	6.20541e-11	ENSMUSG00000034574	protein_coding
Lipn	1.67155	2.40312	7.46615e-07	2.77375e-05	ENSMUSG00000024770	protein_coding
Gm14062	1.66938	1.94377	6.16307e-06	0.00018612	ENSMUSG00000086214	lincRNA
Dcbld1	1.66237	5.05023	2.11496e-12	1.37417e-10	ENSMUSG00000019891	protein_coding
Hmgn3	1.65536	5.33789	1.23703e-12	8.10769e-11	ENSMUSG00000066456	protein_coding
Spocd1	1.64796	0.240686	0.000118188	0.00233118	ENSMUSG00000028784	protein_coding
Xrcc2	1.64307	3.80363	3.40159e-08	1.52401e-06	ENSMUSG00000028933	protein_coding
Fgfbp1	1.63438	6.50179	2.83201e-11	1.67345e-09	ENSMUSG00000048373	protein_coding
Adh7	1.63031	8.01416	8.02885e-10	4.24314e-08	ENSMUSG00000055301	protein_coding
Cd200r1	1.62214	1.79699	4.31953e-07	1.65986e-05	ENSMUSG00000022667	protein_coding
H2-Q5	1.61401	2.5653	1.54043e-06	5.35192e-05	ENSMUSG00000055413	polymorphic_pseudogene
Tnfsf15	1.60784	0.897408	2.74648e-06	9.1199e-05	ENSMUSG00000050395	protein_coding
H2-Q6	1.60388	4.48967	8.53815e-08	3.60983e-06	ENSMUSG00000073409	protein_coding
Fgf7	1.60151	4.3582	2.09358e-10	1.16813e-08	ENSMUSG00000027208	protein_coding
D630036G22Rik	1.59632	1.44562	3.82321e-07	1.49434e-05	ENSMUSG00000104475	TEC
Stat2	1.59627	5.43585	2.1322e-09	1.07751e-07	ENSMUSG00000040033	protein_coding
Slc26a1	1.59113	1.09215	2.85295e-06	9.39032e-05	ENSMUSG00000046959	protein_coding
Trim12c	1.59013	2.29239	0.000134757	0.00259304	ENSMUSG00000057143	protein_coding
Ankrd22	1.58825	5.55897	1.18055e-14	9.32571e-13	ENSMUSG00000024774	protein_coding
Rsad1	1.58775	4.82332	2.30807e-10	1.28303e-08	ENSMUSG00000039096	protein_coding
Gm757	1.5875	1.75853	2.6323e-05	0.00066108	NA	NA
Macc1	1.58715	4.69921	2.82487e-05	0.000699159	ENSMUSG00000041886	protein_coding
Hsph1	1.58474	6.22316	1.80578e-13	1.26649e-11	ENSMUSG00000029657	protein_coding
Psmb9	1.57938	3.88955	1.63194e-06	5.61785e-05	ENSMUSG00000096727	protein_coding
Dhrs9	1.57858	5.19931	9.09754e-06	0.000262082	ENSMUSG00000027068	protein_coding
F730043M19Rik	1.5734	2.64293	6.38833e-06	0.000191765	ENSMUSG00000052125	processed_transcript
Rptor	1.56462	6.90015	2.12129e-14	1.64966e-12	ENSMUSG00000025583	protein_coding
9930013L23Rik	1.55771	5.04138	1.41881e-07	5.88257e-06	NA	NA
4732465J04Rik	1.55735	0.535894	0.000213923	0.00369904	ENSMUSG00000101517	lincRNA
Ivl	1.54507	6.95381	2.88819e-07	1.14377e-05	ENSMUSG00000049128	protein_coding
Glt1d1	1.5169	2.90917	7.80762e-08	3.32911e-06	ENSMUSG00000049971	protein_coding
Dennd4c	1.51528	6.77137	1.09501e-09	5.74649e-08	ENSMUSG00000038024	protein_coding
Bicc1	1.51356	5.62304	3.41134e-10	1.87549e-08	ENSMUSG00000014329	protein_coding
Ccl2	1.50587	2.59238	1.28143e-08	5.9916e-07	ENSMUSG00000035385	protein_coding
Csnk2a1	1.5056	8.03012	4.93413e-13	3.38157e-11	ENSMUSG00000074698	protein_coding
Casp4	1.50374	2.26038	3.5538e-05	0.000858921	ENSMUSG00000033538	protein_coding
Hspa1b	1.50249	7.9594	3.73622e-11	2.1905e-09	ENSMUSG00000090877	protein_coding
Bola1	1.49801	4.29517	1.26081e-10	7.16799e-09	ENSMUSG00000015943	protein_coding
Trim34a	1.49513	2.17981	4.2545e-06	0.000134433	ENSMUSG00000056144	protein_coding
D16Ertd472e	1.49273	4.99209	1.39401e-11	8.53987e-10	ENSMUSG00000022864	protein_coding
Fam171b	1.49219	4.0144	7.14885e-08	3.07442e-06	ENSMUSG00000048388	protein_coding
Pign	1.49122	5.61094	9.39602e-09	4.47698e-07	ENSMUSG00000056536	protein_coding
Ephb1	1.49092	5.79028	1.55941e-13	1.10402e-11	ENSMUSG00000032537	protein_coding
Krt6b	1.48375	8.53566	0.0067458	0.0466579	ENSMUSG00000023041	protein_coding
Gtpbp8	1.48007	4.93143	1.27454e-08	5.97797e-07	ENSMUSG00000022668	protein_coding
Gm26543	1.47925	1.52933	0.000146216	0.00276045	ENSMUSG00000097884	lincRNA
Prss16	1.47614	0.835652	2.64773e-05	0.000663435	ENSMUSG00000006179	protein_coding
3300005D01Rik	1.4742	2.60797	8.72258e-05	0.00183872	ENSMUSG00000096965	lincRNA
Gpr161	1.47347	4.10522	1.09064e-10	6.29593e-09	ENSMUSG00000040836	protein_coding
Gsta1	1.47013	3.92851	1.49108e-07	6.14825e-06	ENSMUSG00000074183	protein_coding
Mpv17l	1.46465	3.58122	8.79613e-09	4.21793e-07	ENSMUSG00000022679	protein_coding
Cenpe	1.4548	4.66091	3.14325e-05	0.00076961	ENSMUSG00000045328	protein_coding
Cbl	1.45448	6.32734	8.74785e-13	5.86145e-11	ENSMUSG00000034342	protein_coding
A930024E05Rik	1.45095	1.72052	1.56105e-05	0.000413955	ENSMUSG00000056735	antisense
Acy3	1.44153	2.04771	1.42536e-06	5.02684e-05	ENSMUSG00000024866	protein_coding
Tnfrsf23	1.43923	3.58105	5.94987e-08	2.58845e-06	ENSMUSG00000037613	protein_coding
Inpp5d	1.43824	4.84859	1.08312e-11	6.6748e-10	ENSMUSG00000026288	protein_coding
Gm26884	1.43798	0.576887	8.90715e-05	0.00186194	ENSMUSG00000097128	lincRNA
Lgals9	1.43387	5.93743	1.66385e-06	5.70154e-05	ENSMUSG00000001123	protein_coding
Foxp3	1.43338	0.459434	7.53032e-05	0.00162857	ENSMUSG00000039521	protein_coding
Serpinb11	1.42989	4.67637	0.000211472	0.00366935	ENSMUSG00000026327	protein_coding
Krt7	1.41889	3.08861	4.91172e-09	2.4013e-07	ENSMUSG00000023039	protein_coding
Zfp937	1.41569	1.77265	0.000973515	0.0118462	ENSMUSG00000060336	protein_coding
Ciita	1.40581	3.95166	2.76825e-09	1.38035e-07	ENSMUSG00000022504	protein_coding
Klk8	1.39879	8.21955	1.74909e-10	9.86921e-09	ENSMUSG00000064023	protein_coding
Gm5577	1.39736	1.1368	0.000170269	0.00308754	ENSMUSG00000084950	protein_coding
Gm9705	1.39699	1.32556	0.000142064	0.00271277	NA	NA
Cenpf	1.39562	5.23851	0.000118198	0.00233118	ENSMUSG00000026605	protein_coding
Cpa4	1.38782	8.4739	2.30631e-05	0.000590706	ENSMUSG00000039070	protein_coding
Prkcq	1.38672	5.78263	1.37863e-08	6.40614e-07	ENSMUSG00000026778	protein_coding
Abcc3	1.38413	4.19462	3.30611e-09	1.63767e-07	ENSMUSG00000020865	protein_coding
Trim21	1.37795	3.35419	1.00096e-06	3.63322e-05	ENSMUSG00000030966	protein_coding
Cers3	1.37556	6.69701	9.37555e-09	4.47698e-07	ENSMUSG00000030510	protein_coding
Fosl1	1.37506	3.06952	1.68849e-07	6.88657e-06	ENSMUSG00000024912	protein_coding
Dst	1.37172	9.68183	1.70785e-06	5.83898e-05	ENSMUSG00000103888	protein_coding
Parp12	1.37027	5.07914	1.46577e-07	6.06053e-06	ENSMUSG00000038507	protein_coding
Klk6	1.36268	8.22204	5.31864e-06	0.000164933	ENSMUSG00000050063	protein_coding
Serpinb6c	1.35693	1.55827	0.000634783	0.00861572	ENSMUSG00000052180	protein_coding
Ces1h	1.35598	3.09566	0.00413793	0.0335528	ENSMUSG00000074156	protein_coding
Prkd1	1.35406	2.80655	3.83746e-07	1.49601e-05	ENSMUSG00000002688	protein_coding
Aadacl2	1.35328	4.23079	2.45161e-05	0.000622609	ENSMUSG00000091376	protein_coding
Hmmr	1.35057	4.08305	2.28314e-05	0.000585771	ENSMUSG00000020330	protein_coding
Tmigd1	1.34816	1.99897	0.000436268	0.00644482	ENSMUSG00000020839	protein_coding
Ly75	1.34528	1.66029	4.93262e-06	0.000154237	ENSMUSG00000026980	protein_coding
Gm26547	1.34339	0.361927	0.0014292	0.0158826	ENSMUSG00000097095	lincRNA
Ctla4	1.34329	-0.12689	0.000974752	0.0118462	ENSMUSG00000026011	protein_coding
Ica1l	1.33588	2.14784	9.10904e-07	3.35092e-05	ENSMUSG00000026018	protein_coding
H2-Q10	1.33498	1.98621	1.48797e-05	0.000399516	ENSMUSG00000067235	protein_coding
Ttc37	1.33414	5.08545	6.2228e-06	0.000187546	ENSMUSG00000033991	protein_coding
Fbxo30	1.33192	5.0189	5.63391e-06	0.000172521	ENSMUSG00000047648	protein_coding
Ppfia4	1.33171	3.95046	4.41473e-08	1.94559e-06	ENSMUSG00000026458	protein_coding
C330027C09Rik	1.326	4.22716	2.44425e-05	0.000621792	ENSMUSG00000033031	protein_coding
Cyp3a13	1.32284	4.12149	0.000444244	0.00654333	ENSMUSG00000029727	protein_coding
Erap1	1.32048	4.79576	2.3073e-07	9.28423e-06	ENSMUSG00000021583	protein_coding
Rars	1.31737	6.47072	3.45892e-06	0.000111645	ENSMUSG00000018848	protein_coding
P2ry1	1.317	5.37396	3.70286e-10	2.02095e-08	ENSMUSG00000027765	protein_coding
Xpnpep1	1.31579	6.70917	7.60189e-11	4.43956e-09	ENSMUSG00000025027	protein_coding
Galnt3	1.3141	3.69399	1.223e-08	5.75422e-07	ENSMUSG00000026994	protein_coding
Kif20b	1.31138	3.68465	0.000603506	0.00827216	ENSMUSG00000024795	protein_coding
Gm21857	1.31054	0.819247	0.00112251	0.0132139	ENSMUSG00000095134	unprocessed_pseudogene
Ifit3	1.30931	1.95435	7.04047e-05	0.00154715	ENSMUSG00000074896	protein_coding
Ngef	1.30855	4.89463	1.25711e-10	7.16799e-09	ENSMUSG00000026259	protein_coding
Nelfa	1.30843	5.73991	2.00471e-10	1.12692e-08	ENSMUSG00000029111	protein_coding
Nfkbiz	1.30706	5.46631	9.59276e-05	0.001975	ENSMUSG00000035356	protein_coding
Arhgap22	1.30697	1.89476	5.97218e-06	0.000181442	ENSMUSG00000063506	protein_coding
Ereg	1.30429	5.25349	0.00010889	0.00219964	ENSMUSG00000029377	protein_coding
Sdcbp2	1.30406	5.81458	1.16143e-06	4.15047e-05	ENSMUSG00000027456	protein_coding
Zfp54	1.3022	1.87924	0.000613853	0.00838336	ENSMUSG00000023882	protein_coding
Igha	1.30164	0.343234	0.000485702	0.00698112	ENSMUSG00000095079	IG_C_gene
Serpinb2	1.29895	6.57302	7.40923e-06	0.000218908	ENSMUSG00000062345	protein_coding
AK129341	1.29869	2.01221	0.000446191	0.00656556	NA	NA
Gm12968	1.29849	1.72572	0.000736772	0.00969169	ENSMUSG00000085701	lincRNA
Car2	1.297	5.61024	3.53986e-08	1.57189e-06	ENSMUSG00000027562	protein_coding
Cd72	1.29237	1.79386	1.15387e-05	0.000324849	ENSMUSG00000028459	protein_coding
Spink5	1.2908	8.92707	0.000539238	0.00757811	ENSMUSG00000055561	protein_coding
Gm15987	1.28559	3.76113	1.16658e-05	0.000326663	ENSMUSG00000085786	antisense
Filip1l	1.28418	6.47673	6.31297e-07	2.36288e-05	ENSMUSG00000043336	protein_coding
Scml2	1.28237	2.99045	2.22857e-06	7.51656e-05	ENSMUSG00000000037	protein_coding
Mki67	1.28167	7.69197	3.69438e-05	0.000887183	ENSMUSG00000031004	protein_coding
H2-T22	1.27903	6.02576	2.01144e-07	8.1374e-06	ENSMUSG00000056116	protein_coding
Il18rap	1.2756	0.445531	0.00371764	0.0310985	ENSMUSG00000026068	protein_coding
Pls3	1.27544	7.83582	1.80437e-05	0.000472632	ENSMUSG00000016382	protein_coding
Olah	1.27401	4.89876	1.15638e-05	0.000324849	ENSMUSG00000026645	protein_coding
Zmynd15	1.27135	2.71771	1.46017e-06	5.12315e-05	ENSMUSG00000040829	protein_coding
Havcr2	1.27004	0.894682	0.000170536	0.00308754	ENSMUSG00000020399	protein_coding
Mitd1	1.26839	3.79199	1.36117e-05	0.000370104	ENSMUSG00000026088	protein_coding
Dsg1b	1.26598	7.58242	1.4973e-06	5.22626e-05	ENSMUSG00000061928	protein_coding
Caps2	1.26254	2.36633	0.00106543	0.0126813	ENSMUSG00000035694	protein_coding
Fabp5	1.26243	10.5999	6.00957e-08	2.60687e-06	ENSMUSG00000027533	protein_coding
2610528A11Rik	1.2597	4.61093	4.99142e-05	0.00114902	ENSMUSG00000096001	protein_coding
Sh3kbp1	1.25948	6.13335	1.49504e-09	7.71102e-08	ENSMUSG00000040990	protein_coding
Adar	1.25906	6.16467	8.34945e-09	4.02948e-07	ENSMUSG00000027951	protein_coding
Helz2	1.25876	4.83765	1.83547e-06	6.24685e-05	ENSMUSG00000027580	protein_coding
Il7r	1.25832	2.10109	4.32171e-06	0.00013627	ENSMUSG00000003882	protein_coding
H60c	1.25771	5.23499	0.000851584	0.0107497	ENSMUSG00000091618	protein_coding
Gramd1c	1.25537	5.73008	0.000371544	0.005716	ENSMUSG00000036292	protein_coding
Zfp120	1.24897	4.36746	0.000684133	0.00912665	ENSMUSG00000068134	protein_coding
Mlkl	1.24146	2.12545	7.28469e-06	0.000216507	ENSMUSG00000012519	protein_coding
Gm5141	1.24105	0.601182	0.00407269	0.0332212	ENSMUSG00000091183	protein_coding
B2m	1.2387	8.65459	4.67277e-08	2.05069e-06	ENSMUSG00000060802	protein_coding
Il1f8	1.23858	5.64888	8.63786e-05	0.00182343	ENSMUSG00000026985	protein_coding
Cep55	1.23626	3.35626	1.15213e-05	0.000324849	ENSMUSG00000024989	protein_coding
Kif4	1.2339	3.77392	7.611e-06	0.000223987	ENSMUSG00000034311	protein_coding
Gm14149	1.23332	2.21087	0.00147993	0.0162966	ENSMUSG00000067352	lincRNA
Add2	1.23265	2.39823	7.71756e-06	0.000226236	ENSMUSG00000030000	protein_coding
Nol8	1.22995	3.97039	2.00707e-05	0.000520278	ENSMUSG00000021392	protein_coding
Cxcr6	1.22945	1.85686	2.63393e-05	0.00066108	ENSMUSG00000048521	protein_coding
Snapc3	1.22639	5.1281	1.04749e-05	0.000298325	ENSMUSG00000028483	protein_coding
Arntl2	1.22517	3.68546	4.70591e-05	0.00109167	ENSMUSG00000040187	protein_coding
Idua	1.22298	4.60809	1.89377e-08	8.69221e-07	ENSMUSG00000033540	protein_coding
Abhd6	1.22116	5.2591	2.22891e-09	1.11885e-07	ENSMUSG00000025277	protein_coding
Klk7	1.22026	9.67667	2.81252e-06	9.28471e-05	ENSMUSG00000030713	protein_coding
Hist1h2ac	1.21878	1.17926	0.000233323	0.00398401	ENSMUSG00000069270	protein_coding
Clec7a	1.21874	1.55911	0.000543263	0.0076204	ENSMUSG00000102040	protein_coding
Ehf	1.21565	6.96625	0.000119221	0.00234521	ENSMUSG00000012350	protein_coding
Ikzf3	1.21529	0.821415	0.00438916	0.0348902	ENSMUSG00000018168	protein_coding
Tap1	1.21159	6.04769	1.22856e-06	4.3799e-05	ENSMUSG00000037321	protein_coding
Ncapg	1.21153	3.57542	0.000373048	0.00571918	ENSMUSG00000015880	protein_coding
Top2a	1.21094	6.67407	4.10206e-06	0.00012989	ENSMUSG00000020914	protein_coding
Slc16a14	1.20799	5.5533	2.19024e-09	1.10313e-07	ENSMUSG00000026220	protein_coding
Smc2	1.20676	4.78927	7.70396e-05	0.00166238	ENSMUSG00000028312	protein_coding
Parp10	1.20349	4.76872	1.15756e-06	4.14649e-05	ENSMUSG00000063268	protein_coding
Slc7a11	1.20044	5.35651	0.000405244	0.00614375	ENSMUSG00000027737	protein_coding
Slfn4	1.19915	1.04547	0.00201774	0.0203114	ENSMUSG00000000204	protein_coding
AF251705	1.19698	0.674769	0.000513255	0.00731019	ENSMUSG00000044811	protein_coding
Nmu	1.19553	4.89888	5.84714e-06	0.000178012	ENSMUSG00000029236	protein_coding
Gm21833	1.19375	2.74806	0.00080357	0.0103283	ENSMUSG00000094030	protein_coding
G530011O06Rik	1.19371	2.29826	0.00647062	0.0452974	ENSMUSG00000072844	processed_transcript
Slc28a3	1.19181	4.57433	0.000503432	0.00720306	ENSMUSG00000021553	protein_coding
Dcaf17	1.19141	4.66855	0.000102014	0.00208033	ENSMUSG00000041966	protein_coding
Gm15726	1.18952	0.600474	0.00714624	0.0485529	ENSMUSG00000087263	antisense
Sox15	1.18891	4.03384	1.34009e-05	0.000365911	ENSMUSG00000041287	protein_coding
Dsc1	1.18736	9.14268	3.88856e-05	0.000927876	ENSMUSG00000044322	protein_coding
Gbp6	1.18717	1.77079	0.00431687	0.0345527	ENSMUSG00000079362	protein_coding
Il1a	1.18577	3.32437	0.00557486	0.0409838	ENSMUSG00000027399	protein_coding
Rbm25	1.18485	7.57764	8.1754e-06	0.000238725	ENSMUSG00000010608	protein_coding
Cd244	1.18424	1.26188	0.000254431	0.00429074	ENSMUSG00000004709	protein_coding
Krt1	1.18384	13.6794	1.04176e-06	3.74957e-05	ENSMUSG00000046834	protein_coding
Irgm2	1.18149	4.01386	0.000144779	0.00274078	ENSMUSG00000069874	protein_coding
Clock	1.18006	6.86568	1.54771e-05	0.000412605	ENSMUSG00000029238	protein_coding
Agtr1a	1.17735	1.29674	0.00114579	0.0134386	ENSMUSG00000049115	protein_coding
Tmem95	1.17624	1.71071	0.000337961	0.00533382	ENSMUSG00000094845	protein_coding
Tnfsf18	1.17616	0.281194	0.00301246	0.026821	ENSMUSG00000066755	protein_coding
Gm11131	1.17372	0.372311	0.00243645	0.0232625	ENSMUSG00000079505	antisense
Shprh	1.17347	5.60155	7.21941e-05	0.00157494	ENSMUSG00000090112	protein_coding
Smc4	1.17186	5.85055	8.46658e-05	0.00178979	ENSMUSG00000034349	protein_coding
Sdr9c7	1.17116	6.7391	4.68622e-05	0.00108938	ENSMUSG00000040127	protein_coding
Hpgds	1.16809	2.76468	7.83439e-05	0.00168284	ENSMUSG00000029919	protein_coding
Arid4a	1.16724	5.39076	5.47889e-06	0.000169203	ENSMUSG00000048118	protein_coding
C430042M11Rik	1.16673	0.562779	0.000773616	0.0100617	ENSMUSG00000097254	lincRNA
Bdkrb2	1.16403	2.14734	4.04435e-05	0.000955932	ENSMUSG00000021070	protein_coding
H2-Q4	1.16393	5.45831	1.81518e-08	8.35707e-07	ENSMUSG00000035929	protein_coding
Bub1	1.16337	3.16525	0.00119751	0.0138769	ENSMUSG00000027379	protein_coding
Sltm	1.16315	6.29795	1.2698e-05	0.000350338	ENSMUSG00000032212	protein_coding
Ncoa2	1.16218	7.27563	4.42031e-08	1.94559e-06	ENSMUSG00000005886	protein_coding
Slitrk6	1.16183	4.67421	0.000473353	0.00686177	ENSMUSG00000045871	protein_coding
Nucb2	1.16173	5.15266	1.55431e-05	0.000412895	ENSMUSG00000030659	protein_coding
Polq	1.16149	2.10751	0.000399991	0.00608871	ENSMUSG00000034206	protein_coding
Gm10031	1.16117	0.875274	0.00032483	0.0051646	ENSMUSG00000101523	protein_coding
Asns	1.161	5.27745	1.26533e-07	5.30482e-06	ENSMUSG00000029752	protein_coding
Ccnb1	1.16072	5.0894	9.85824e-08	4.1446e-06	ENSMUSG00000041431	protein_coding
Tlr13	1.15875	0.783074	0.00567373	0.0413901	ENSMUSG00000033777	protein_coding
Nqo1	1.14984	4.57476	2.61875e-08	1.18032e-06	ENSMUSG00000003849	protein_coding
Aspm	1.14969	4.75256	0.000494544	0.00708603	ENSMUSG00000033952	protein_coding
Pappa	1.14861	5.17328	4.67082e-07	1.78838e-05	ENSMUSG00000028370	protein_coding
Tdh	1.14827	4.38633	1.62754e-07	6.65608e-06	ENSMUSG00000021953	protein_coding
Ddx10	1.14604	4.44698	1.98943e-05	0.000516599	ENSMUSG00000053289	protein_coding
Pik3c2a	1.14425	5.72645	0.00142871	0.0158826	ENSMUSG00000030660	protein_coding
Atp11b	1.14418	6.62829	0.000113457	0.00226973	ENSMUSG00000037400	protein_coding
Pqlc1	1.14396	6.467	1.63429e-08	7.57072e-07	ENSMUSG00000034006	protein_coding
Pmaip1	1.13919	1.94421	5.13486e-05	0.00117843	ENSMUSG00000024521	protein_coding
Klrk1	1.1389	0.453314	0.00516588	0.0388537	ENSMUSG00000030149	protein_coding
Sostdc1	1.13794	7.49303	6.27514e-06	0.000188745	ENSMUSG00000036169	protein_coding
Cnfn	1.13576	8.19637	0.000146994	0.00277129	ENSMUSG00000063651	protein_coding
Adrb3	1.13306	1.77428	0.00163701	0.0175374	ENSMUSG00000031489	protein_coding
Kif11	1.13177	5.0548	0.000112781	0.00226301	ENSMUSG00000012443	protein_coding
I830012O16Rik	1.12634	0.598835	0.0051766	0.0388952	NA	NA
Hrnr	1.12557	9.67421	0.00545658	0.0404035	ENSMUSG00000041991	protein_coding
H2-K1	1.12349	8.85637	4.9867e-06	0.000154959	ENSMUSG00000061232	protein_coding
Klk13	1.12224	6.62643	0.000166555	0.00304485	ENSMUSG00000054046	protein_coding
Ppig	1.12073	6.05862	1.25272e-05	0.000346264	ENSMUSG00000042133	protein_coding
Dlgap5	1.12014	3.95029	9.94772e-06	0.000285479	ENSMUSG00000037544	protein_coding
Mlh3	1.1201	3.92737	0.000143225	0.00272454	ENSMUSG00000021245	protein_coding
Anln	1.1197	5.85709	3.27506e-06	0.000106628	ENSMUSG00000036777	protein_coding
Hspa4l	1.1178	6.33237	0.000418928	0.00627562	ENSMUSG00000025757	protein_coding
4632434I11Rik	1.11746	1.93044	0.000874677	0.0109583	NA	NA
Kcnv1	1.11629	1.31299	0.000177636	0.00319681	ENSMUSG00000022342	protein_coding
Ncl	1.11525	8.48339	8.55724e-06	0.000247468	ENSMUSG00000026234	protein_coding
Shcbp1	1.1137	2.9601	0.000133488	0.00258187	ENSMUSG00000022322	protein_coding
Gpx2	1.11329	5.70344	2.11849e-05	0.000547271	ENSMUSG00000042808	protein_coding
Zfp955a	1.1119	2.01834	0.00263834	0.0246155	ENSMUSG00000094441	protein_coding
Ube2w	1.10999	5.06309	4.72839e-07	1.80581e-05	ENSMUSG00000025939	protein_coding
Cacna1e	1.10822	1.80524	0.00128084	0.0146414	ENSMUSG00000004110	protein_coding
Gtf2ird1	1.108	6.84908	6.35792e-08	2.75003e-06	ENSMUSG00000023079	protein_coding
Fam83b	1.10643	6.14561	1.28502e-05	0.00035324	ENSMUSG00000032358	protein_coding
Psmb8	1.1026	3.37493	0.000484893	0.00697924	ENSMUSG00000024338	protein_coding
Pof1b	1.10129	8.1262	0.00244655	0.0233292	ENSMUSG00000034607	protein_coding
Sgol2	1.10111	1.62929	0.00294633	0.0264009	NA	NA
Arhgap28	1.10014	3.79162	1.27612e-05	0.000351436	ENSMUSG00000024043	protein_coding
Acot6	1.10004	3.69311	9.55678e-06	0.000274785	ENSMUSG00000043487	protein_coding
Gm6410	1.09935	0.777614	0.00243024	0.0232328	ENSMUSG00000097308	lincRNA
Ifi35	1.09916	4.14356	8.24154e-06	0.000240189	ENSMUSG00000010358	protein_coding
Tfcp2	1.0958	4.44893	6.23264e-07	2.33953e-05	ENSMUSG00000009733	protein_coding
Eif1a	1.09112	5.61982	0.000114173	0.00227573	ENSMUSG00000057561	protein_coding
6030443J06Rik	1.08852	1.42233	0.000972931	0.0118462	ENSMUSG00000097207	lincRNA
Zc3h12a	1.08487	5.45528	0.00200344	0.0202233	ENSMUSG00000042677	protein_coding
Slk	1.08457	7.47502	0.000200765	0.0035243	ENSMUSG00000025060	protein_coding
Ddx52	1.08313	4.41968	0.000623852	0.00849672	ENSMUSG00000020677	protein_coding
Pnpt1	1.08256	4.43881	3.55263e-05	0.000858921	ENSMUSG00000020464	protein_coding
Oas1c	1.08061	2.01328	0.000872794	0.0109438	ENSMUSG00000001166	protein_coding
Adamts3	1.08049	2.27173	0.000207951	0.00362184	ENSMUSG00000043635	protein_coding
Casp14	1.07995	7.57865	5.4867e-05	0.00124584	ENSMUSG00000005355	protein_coding
Vav3	1.07985	5.83557	2.95296e-06	9.67707e-05	ENSMUSG00000033721	protein_coding
Marveld2	1.07908	5.05995	9.18099e-08	3.87071e-06	ENSMUSG00000021636	protein_coding
Amd1	1.07899	5.80569	2.78626e-06	9.23157e-05	ENSMUSG00000075232	protein_coding
Sec14l2	1.07863	5.67014	8.03101e-08	3.41466e-06	ENSMUSG00000003585	protein_coding
Stard4	1.07736	6.41836	7.81251e-05	0.00168232	ENSMUSG00000024378	protein_coding
Npm1	1.07664	8.04171	0.000186458	0.00331975	ENSMUSG00000057113	protein_coding
Trim56	1.07388	5.75149	1.03972e-06	3.74957e-05	ENSMUSG00000043279	protein_coding
Kpna2	1.07265	6.34471	2.06951e-06	7.02742e-05	ENSMUSG00000018362	protein_coding
Mastl	1.07158	3.09411	0.000473635	0.00686177	ENSMUSG00000026779	protein_coding
Trmt10b	1.0688	3.18586	5.30633e-05	0.00121407	ENSMUSG00000035601	protein_coding
Ndc80	1.0652	2.84882	0.000887124	0.0110865	ENSMUSG00000024056	protein_coding
4933404O12Rik	1.06496	2.41342	5.53907e-05	0.00125491	ENSMUSG00000097908	lincRNA
Gpr137b-ps	1.06314	2.46215	5.40643e-05	0.00123321	ENSMUSG00000097715	lincRNA
Lbp	1.06313	5.93686	8.42135e-07	3.1132e-05	ENSMUSG00000016024	protein_coding
Hspa8	1.063	10.0157	2.12028e-06	7.1674e-05	ENSMUSG00000015656	protein_coding
Gm20469	1.0592	2.26087	0.00744103	0.0499474	NA	NA
Tlr2	1.05643	3.25239	1.35804e-05	0.000369924	ENSMUSG00000027995	protein_coding
Ftsj3	1.05529	6.0276	3.89635e-06	0.000124692	ENSMUSG00000020706	protein_coding
P2rx7	1.05239	5.29615	2.7475e-05	0.000682736	ENSMUSG00000029468	protein_coding
Samhd1	1.04999	6.68444	5.00117e-07	1.90514e-05	ENSMUSG00000027639	protein_coding
Kif5b	1.04925	7.55144	0.000757938	0.00989208	ENSMUSG00000006740	protein_coding
Dyrk3	1.04788	2.31236	0.00190975	0.0195521	ENSMUSG00000016526	protein_coding
Nuf2	1.04779	3.21557	0.000286735	0.00472404	ENSMUSG00000026683	protein_coding
Mki67ip	1.04743	4.83631	1.00383e-05	0.000286435	NA	NA
Ckap2	1.04417	4.6616	4.68586e-06	0.000147442	ENSMUSG00000037725	protein_coding
Gm10052	1.04367	1.17266	0.00444264	0.0351315	ENSMUSG00000058922	processed_pseudogene
Ascc3	1.03862	5.8018	0.000764185	0.0099563	ENSMUSG00000038774	protein_coding
2310042E22Rik	1.03835	7.97571	2.19548e-05	0.000565215	NA	NA
Jmjd1c	1.03666	6.64995	0.00125084	0.0143641	ENSMUSG00000037876	protein_coding
Prc1	1.03554	5.29739	7.85012e-06	0.000229673	ENSMUSG00000038943	protein_coding
Klk5	1.03461	7.48454	4.92858e-06	0.000154237	ENSMUSG00000074155	protein_coding
Mphosph10	1.03423	4.31616	0.000671262	0.00900355	ENSMUSG00000030521	protein_coding
Nfe2l2	1.03304	7.46978	6.84806e-07	2.55678e-05	ENSMUSG00000015839	protein_coding
Snx16	1.02746	3.72112	0.000753264	0.00983964	ENSMUSG00000027534	protein_coding
Zfp68	1.02659	4.92982	0.00178251	0.0186437	ENSMUSG00000058291	protein_coding
Scamp1	1.0262	7.00343	3.92788e-06	0.000125433	ENSMUSG00000021687	protein_coding
Dnttip2	1.02608	4.84739	0.000354138	0.00553234	ENSMUSG00000039756	protein_coding
Zfp719	1.02377	2.80197	0.00340995	0.02938	ENSMUSG00000030469	protein_coding
Heatr1	1.02186	5.47612	3.89572e-06	0.000124692	ENSMUSG00000050244	protein_coding
Esd	1.02152	6.2016	3.41563e-06	0.000110964	ENSMUSG00000021996	protein_coding
D19Bwg1357e	1.02072	5.4016	1.38813e-05	0.000376753	ENSMUSG00000041360	protein_coding
Kif15	1.01786	3.89228	0.000534618	0.00754453	ENSMUSG00000036768	protein_coding
Dennd1b	1.01768	5.44668	0.00227601	0.0221248	ENSMUSG00000056268	protein_coding
Trim25	1.01739	6.43376	7.64156e-07	2.8319e-05	ENSMUSG00000000275	protein_coding
Dkc1	1.01723	5.00709	0.000230885	0.00394688	ENSMUSG00000031403	protein_coding
Gm16516	1.01607	2.68697	0.000534014	0.00754453	NA	NA
Ccdc88b	1.01357	2.56463	0.000144809	0.00274078	ENSMUSG00000047810	protein_coding
Chrm4	1.0133	0.936397	0.00523482	0.0392063	ENSMUSG00000040495	protein_coding
Gm14276	1.01085	0.402723	0.00351953	0.0299653	ENSMUSG00000082163	processed_pseudogene
Gm6166	1.01014	1.77176	0.000318357	0.00510494	ENSMUSG00000074280	pseudogene
Cd4	1.00713	1.43561	0.0025283	0.0239069	ENSMUSG00000023274	protein_coding
Hnrnpa3	1.00703	8.51693	0.000185771	0.00331144	ENSMUSG00000059005	protein_coding
Kbtbd8	1.00561	2.45252	0.00510959	0.0385764	ENSMUSG00000030031	protein_coding
Trabd2b	1.00526	5.89203	1.46093e-06	5.12315e-05	ENSMUSG00000070867	protein_coding
Cebpz	1.00448	5.09062	1.63579e-05	0.000429974	ENSMUSG00000024081	protein_coding
Zfp110	1.0042	5.03719	3.91787e-05	0.00093206	ENSMUSG00000058638	protein_coding
Stil	1.00355	3.05615	0.000723179	0.00953796	ENSMUSG00000028718	protein_coding
Slc25a13	1.00326	5.28616	5.1707e-07	1.96473e-05	ENSMUSG00000015112	protein_coding
Cops2	1.0021	6.09534	0.00209078	0.0209064	ENSMUSG00000027206	protein_coding
Cacybp	1.00154	5.46887	5.72019e-05	0.0012891	ENSMUSG00000014226	protein_coding
Eif3a	1.00097	8.16137	8.77934e-05	0.00184342	ENSMUSG00000024991	protein_coding
Kif20a	0.999785	4.28283	4.08933e-05	0.000965043	ENSMUSG00000003779	protein_coding
Cct8	0.999645	7.10542	6.12401e-05	0.00136779	ENSMUSG00000025613	protein_coding
Mis12	0.999564	4.19793	0.000100512	0.00205249	ENSMUSG00000040599	protein_coding
Gnpnat1	0.999459	4.41226	3.07004e-05	0.000756622	ENSMUSG00000037722	protein_coding
Mycbp2	0.999219	7.75033	0.000358644	0.00556725	ENSMUSG00000033004	protein_coding
Gsdmc	0.999056	5.84969	0.00293062	0.0263072	ENSMUSG00000079025	protein_coding
Trim30a	0.998482	2.39402	0.000358103	0.00556725	ENSMUSG00000030921	protein_coding
1500009L16Rik	0.99455	0.66516	0.0024656	0.0234365	ENSMUSG00000087651	protein_coding
Kif14	0.994286	3.85308	0.000171604	0.00310314	ENSMUSG00000041498	protein_coding
Nop58	0.993511	5.6954	0.000394255	0.0060136	ENSMUSG00000026020	protein_coding
Cxcl16	0.992989	4.41192	5.54934e-06	0.000170327	ENSMUSG00000018920	protein_coding
Sox7	0.992916	6.98179	1.09069e-05	0.00031004	ENSMUSG00000063060	protein_coding
Depdc1a	0.992225	2.95104	0.00567532	0.0413901	ENSMUSG00000028175	protein_coding
Rplp0-ps1	0.991894	2.70916	0.00480694	0.0371128	ENSMUSG00000081640	processed_pseudogene
Hbegf	0.990758	4.43775	0.000424023	0.00631365	ENSMUSG00000024486	protein_coding
Zfp35	0.990755	3.67529	0.00189997	0.0195186	ENSMUSG00000063281	protein_coding
Gcc2	0.989272	4.62115	0.00290858	0.0261563	ENSMUSG00000038039	protein_coding
Blzf1	0.988738	5.60482	4.68877e-05	0.00108938	ENSMUSG00000026577	protein_coding
Stam2	0.988391	6.2438	1.74521e-06	5.95314e-05	ENSMUSG00000055371	protein_coding
Rbp7	0.9854	1.70846	0.00427146	0.0343085	ENSMUSG00000028996	protein_coding
4833423E24Rik	0.984387	5.15198	0.001518	0.0166426	ENSMUSG00000075217	protein_coding
Gm15964	0.983718	0.977524	0.00442115	0.0350539	ENSMUSG00000085337	processed_transcript
Tcp1	0.983288	7.08304	6.83076e-05	0.00150769	ENSMUSG00000068039	protein_coding
Dcaf13	0.982822	4.47497	0.00049478	0.00708603	ENSMUSG00000022300	protein_coding
Hsp90b1	0.981092	7.15093	0.000287779	0.00473605	ENSMUSG00000020048	protein_coding
Ssb	0.978	6.09243	0.000718765	0.00948807	ENSMUSG00000068882	protein_coding
Gtpbp4	0.976998	5.37113	0.000143639	0.00272895	ENSMUSG00000021149	protein_coding
Gm10040	0.974085	3.47594	0.000987617	0.0119831	ENSMUSG00000058360	pseudogene
Sgms1	0.973748	6.68006	2.91563e-06	9.57565e-05	ENSMUSG00000040451	protein_coding
Slc20a1	0.973653	5.15342	0.000699954	0.00928877	ENSMUSG00000027397	protein_coding
Utp14a	0.973398	4.4424	0.000358687	0.00556725	ENSMUSG00000063785	protein_coding
Cd86	0.973287	1.86341	0.00384962	0.0317991	ENSMUSG00000022901	protein_coding
Bzw1	0.971672	7.63146	5.94141e-05	0.00133295	ENSMUSG00000051223	protein_coding
Tdrd7	0.970949	4.50819	2.541e-05	0.000642051	ENSMUSG00000035517	protein_coding
Chga	0.970327	1.56916	0.00169427	0.017908	ENSMUSG00000021194	protein_coding
Scfd1	0.970073	4.7495	0.00194002	0.0197542	ENSMUSG00000020952	protein_coding
Calm4	0.969274	11.4607	0.000169177	0.00308153	ENSMUSG00000033765	protein_coding
Maoa	0.969172	4.92589	0.00222446	0.0217719	ENSMUSG00000025037	protein_coding
Knstrn	0.967451	3.84262	3.54627e-05	0.000858921	ENSMUSG00000027331	protein_coding
Gm16793	0.967028	0.647078	0.00632681	0.0447287	ENSMUSG00000097357	lincRNA
Nemf	0.966498	5.46635	0.00527535	0.0393919	ENSMUSG00000020982	protein_coding
Trim13	0.965136	4.52945	0.000408358	0.00616605	ENSMUSG00000035235	protein_coding
Zfp748	0.965063	3.26408	0.00499306	0.0380645	ENSMUSG00000095432	protein_coding
Rapgef5	0.963593	4.35965	0.000635459	0.00861572	ENSMUSG00000041992	protein_coding
Spdl1	0.963239	2.40551	0.00191598	0.0195892	ENSMUSG00000069910	protein_coding
Plcxd2	0.960615	5.69114	0.00474066	0.0368285	ENSMUSG00000087141	protein_coding
Rbl1	0.959938	5.17877	2.81467e-06	9.28471e-05	ENSMUSG00000027641	protein_coding
Dsc3	0.958104	9.37807	0.000122599	0.00239907	ENSMUSG00000059898	protein_coding
Clca5	0.958095	5.33529	1.48727e-06	5.20337e-05	NA	NA
Skiv2l2	0.957631	5.27317	0.00101864	0.0122408	ENSMUSG00000016018	protein_coding
Nusap1	0.957591	4.4718	0.000295432	0.00481971	ENSMUSG00000027306	protein_coding
Agrp	0.95647	0.470644	0.00526178	0.0393493	ENSMUSG00000005705	protein_coding
Utp20	0.95621	5.59418	3.08046e-05	0.000757944	ENSMUSG00000004356	protein_coding
4732490B19Rik	0.952519	0.595056	0.00591497	0.0426571	ENSMUSG00000085421	lincRNA
Wdr3	0.952031	4.81138	4.58514e-05	0.00107027	ENSMUSG00000033285	protein_coding
Lgals3bp	0.951517	4.99297	0.00546919	0.0404569	ENSMUSG00000033880	protein_coding
Prune2	0.949108	3.77413	3.113e-05	0.000763447	ENSMUSG00000039126	protein_coding
Agpat9	0.94867	3.74403	0.00157602	0.0170914	ENSMUSG00000029314	protein_coding
Ccrn4l	0.948083	8.8452	0.000215547	0.00372283	ENSMUSG00000023087	protein_coding
Tiparp	0.946702	5.05361	0.00582241	0.0422167	ENSMUSG00000034640	protein_coding
Ncapg2	0.945774	4.55944	0.00130345	0.0148546	ENSMUSG00000042029	protein_coding
Ifitm3	0.945589	7.29093	0.000185055	0.00330261	ENSMUSG00000025492	protein_coding
Smc3	0.945497	5.79271	0.000660132	0.00889369	ENSMUSG00000024974	protein_coding
Parp8	0.944802	4.83445	3.82016e-06	0.000122777	ENSMUSG00000021725	protein_coding
Ccdc132	0.944544	4.84782	0.00151796	0.0166426	ENSMUSG00000001376	protein_coding
Rlf	0.944472	5.12914	0.00131351	0.0149578	ENSMUSG00000049878	protein_coding
Lars	0.942056	5.89231	0.000183339	0.00328369	ENSMUSG00000024493	protein_coding
Gtf2f1	0.942039	5.90839	1.44532e-05	0.000390159	ENSMUSG00000002658	protein_coding
Ranbp2	0.940042	6.84409	0.00393679	0.0323927	ENSMUSG00000003226	protein_coding
Abce1	0.939004	6.54145	0.00057875	0.00802073	ENSMUSG00000058355	protein_coding
Mis18bp1	0.938953	3.33277	0.00540488	0.0400998	ENSMUSG00000047534	protein_coding
Kif2c	0.938366	4.20927	2.32266e-05	0.00059388	ENSMUSG00000028678	protein_coding
Hmgcll1	0.937146	0.574434	0.00628678	0.0445506	ENSMUSG00000007908	protein_coding
Ddx21	0.935497	7.02239	1.55214e-05	0.000412895	ENSMUSG00000020075	protein_coding
Mblac2	0.935247	4.30758	0.000139122	0.00266677	ENSMUSG00000051098	protein_coding
Ik	0.934448	6.35288	0.000110728	0.00223376	ENSMUSG00000024474	protein_coding
Tpx2	0.933394	5.06788	9.1173e-05	0.00189531	ENSMUSG00000027469	protein_coding
Gm21897	0.932697	6.15075	0.00411943	0.0335114	ENSMUSG00000094472	protein_coding
Lrrfip1	0.931777	6.97319	0.000154968	0.00288217	ENSMUSG00000026305	protein_coding
Cdcp1	0.929721	6.5795	5.77884e-06	0.00017629	ENSMUSG00000035498	protein_coding
Zfp51	0.92949	2.79647	0.00678442	0.0468603	ENSMUSG00000023892	protein_coding
Clec2g	0.929469	3.49026	0.00193961	0.0197542	ENSMUSG00000000248	protein_coding
Epm2a	0.929385	4.66651	3.94418e-05	0.00093668	ENSMUSG00000055493	protein_coding
Polr1e	0.929108	3.51025	0.000213562	0.00369706	ENSMUSG00000028318	protein_coding
Tpr	0.928159	6.89122	0.00165218	0.0176245	ENSMUSG00000006005	protein_coding
Naa15	0.927901	6.61724	0.000348096	0.00545362	ENSMUSG00000063273	protein_coding
Smc1a	0.926652	6.54336	0.000196938	0.0034655	ENSMUSG00000041133	protein_coding
Copb1	0.925527	6.48967	0.000305248	0.00493693	ENSMUSG00000030754	protein_coding
Esf1	0.924902	4.05656	0.00298768	0.0266794	ENSMUSG00000045624	protein_coding
Eif2s2	0.92376	6.4075	0.0011643	0.0135781	ENSMUSG00000074656	protein_coding
Tpd52	0.923228	7.01512	1.39117e-05	0.000376897	ENSMUSG00000027506	protein_coding
Cct6a	0.920976	6.84897	0.000251296	0.00424742	ENSMUSG00000029447	processed_transcript
Orai1	0.920888	5.36999	2.43785e-05	0.000621218	ENSMUSG00000049686	protein_coding
Gnl3	0.920327	5.32363	0.000324308	0.00516177	ENSMUSG00000042354	protein_coding
Galnt6	0.919879	5.31531	0.00016186	0.00298081	ENSMUSG00000037280	protein_coding
Casc5	0.91897	4.16388	0.00402021	0.0328645	ENSMUSG00000027326	protein_coding
Neo1	0.918514	7.42078	8.32868e-06	0.000242258	ENSMUSG00000032340	protein_coding
Polr2b	0.916285	5.8844	7.10499e-05	0.00155905	ENSMUSG00000029250	protein_coding
Bcl3	0.916274	3.40891	0.00133868	0.0151754	ENSMUSG00000053175	protein_coding
Ipo7	0.915769	6.59243	0.00146269	0.0161305	ENSMUSG00000066232	protein_coding
Vps35	0.914119	6.71916	0.00338033	0.0291898	ENSMUSG00000031696	protein_coding
Gpbp1l1	0.913376	6.30248	1.5786e-05	0.000417134	ENSMUSG00000034042	protein_coding
Mapk6	0.912144	7.27915	9.40368e-05	0.00194676	ENSMUSG00000042688	protein_coding
Eda2r	0.910684	3.54286	0.00142727	0.0158826	ENSMUSG00000034457	protein_coding
Aldh1l2	0.91065	2.9295	0.00189248	0.019495	ENSMUSG00000020256	protein_coding
Slc5a1	0.909828	6.11243	0.00618822	0.0440527	ENSMUSG00000011034	protein_coding
Cdhr1	0.90951	3.70359	0.000357158	0.00556201	ENSMUSG00000021803	protein_coding
Eif2s1	0.909438	6.0808	0.000160144	0.0029622	ENSMUSG00000021116	protein_coding
Hook1	0.906695	5.5019	0.00637004	0.0449497	ENSMUSG00000028572	protein_coding
Lrba	0.90643	6.45986	9.8342e-05	0.00201641	ENSMUSG00000028080	protein_coding
Ifit2	0.90495	2.72406	0.00699646	0.0478187	ENSMUSG00000045932	protein_coding
Gnai3	0.904741	7.56111	0.000587653	0.00809925	ENSMUSG00000000001	protein_coding
Psat1	0.903423	6.82576	2.78423e-05	0.000690719	ENSMUSG00000024640	protein_coding
Itsn2	0.901929	6.27744	0.00152953	0.0167567	ENSMUSG00000020640	protein_coding
Pcnxl4	0.90118	4.16878	7.51665e-05	0.00162796	ENSMUSG00000034501	protein_coding
Car12	0.900714	8.17388	0.000124952	0.00244193	ENSMUSG00000032373	protein_coding
Zfp930	0.900241	2.03825	0.00684201	0.0471495	ENSMUSG00000059897	protein_coding
Taf1	0.900137	5.8008	0.00126119	0.0144573	ENSMUSG00000031314	protein_coding
Nkpd1	0.89789	6.14169	0.00048606	0.00698112	ENSMUSG00000060621	protein_coding
Ktn1	0.896788	6.53664	0.00296312	0.0265031	ENSMUSG00000021843	protein_coding
Them5	0.896585	7.57459	2.68255e-05	0.000669923	ENSMUSG00000028148	protein_coding
Rasal2	0.896436	5.85144	7.35013e-05	0.00159419	ENSMUSG00000070565	protein_coding
Flrt3	0.895692	6.32155	0.000196953	0.0034655	ENSMUSG00000051379	protein_coding
Baz1a	0.895527	5.8728	0.00042249	0.00629708	ENSMUSG00000035021	protein_coding
Ddx3x	0.893406	8.50696	0.00209394	0.0209147	ENSMUSG00000000787	protein_coding
Sgol1	0.89333	3.04114	0.00103263	0.0123497	ENSMUSG00000023940	protein_coding
Eprs	0.892378	7.15285	0.000484999	0.00697924	ENSMUSG00000026615	protein_coding
Brwd3	0.890525	5.23491	0.00331888	0.0287714	ENSMUSG00000063663	protein_coding
H2-M5	0.889587	1.31223	0.00277127	0.0253776	ENSMUSG00000024459	protein_coding
Smek2	0.889193	6.11	0.00133051	0.0150942	ENSMUSG00000020463	protein_coding
Btbd3	0.887759	7.12925	0.000115808	0.00229915	ENSMUSG00000062098	protein_coding
Neurl1b	0.887226	4.90758	0.000203686	0.00356308	ENSMUSG00000034413	protein_coding
Il18r1	0.887046	1.61068	0.00587973	0.0425228	ENSMUSG00000026070	protein_coding
Taf1d	0.886944	3.97984	0.00291759	0.0262216	ENSMUSG00000031939	protein_coding
Dnajc2	0.886688	4.62839	0.000909371	0.0112893	ENSMUSG00000029014	protein_coding
Eif5b	0.882115	6.50192	0.00014716	0.00277129	ENSMUSG00000026083	protein_coding
Hmgn5	0.881123	4.2183	0.0068877	0.0472475	ENSMUSG00000031245	protein_coding
Ckap5	0.877921	6.34457	0.000933005	0.0115052	ENSMUSG00000040549	protein_coding
Dus2l	0.877334	3.72761	0.000113721	0.00226973	NA	NA
Csrnp1	0.875895	4.82985	0.000116401	0.00230751	ENSMUSG00000032515	protein_coding
Ercc6l	0.875409	2.90841	0.00304361	0.0270146	ENSMUSG00000051220	protein_coding
Mpzl3	0.874891	6.70521	0.000472253	0.00686162	ENSMUSG00000070305	protein_coding
Tgs1	0.874324	4.45838	0.00241846	0.023146	ENSMUSG00000028233	protein_coding
Wdr31	0.873581	3.41465	0.00364147	0.030705	ENSMUSG00000028391	protein_coding
Cep192	0.872705	4.36368	0.000489199	0.00701949	ENSMUSG00000024542	protein_coding
Krr1	0.872615	4.32701	0.00206397	0.0206935	ENSMUSG00000063334	protein_coding
Capza1	0.872443	6.13666	0.000602884	0.00827216	ENSMUSG00000070372	protein_coding
Cenpq	0.872205	2.24264	0.00721407	0.0488429	ENSMUSG00000023919	protein_coding
Yae1d1	0.87177	3.97809	0.000704548	0.00933324	ENSMUSG00000075054	protein_coding
2010109I03Rik	0.871298	5.77317	0.000603273	0.00827216	ENSMUSG00000063522	protein_coding
Thumpd3	0.869863	4.73895	0.000938625	0.0115474	ENSMUSG00000030264	protein_coding
Cd101	0.869853	1.18315	0.00377839	0.0314227	ENSMUSG00000086564	protein_coding
A230046K03Rik	0.869312	5.28128	0.00576136	0.0418955	ENSMUSG00000034560	protein_coding
Avpi1	0.868687	6.76361	7.96653e-05	0.00170327	ENSMUSG00000018821	protein_coding
Esco1	0.868664	4.61164	0.00504123	0.0382721	ENSMUSG00000024293	protein_coding
Xrn1	0.868604	5.12455	0.000562887	0.00785389	ENSMUSG00000032410	protein_coding
Dgkq	0.868111	5.56086	0.000182982	0.00328122	ENSMUSG00000004815	protein_coding
Sh3gl2	0.867357	4.38434	5.63988e-05	0.00127292	ENSMUSG00000028488	protein_coding
Mbd5	0.865379	4.97333	7.13953e-05	0.00156206	ENSMUSG00000036792	protein_coding
Prrg4	0.865067	4.64799	0.000318323	0.00510494	ENSMUSG00000027171	protein_coding
Anxa1	0.864806	8.68797	0.0070476	0.0481025	ENSMUSG00000024659	protein_coding
Slc9a9	0.86456	4.5997	0.000746725	0.00979685	ENSMUSG00000031129	protein_coding
Rictor	0.862622	5.68699	0.00237036	0.0228458	ENSMUSG00000050310	protein_coding
Lsg1	0.862441	5.15812	4.04093e-05	0.000955932	ENSMUSG00000022538	protein_coding
Pla2g4a	0.862179	3.8623	0.00397776	0.0326063	ENSMUSG00000056220	protein_coding
Serpinb1a	0.860727	5.27693	0.00200412	0.0202233	ENSMUSG00000044734	protein_coding
Neurl3	0.860701	2.54267	0.000833375	0.0106054	ENSMUSG00000047180	protein_coding
Ikbke	0.859498	4.76534	0.000156964	0.00291207	ENSMUSG00000042349	protein_coding
Actr2	0.857886	7.5091	0.000797128	0.0102873	ENSMUSG00000020152	protein_coding
D17H6S56E-5	0.857699	6.09523	0.000147647	0.00277698	NA	NA
Bai2	0.857672	4.1067	0.000298515	0.00485419	NA	NA
Psmc6	0.857073	6.14511	0.00343633	0.029513	ENSMUSG00000021832	protein_coding
Slit1	0.856997	2.2307	0.00114697	0.0134386	ENSMUSG00000025020	protein_coding
Krt6a	0.856338	11.0315	0.000364774	0.00564422	ENSMUSG00000058354	protein_coding
Lce1h	0.855897	7.60417	0.00510927	0.0385764	ENSMUSG00000049593	protein_coding
Tsr1	0.854972	4.69757	0.000422449	0.00629708	ENSMUSG00000038335	protein_coding
Pygo1	0.853752	4.18999	7.90574e-05	0.0016951	ENSMUSG00000034910	protein_coding
Gm11669	0.853123	3.71948	0.00520785	0.0390433	NA	NA
Zc3h15	0.852847	5.94778	0.00063957	0.00865133	ENSMUSG00000027091	protein_coding
Rpf2	0.852425	3.41178	0.00161143	0.017375	ENSMUSG00000038510	protein_coding
Ccar1	0.852174	6.09478	0.000581944	0.00805013	ENSMUSG00000020074	protein_coding
Esco2	0.851415	3.09891	0.00651358	0.0455556	ENSMUSG00000022034	protein_coding
Nudcd1	0.84818	3.85659	0.00272704	0.0251878	ENSMUSG00000038736	protein_coding
Serpinb8	0.847678	6.69873	0.00125335	0.0143819	ENSMUSG00000026315	protein_coding
H2-D1	0.846284	8.98677	0.000428899	0.00636101	ENSMUSG00000073411	protein_coding
Tax1bp1	0.845904	7.14176	0.00512049	0.0386392	ENSMUSG00000004535	protein_coding
Gm9864	0.845119	3.67113	0.00427228	0.0343085	ENSMUSG00000052005	pseudogene
Cdc25c	0.843113	3.07737	0.000334264	0.00528101	ENSMUSG00000044201	protein_coding
Fanci	0.842153	2.29441	0.00565704	0.0413372	ENSMUSG00000039187	protein_coding
Rbbp6	0.841162	7.35425	0.000709824	0.00938656	ENSMUSG00000030779	protein_coding
Spag5	0.84094	4.16111	0.000164852	0.00302726	ENSMUSG00000002055	protein_coding
Supt16	0.840762	5.66696	0.00083379	0.0106054	ENSMUSG00000035726	protein_coding
Ddx1	0.840408	6.3176	0.000747827	0.00980274	ENSMUSG00000037149	protein_coding
Akr1b8	0.840198	3.29612	0.00058008	0.00803176	ENSMUSG00000029762	protein_coding
Nup205	0.839926	5.88136	0.000285483	0.00471879	ENSMUSG00000038759	protein_coding
Farsb	0.83757	5.45937	8.33283e-05	0.00176649	ENSMUSG00000026245	protein_coding
Rnf223	0.836736	4.37928	0.00601336	0.0431633	NA	NA
Ide	0.835107	8.94641	0.0052126	0.0390594	ENSMUSG00000056999	protein_coding
Bdp1	0.831825	5.54607	0.00418853	0.0337806	ENSMUSG00000049658	protein_coding
Card9	0.831476	2.07085	0.00240219	0.023044	ENSMUSG00000026928	protein_coding
Hnrnpa1	0.83087	8.06335	0.00141834	0.0158391	ENSMUSG00000046434	protein_coding
Tom1l1	0.830681	5.0966	0.00027006	0.00451374	ENSMUSG00000020541	protein_coding
Rrp15	0.829981	3.70697	0.00102345	0.0122691	ENSMUSG00000001305	protein_coding
Sh2d4a	0.828526	5.57848	0.000426729	0.00633509	ENSMUSG00000053886	protein_coding
Lce1g	0.828479	7.8981	0.00544962	0.0403918	ENSMUSG00000027919	protein_coding
Dstn	0.827845	8.88794	0.000523006	0.00742649	ENSMUSG00000015932	protein_coding
Cast	0.827821	7.86042	0.00093562	0.0115199	ENSMUSG00000021585	protein_coding
Mst1r	0.827367	5.75377	5.73303e-05	0.00129006	ENSMUSG00000032584	protein_coding
Cct5	0.826496	7.43142	0.000606744	0.00830896	ENSMUSG00000022234	protein_coding
Trip12	0.825319	8.12586	0.000811368	0.0103906	ENSMUSG00000026219	protein_coding
Uba6	0.825023	4.4797	0.00371841	0.0310985	ENSMUSG00000035898	protein_coding
Brix1	0.820373	4.94552	0.000576692	0.008007	ENSMUSG00000022247	protein_coding
Akap11	0.820322	5.71195	0.00637998	0.0449568	ENSMUSG00000022016	protein_coding
Ephb2	0.820176	4.6075	0.000325831	0.00517503	ENSMUSG00000028664	protein_coding
Gm17132	0.819417	5.85944	0.00553765	0.0408426	ENSMUSG00000061331	unprocessed_pseudogene
Nfkbid	0.819125	1.7819	0.0073645	0.0495667	ENSMUSG00000036931	protein_coding
Olfr613	0.818741	3.89484	0.00658702	0.0458768	ENSMUSG00000078624	protein_coding
Utp6	0.818684	5.39965	0.00029346	0.00479797	ENSMUSG00000035575	protein_coding
Ckap2l	0.818569	4.76714	0.000143106	0.00272454	ENSMUSG00000048327	protein_coding
Golgb1	0.818567	6.60269	0.00413008	0.033531	ENSMUSG00000034243	protein_coding
Bod1l	0.818363	5.52328	0.00590905	0.0426389	ENSMUSG00000061755	protein_coding
Tlr3	0.818298	3.19173	0.000740463	0.00972811	ENSMUSG00000031639	protein_coding
Mdn1	0.817785	6.10269	0.000946639	0.0116364	ENSMUSG00000058006	protein_coding
Arhgap11a	0.817777	4.49136	0.000786435	0.0101852	ENSMUSG00000041219	protein_coding
Chst3	0.816687	5.05142	0.000182696	0.00328	ENSMUSG00000057337	protein_coding
Cytip	0.815871	2.71096	0.00436527	0.0347946	ENSMUSG00000026832	protein_coding
Flg	0.815067	10.7864	0.00532683	0.0396186	ENSMUSG00000103750	protein_coding
Nmd3	0.81389	4.74464	0.00221076	0.0216871	ENSMUSG00000027787	protein_coding
Usp15	0.813012	5.80177	0.00607302	0.0434254	ENSMUSG00000020124	protein_coding
Traf6	0.811835	6.16298	0.000692392	0.0092047	ENSMUSG00000027164	protein_coding
Kntc1	0.811202	3.59758	0.002219	0.0217413	ENSMUSG00000029414	protein_coding
Uba7	0.810767	3.18787	0.00332014	0.0287714	ENSMUSG00000032596	protein_coding
Niacr1	0.809804	5.90731	3.61565e-05	0.000872464	NA	NA
Sat1	0.80962	6.85147	0.000241278	0.00410118	ENSMUSG00000025283	protein_coding
Tpp2	0.80842	5.98437	0.00226075	0.0220192	ENSMUSG00000041763	protein_coding
Ippk	0.808306	4.72297	0.000242598	0.00410966	ENSMUSG00000021385	protein_coding
Atp7a	0.807718	5.58783	0.00210396	0.0209823	ENSMUSG00000033792	protein_coding
Larp7	0.807333	4.08582	0.00180865	0.0188697	ENSMUSG00000027968	protein_coding
Atp6v1h	0.807298	6.06685	0.00277682	0.025413	ENSMUSG00000033793	protein_coding
Trmt11	0.807135	2.9182	0.0050885	0.03852	ENSMUSG00000019792	protein_coding
Zfp560	0.806045	3.32379	0.00243281	0.0232425	ENSMUSG00000045519	protein_coding
Acap1	0.805652	2.31212	0.00176824	0.0185202	ENSMUSG00000001588	protein_coding
Abhd5	0.805599	6.87532	8.81547e-05	0.00184792	ENSMUSG00000032540	protein_coding
Hars	0.805223	6.30562	0.000318708	0.00510511	ENSMUSG00000001380	protein_coding
Il1rl2	0.805038	5.33676	0.000560596	0.00783425	ENSMUSG00000070942	protein_coding
Crnkl1	0.80471	4.7417	0.000931326	0.0115047	ENSMUSG00000001767	protein_coding
Hsdl2	0.804411	6.02073	0.000320551	0.00511825	ENSMUSG00000028383	protein_coding
Hspd1	0.802734	7.40078	0.000139681	0.00267407	ENSMUSG00000025980	protein_coding
Aldh1a3	0.802723	5.22841	0.0039348	0.0323927	ENSMUSG00000015134	protein_coding
Mak16	0.802523	4.06125	0.000478846	0.00693057	ENSMUSG00000031578	protein_coding
Gpr68	0.802516	2.39752	0.0027442	0.0252494	ENSMUSG00000047415	protein_coding
Itgae	0.802165	2.56827	0.00359899	0.030398	ENSMUSG00000005947	protein_coding
Bnip3l	0.801455	7.71387	0.00601116	0.0431633	ENSMUSG00000022051	protein_coding
Clcf1	0.800927	3.854	0.00116343	0.0135781	ENSMUSG00000040663	protein_coding
Ddx46	0.799822	6.38372	0.00138131	0.0155529	ENSMUSG00000021500	protein_coding
Trnt1	0.799672	4.1221	0.00595119	0.042799	ENSMUSG00000013736	protein_coding
Ripk3	0.799137	3.17795	0.00101051	0.0121698	ENSMUSG00000022221	protein_coding
Kif23	0.799051	4.75859	0.000237722	0.00404991	ENSMUSG00000032254	protein_coding
Gpr111	0.798678	4.25871	0.00452236	0.0356305	NA	NA
Rpp38	0.798089	2.82314	0.00708677	0.0483259	ENSMUSG00000049950	protein_coding
Bub1b	0.797747	5.01852	0.000532359	0.00753791	ENSMUSG00000040084	protein_coding
Katnbl1	0.796559	5.41661	0.00156756	0.0170305	ENSMUSG00000027132	protein_coding
Kif2a	0.795713	5.71015	5.41709e-05	0.00123376	ENSMUSG00000021693	protein_coding
Wdhd1	0.795449	3.9259	0.00744797	0.0499716	ENSMUSG00000037572	protein_coding
Ankrd49	0.794368	4.17114	0.00231365	0.0224036	ENSMUSG00000031931	protein_coding
Lce1e	0.792565	7.62157	0.00714917	0.0485529	ENSMUSG00000068889	protein_coding
Cltc	0.791769	8.32241	0.00200764	0.0202233	ENSMUSG00000047126	protein_coding
Zcchc6	0.791067	6.15902	0.00114646	0.0134386	ENSMUSG00000035248	protein_coding
Gtf3c3	0.790406	4.0128	0.00360802	0.0304571	ENSMUSG00000041303	protein_coding
Fgf1	0.788841	5.22261	0.000285787	0.00471879	ENSMUSG00000036585	protein_coding
Zdhhc13	0.788495	5.37032	0.00652711	0.0455865	ENSMUSG00000030471	protein_coding
Nsun2	0.788243	6.76532	0.00108619	0.0128976	ENSMUSG00000021595	protein_coding
Trex2	0.787912	6.55653	0.00211294	0.0210299	ENSMUSG00000031372	protein_coding
Gnl2	0.78765	5.51321	0.000953475	0.0116632	ENSMUSG00000028869	protein_coding
2007-09-01	0.787611	6.66689	0.00577376	0.041945	ENSMUSG00000001833	protein_coding
Dnm1l	0.787185	5.95204	0.00269448	0.0249331	ENSMUSG00000022789	protein_coding
Dusp1	0.786698	6.14201	0.00282848	0.025761	ENSMUSG00000024190	protein_coding
Eif3c	0.786139	7.64341	0.000661236	0.00889369	ENSMUSG00000030738	protein_coding
Dpysl3	0.785343	7.13655	0.000146059	0.00276045	ENSMUSG00000024501	protein_coding
Appl1	0.784414	5.84372	0.00440442	0.0349582	ENSMUSG00000040760	protein_coding
Cct3	0.783484	7.21656	0.00169093	0.0178979	ENSMUSG00000001416	protein_coding
Dis3	0.78238	4.48975	0.00141306	0.0158038	ENSMUSG00000033166	protein_coding
Ipo11	0.782287	4.40655	0.00256808	0.0240752	ENSMUSG00000042590	protein_coding
Kifc3	0.781839	6.38899	0.000135901	0.00260835	ENSMUSG00000031788	protein_coding
Oser1	0.781444	5.41447	0.00102759	0.0123089	ENSMUSG00000035399	protein_coding
Ect2	0.780633	4.58536	0.000473319	0.00686177	ENSMUSG00000027699	protein_coding
Exosc9	0.779641	3.79563	0.00548601	0.0405414	ENSMUSG00000027714	protein_coding
Ppil4	0.77942	4.97026	0.00442799	0.0350711	ENSMUSG00000015757	protein_coding
Nup37	0.777907	3.50125	0.00121051	0.0139543	ENSMUSG00000035351	protein_coding
Nipal1	0.77778	6.15247	0.00309781	0.027295	ENSMUSG00000067219	protein_coding
Ccdc55	0.776528	4.21571	0.00630881	0.0446225	ENSMUSG00000037958	protein_coding
Txndc9	0.776227	5.77224	0.00275522	0.0252924	ENSMUSG00000058407	protein_coding
Cnot1	0.776088	7.43273	0.000933661	0.0115052	ENSMUSG00000036550	protein_coding
Wdr43	0.775014	5.64016	0.00217064	0.021406	ENSMUSG00000041057	protein_coding
Uba5	0.774821	4.74374	0.000906948	0.0112685	ENSMUSG00000032557	protein_coding
Gpd2	0.773586	5.33527	0.00013132	0.00254649	ENSMUSG00000026827	protein_coding
Nsa2	0.772358	6.74803	0.00457336	0.0359856	ENSMUSG00000060739	protein_coding
Smarca5	0.771313	6.4261	0.00224602	0.0219042	ENSMUSG00000031715	protein_coding
4922501C03Rik	0.769983	3.7466	0.00507424	0.0384449	NA	NA
Cd44	0.769369	8.23774	0.000193552	0.00341366	ENSMUSG00000005087	protein_coding
Ap3m1	0.768412	5.57387	0.0028511	0.0258824	ENSMUSG00000021824	protein_coding
Ahctf1	0.76667	5.85075	0.00576686	0.0419152	ENSMUSG00000026491	protein_coding
Wdr75	0.766349	5.044	0.00256489	0.0240602	ENSMUSG00000025995	protein_coding
Slc2a1	0.765982	6.3333	0.000306968	0.0049594	ENSMUSG00000028645	protein_coding
Stx11	0.764954	3.62119	0.000780582	0.010141	ENSMUSG00000039232	protein_coding
Parpbp	0.764419	2.19131	0.00526954	0.0393681	ENSMUSG00000035365	protein_coding
Sf3a3	0.764324	5.1749	0.000554278	0.00775317	ENSMUSG00000028902	protein_coding
Akr1c18	0.764168	5.68193	0.00510196	0.0385764	ENSMUSG00000021214	protein_coding
Narg2	0.76379	3.607	0.00505841	0.038383	NA	NA
Hexdc	0.76363	5.98823	0.000848092	0.0107394	ENSMUSG00000039307	protein_coding
Ceacam19	0.763601	6.10277	0.000199016	0.00349769	ENSMUSG00000049848	protein_coding
Ddx39	0.763562	6.1341	0.000106879	0.00217069	ENSMUSG00000005481	protein_coding
Atf7ip	0.763099	7.21912	0.000590347	0.00812892	ENSMUSG00000030213	protein_coding
Rfc1	0.762627	5.35414	0.00230487	0.0223469	ENSMUSG00000029191	protein_coding
Gpr115	0.761866	6.49479	0.00173052	0.0181759	NA	NA
Socs5	0.761543	5.70682	0.000157924	0.00292628	ENSMUSG00000037104	protein_coding
Htatip2	0.760942	5.24067	0.000150719	0.00282416	ENSMUSG00000039745	protein_coding
Rad50	0.760756	4.44472	0.00518889	0.03894	ENSMUSG00000020380	protein_coding
Il13ra1	0.760128	6.42017	0.00163183	0.0174944	ENSMUSG00000017057	protein_coding
Rpl5	0.759905	8.96192	0.00495596	0.0379095	ENSMUSG00000058558	protein_coding
Lnx1	0.759724	4.56908	0.00417428	0.0337746	ENSMUSG00000029228	protein_coding
Idi1	0.759388	7.18742	0.00351551	0.0299627	ENSMUSG00000058258	protein_coding
Ttc27	0.75925	4.11184	0.00089138	0.0111211	ENSMUSG00000024078	protein_coding
Nars	0.759115	6.80881	0.000459411	0.00671089	ENSMUSG00000024587	protein_coding
Prpf40a	0.757434	6.43414	0.00500516	0.0381233	ENSMUSG00000061136	protein_coding
Gpr137b	0.757134	4.93748	0.000167595	0.00305642	ENSMUSG00000021306	protein_coding
Ube2v2	0.756074	5.21487	0.0062748	0.0445078	ENSMUSG00000022674	protein_coding
Jak2	0.756011	5.51359	0.00190464	0.0195252	ENSMUSG00000024789	protein_coding
Krt80	0.755893	9.22643	0.000615246	0.00839475	ENSMUSG00000037185	protein_coding
Brca1	0.755406	3.42363	0.00646239	0.0452608	ENSMUSG00000017146	protein_coding
Serpinb5	0.755249	8.72219	0.000893772	0.0111417	ENSMUSG00000067006	protein_coding
Tec	0.755224	4.54497	0.00496153	0.0379163	ENSMUSG00000029217	protein_coding
Sf3b1	0.755116	7.60994	0.00436376	0.0347946	ENSMUSG00000025982	protein_coding
Rhof	0.75476	3.29512	0.00508929	0.03852	ENSMUSG00000029449	protein_coding
Gpatch4	0.753459	3.92258	0.00357229	0.0302235	ENSMUSG00000028069	protein_coding
Snx6	0.751497	5.81838	0.000971243	0.0118419	ENSMUSG00000005656	protein_coding
Snx29	0.751121	4.30851	0.000786508	0.0101852	ENSMUSG00000071669	protein_coding
Mmp3	0.750807	3.86186	0.00586316	0.0424302	ENSMUSG00000043613	protein_coding
Ogfr	0.748288	5.52385	0.0016251	0.0174721	ENSMUSG00000049401	protein_coding
Glod4	0.748147	5.45969	0.00156814	0.0170305	ENSMUSG00000017286	protein_coding
Gmps	0.748029	5.58437	0.00219093	0.0215489	ENSMUSG00000027823	protein_coding
Slc38a6	0.747518	7.95636	0.00285552	0.0258964	ENSMUSG00000044712	protein_coding
Cnot2	0.747485	6.26329	0.000319449	0.00511153	ENSMUSG00000020166	protein_coding
Itpr2	0.746723	6.0191	0.00116079	0.0135582	ENSMUSG00000030287	protein_coding
H2-T24	0.746714	2.91136	0.00418407	0.0337806	ENSMUSG00000053835	protein_coding
Chordc1	0.745948	5.47395	0.00206624	0.0207024	ENSMUSG00000001774	protein_coding
Stip1	0.745891	6.94834	0.000292253	0.00479348	ENSMUSG00000024966	protein_coding
Map2k4	0.745231	6.8445	0.0012001	0.0138769	ENSMUSG00000033352	protein_coding
Gnai1	0.74478	5.95444	0.000183923	0.00329022	ENSMUSG00000057614	protein_coding
Ccdc25	0.74416	4.33618	0.00379368	0.031493	ENSMUSG00000022035	protein_coding
Katna1	0.742708	4.80129	0.00131535	0.0149675	ENSMUSG00000019794	protein_coding
Atp1b3	0.740708	8.96667	0.000345108	0.00541812	ENSMUSG00000032412	protein_coding
Tbc1d2	0.740073	4.71924	0.000284609	0.00471489	ENSMUSG00000039813	protein_coding
Cand1	0.74002	6.93846	0.000294231	0.00480534	ENSMUSG00000020114	protein_coding
Psmd1	0.739901	6.76758	0.00140923	0.0157726	ENSMUSG00000026229	protein_coding
Atxn3	0.738149	5.46044	0.00600158	0.0431344	ENSMUSG00000021189	protein_coding
Tfrc	0.737959	5.87181	0.00412587	0.033531	ENSMUSG00000022797	protein_coding
Plk4	0.736473	3.84824	0.0062669	0.0444728	ENSMUSG00000025758	protein_coding
Atp6v1a	0.733736	7.37121	0.0020944	0.0209147	ENSMUSG00000052459	protein_coding
Eif2a	0.731576	5.61342	0.00383002	0.0316895	ENSMUSG00000027810	protein_coding
Apobec1	0.731418	3.38181	0.00241962	0.023146	ENSMUSG00000040613	protein_coding
Wdr35	0.731082	4.14066	0.00416402	0.0337461	ENSMUSG00000066643	protein_coding
Fbxl12	0.730691	3.88551	0.00102269	0.0122691	ENSMUSG00000066892	protein_coding
Copb2	0.730289	6.91814	0.0037782	0.0314227	ENSMUSG00000032458	protein_coding
Rpap2	0.727328	3.5817	0.00590056	0.0426186	ENSMUSG00000033773	protein_coding
Cpsf2	0.727112	5.44132	0.00276972	0.0253776	ENSMUSG00000041781	protein_coding
Sacm1l	0.724297	5.77729	0.00641834	0.0450785	ENSMUSG00000025240	protein_coding
Edaradd	0.7236	4.99918	0.000409876	0.00617653	ENSMUSG00000095105	protein_coding
Zfp954	0.72098	3.39403	0.00726165	0.0490573	ENSMUSG00000062116	protein_coding
[truncated: 169 more rows]

## Sheet: edgeR_FDR>0.05_down
	logFC	logCPM	PValue	FDR	ensembl_gene	gene_biotype
[truncated: 1,073 more rows]
