# Supplementary material for: RNA-Seq analysis of Gtf2ird1 knockout epidermal tissue provides potential insights into molecular mechanisms underpinning Williams-Beuren syndrome
Source: BMC Genomics. 2016 Jun 13;17:450. doi: 10.1186/s12864-016-2801-4 (PMC4907016; doi:10.1186/s12864-016-2801-4)
Supplement: Additional file 2: Table S2. — Gene ontology analysis performed with the BiNGO plug-in to Cytoscape. The lists of up-regulated and down-regulated genes were analysed for enrichment of gene ontology terms using BiNGO. The results are presented in this file. The results of gene ontology analysis for the DE transcription factors are also in this file. (XLSX 154 kb) [file 12864_2016_2801_MOESM2_ESM.xlsx]

## Sheet: BiNGO_all_fdr_0.05.bgo
Selected ontology file : bundle://79.0:1/data/GO_Biological_Process
Selected annotation file : bundle://79.0:1/data/M_musculus_default
Discarded evidence codes :
Overrepresentation
Selected statistical test : Hypergeometric test
Selected correction : Benjamini & Hochberg False Discovery Rate (FDR) correction
Selected significance level : 0.05
GO-ID	p-value	corr p-value	x	n	X	N	Description	Genes in test set
32501	1.4277e-10	6.2233e-07	469	2486	1902	12926	multicellular organismal process	NCKAP1|POP1|WIPF3|FGFRL1|DPYSL2|SOX15|DPYSL3|ZC3H12A|BVES|MEF2C|UNC5A|UNC5B|SERPINF1|HSPG2|EID2|MYL1|BIN1|GPR161|MAP1A|FREM2|NGEF|FLG|DHH|SHOX2|PDGFA|IL20RB|SLC5A1|THY1|GATA2|IL22RA2|HSD11B2|ALX4|PLK4|FZD1|NGFR|WNT10B|FZD2|DMPK|FZD5|TIPARP|ABCA4|FN1|FZD9|GRIN2D|HRNR|H19|OLFR613|FXYD1|CYP1A1|SFXN1|GTF2IRD1|HOXD8|CDKN1C|MESP2|RET|NCAPG2|HOXC13|PTH1R|GLI1|JPH1|MYOM2|GLI2|SLC6A4|LFNG|SHH|JPH2|CSRP3|C…
7275	4.6332e-09	1.0098e-05	391	2062	1902	12926	multicellular organismal development	NCKAP1|POP1|WIPF3|FGFRL1|DPYSL2|SOX15|DPYSL3|ZC3H12A|BVES|MEF2C|UNC5A|UNC5B|HSPG2|EID2|BIN1|GPR161|FREM2|NGEF|FLG|DHH|SHOX2|PDGFA|SLC5A1|THY1|GATA2|ALX4|PLK4|FZD1|NGFR|WNT10B|FZD2|FZD5|TIPARP|FN1|FZD9|HRNR|H19|CYP1A1|SFXN1|GTF2IRD1|HOXD8|CDKN1C|MESP2|RET|NCAPG2|HOXC13|PTH1R|GLI1|JPH1|GLI2|LFNG|SHH|JPH2|CSRP3|CSRP2|MECOM|HEY1|TIMP2|JAK2|EDARADD|MYOG|ARG2|TCF15|SPHK1|TESC|WNT9A|AGTR1A|SERPINB5|PAX7…
32502	9.844e-09	1.4303e-05	414	2216	1902	12926	developmental process	NCKAP1|POP1|WIPF3|FGFRL1|DPYSL2|SOX15|DPYSL3|ZC3H12A|BVES|MEF2C|UNC5A|UNC5B|HSPG2|EID1|EID2|BIN1|GPR161|FREM2|NGEF|FLG|DHH|SHOX2|PDGFA|SLC5A1|THY1|GATA2|ALX4|PLK4|FZD1|NGFR|WNT10B|FZD2|FZD5|TIPARP|FN1|FZD9|HRNR|H19|CYP1A1|SFXN1|GTF2IRD1|HOXD8|CDKN1C|MESP2|RET|NCAPG2|HOXC13|PTH1R|GLI1|JPH1|GLI2|LFNG|CASP14|SHH|JPH2|CSRP3|CSRP2|MECOM|HEY1|TIMP2|JAK2|EDARADD|MYOG|ARG2|TCF15|SPHK1|TESC|WNT9A|AGTR1A|S…
9887	2.0732e-08	1.8183e-05	118	492	1902	12926	organ morphogenesis	NCKAP1|TNC|AQP5|FGFRL1|CTGF|COMP|FOXQ1|SOX2|NPPC|FGF7|EDNRA|PITX2|EPHB2|EPHB1|KRT6B|KRT6A|MEF2C|MSX2|LMO4|HSPG2|EREG|MYCN|SFRP2|COL8A2|KCNQ4|ROR2|FREM2|FLG|DLX2|TSHZ3|NOTCH4|SHOX2|PDGFA|TWIST1|THY1|WNT6|ALX4|NGFR|WNT10B|STIL|TGFB2|TIPARP|IGF2|BMP6|BMP4|H19|TH|COL5A1|LHX2|HOXD8|LHX8|FGFR1|MESP2|RET|CSRNP1|CLIC5|EDA|FOXE1|CHD7|SIX1|HOXC13|TSPAN12|SOBP|GLI1|ROBO1|GLI2|SHH|SIX2|SIX3|SOSTDC1|ATP7A|EDA…
48856	2.3806e-08	1.8183e-05	351	1844	1902	12926	anatomical structure development	NCKAP1|SPARC|POP1|AQP5|FGFRL1|SOX2|EDNRA|LGALS1|DPYSL2|SOX15|DPYSL3|ZC3H12A|SOX8|EPHB2|EPHB1|BVES|MEF2C|UNC5A|KRT4|MUSK|RSAD2|UNC5B|ACSL6|ISLR2|HSPG2|ANK1|EREG|EID2|ARC|SFRP2|BIN1|COL8A2|KCNQ4|ALPK3|FREM2|NGEF|PTGES|FLG|SPRR2H|TSHZ3|DHH|MYCBP2|SHOX2|LPAR1|PDGFA|TWIST1|SLC5A1|THY1|GATA2|KLK8|IGSF9|KLK6|LARS|INPP5J|ALX4|PATZ1|SPRR2D|PLK4|FZD1|NGFR|WNT10B|SRPK3|FZD2|FZD5|TIPARP|XRCC2|FN1|IGF2|FZD9|C…
48731	2.5028e-08	1.8183e-05	327	1699	1902	12926	system development	NCKAP1|SPARC|AQP5|FGFRL1|SOX2|EDNRA|LGALS1|DPYSL2|SOX15|DPYSL3|ZC3H12A|SOX8|EPHB2|EPHB1|MEF2C|UNC5A|KRT4|MUSK|RSAD2|UNC5B|ACSL6|ISLR2|HSPG2|ANK1|EREG|EID2|ARC|SFRP2|COL8A2|KCNQ4|ALPK3|FREM2|NGEF|PTGES|FLG|SPRR2H|TSHZ3|DHH|MYCBP2|SHOX2|LPAR1|PDGFA|TWIST1|SLC5A1|THY1|GATA2|KLK8|IGSF9|KLK6|LARS|INPP5J|ALX4|PATZ1|SPRR2D|PLK4|FZD1|NGFR|WNT10B|SRPK3|FZD2|FZD5|TIPARP|XRCC2|FN1|IGF2|FZD9|CNFN|SNAP91|HRNR…
61061	3.1499e-08	1.9615e-05	60	202	1902	12926	muscle structure development	TRIM72|TNC|HSPB2|SIX1|JPH1|FGFRL1|SHH|CSRP3|LGALS1|SOX15|MYO18B|PITX2|NEO1|SNTA1|TMOD1|MYOG|UNC45B|MEF2C|MUSK|TCF15|CACYBP|HSPG2|ACTA1|EID2|BIN1|PAX7|VGLL2|CRYAB|VAMP5|DSC1|MET|SMTNL1|FOXC2|TAGLN|FOXC1|SMARCD3|TSHZ3|TWIST1|LRP4|TTN|XIRP1|ALX4|MSX1|CACNA1S|FLNC|WNT10B|SRPK3|ZFHX3|TIPARP|WNT7B|TBX3|KY|AGT|TBX2|MYLPF|BMP4|ACTC1|DES|MYF6|TCAP
48518	8.1366e-08	4.4334e-05	293	1512	1902	12926	positive regulation of biological process	CNTFR|OXTR|POP1|ABRA|CCAR1|SOX2|EDNRA|LGALS1|DPYSL2|SOX15|SOX8|PGLYRP1|SYNPO|EPHB2|BVES|B2M|SOX7|EIF2A|TNS1|MEF2C|MUSK|ACTN2|PRKCB|SP110|DAPK2|ACSL6|EBF1|ISLR2|EREG|SFRP2|PRKCQ|CLOCK|TRIB2|H2-D1|FLG|CFD|TSHZ3|SHOX2|LPAR1|PDGFA|TWIST1|IL20RB|THY1|GATA2|SEC14L2|KLRK1|LARS|INPP5D|ALX4|PATZ1|GPIHBP1|FZD1|NGFR|WNT10B|TNFSF15|TNFSF12|XRCC2|IGF2|SMARCA5|EIF2AK2|CIDEC|FOSL1|TPX2|ARTN|NMU|CYP1A1|ID3|MESP2…
9653	9.4275e-08	4.566e-05	194	930	1902	12926	anatomical structure morphogenesis	NCKAP1|POP1|AQP5|FGFRL1|SOX2|EDNRA|SOX15|DPYSL3|ZC3H12A|EPHB2|EPHB1|BVES|MEF2C|UNC5A|UNC5B|HSPG2|EREG|SFRP2|COL8A2|KCNQ4|FREM2|FLG|TSHZ3|MYCBP2|SHOX2|PDGFA|TWIST1|THY1|KLK8|ALX4|NGFR|WNT10B|FZD5|TIPARP|FN1|IGF2|SNAP91|H19|TH|ARTN|HOXD8|MESP2|RET|CSRNP1|CLIC5|FOXE1|CITED2|HOXC13|GLI1|ROBO1|GLI2|SHH|UCHL1|MECOM|HEY1|SOSTDC1|JAK2|HTATIP2|EDARADD|VAV3|TCF15|GAA|WNT9A|CYP7B1|SERPINB5|ENAH|ADRB3|NOV|PA…
30154	1.5509e-07	6.7602e-05	259	1318	1902	12926	cell differentiation	POP1|WIPF3|SOX2|EDNRA|LGALS1|DPYSL2|SOX15|DPYSL3|ZC3H12A|SOX8|EPHB2|EPHB1|BVES|MEF2C|UNC5A|KRT4|MUSK|UNC5B|PAQR5|ACSL6|ISLR2|HSPG2|ANK1|EREG|EID1|EID2|SFRP2|BIN1|PAPPA|NGEF|FLG|SPRR2H|DHH|MYCBP2|SHOX2|LPAR1|TWIST1|THY1|GATA2|KLK8|IGSF9|KLK6|LARS|INPP5J|PATZ1|SPRR2D|PLK4|FZD1|NGFR|WNT10B|SRPK3|FZD2|FZD5|TIPARP|XRCC2|IGF2|FZD9|CNFN|SNAP91|HRNR|GADD45G|TPX2|TH|ARTN|ID3|SFXN1|SPRR1B|CDKN1C|RET|CLIC5|…
48869	3.0437e-07	0.0001106	263	1352	1902	12926	cellular developmental process	POP1|WIPF3|SOX2|EDNRA|LGALS1|DPYSL2|SOX15|DPYSL3|ZC3H12A|SOX8|EPHB2|EPHB1|BVES|MEF2C|UNC5A|KRT4|MUSK|UNC5B|PAQR5|ACSL6|ISLR2|HSPG2|ANK1|EREG|EID1|EID2|SFRP2|BIN1|PAPPA|NGEF|FLG|SPRR2H|DHH|MYCBP2|SHOX2|LPAR1|TWIST1|THY1|GATA2|KLK8|IGSF9|KLK6|LARS|INPP5J|PATZ1|SPRR2D|PLK4|FZD1|NGFR|WNT10B|SRPK3|FZD2|FZD5|TIPARP|XRCC2|IGF2|FZD9|CNFN|SNAP91|HRNR|GADD45G|TPX2|TH|ARTN|ID3|SFXN1|SPRR1B|CDKN1C|RET|CLIC5|…
48522	3.0448e-07	0.0001106	264	1358	1902	12926	positive regulation of cellular process	CNTFR|OXTR|POP1|ABRA|CCAR1|SOX2|EDNRA|LGALS1|DPYSL2|SOX15|SOX8|SYNPO|EPHB2|BVES|SOX7|EIF2A|TNS1|MEF2C|MUSK|ACTN2|PRKCB|SP110|DAPK2|ACSL6|EBF1|ISLR2|EREG|SFRP2|PRKCQ|CLOCK|TRIB2|FLG|TSHZ3|SHOX2|LPAR1|PDGFA|TWIST1|THY1|GATA2|KLRK1|LARS|INPP5D|ALX4|PATZ1|FZD1|NGFR|WNT10B|TNFSF15|TNFSF12|XRCC2|IGF2|SMARCA5|EIF2AK2|CIDEC|FOSL1|TPX2|NMU|CYP1A1|ID3|MESP2|TOP2A|RET|CSRNP1|AHCTF1|ARHGAP8|CSRNP3|CITED4|PTH…
48513	3.9399e-07	0.0001269	256	1314	1902	12926	organ development	NCKAP1|SPARC|AQP5|FGFRL1|SOX2|EDNRA|SOX15|ZC3H12A|SOX8|EPHB2|EPHB1|MEF2C|KRT4|MUSK|HSPG2|ANK1|EREG|EID2|ARC|SFRP2|COL8A2|KCNQ4|ALPK3|FREM2|PTGES|FLG|SPRR2H|TSHZ3|DHH|SHOX2|PDGFA|TWIST1|SLC5A1|THY1|GATA2|ALX4|PATZ1|SPRR2D|PLK4|FZD1|NGFR|WNT10B|SRPK3|FZD2|FZD5|TIPARP|FN1|IGF2|CNFN|HRNR|GADD45G|MYLPF|H19|TH|CYP1A1|ID3|SFXN1|SPRR1B|HOXD8|MESP2|RET|CSRNP1|CLIC5|AHCTF1|FOXE1|CITED2|HOXC13|PTH1R|GLI1|JP…
3012	4.113e-07	0.0001269	27	68	1902	12926	muscle system process	RYR1|TRIM72|CHRM3|TNC|MYOM2|RYR3|TTN|ADORA1|CACNA1S|NOS1|GUCY1A3|ARG2|TRIM63|ACTN3|ACTN2|GAA|TPM2|VEGFB|ANK2|AGT|ACTC1|JSRP1|ADORA2B|MYL1|TNNT1|FXYD1|KCNMA1
6955	4.6e-07	0.0001269	69	261	1902	12926	immune response	PGLYRP3|CIITA|CXCL9|EDA|H2-K1|IL1F8|CXCL1|CXCL14|IFIH1|IL18RAP|FCGRT|DHX58|TRIM25|CTLA4|CTSG|LBP|PGLYRP1|ATP7A|B2M|OASL2|APOBEC1|RSAD2|DDX58|SP110|TFEB|ABCC9|FOXP3|IL1A|IGHA|IL1B|TRAF6|IRF7|TLR3|H2-D1|TLR2|TLR13|CFD|H2-Q6|IL20RB|OAS1A|OAS1B|NOD2|SAMHD1|IL1RL2|CCL6|CLEC7A|INPP5D|CCL2|TAC4|CCL1|CCL24|TNFSF15|CCL20|TNFSF12|MX2|MX1|CARD9|IRGM1|GADD45G|CXCL10|CD4|KLHL6|BCL3|POLR3G|TBKBP1|IL7R|IL18R1|H…
7517	4.658e-07	0.0001269	49	164	1902	12926	muscle organ development	TRIM72|TNC|SIX1|JPH1|FGFRL1|SHH|CSRP3|MYO18B|PITX2|SNTA1|MYOG|UNC45B|MEF2C|MUSK|TCF15|CACYBP|HSPG2|ACTA1|EID2|PAX7|VGLL2|CRYAB|VAMP5|DSC1|MET|SMTNL1|FOXC2|TAGLN|FOXC1|TSHZ3|TWIST1|LRP4|TTN|XIRP1|ALX4|MSX1|CACNA1S|WNT10B|SRPK3|ZFHX3|TIPARP|TBX3|KY|TBX2|MYLPF|BMP4|ACTC1|DES|MYF6
3008	9.1747e-07	0.00023525	120	537	1902	12926	system process	MYLK2|CHRM3|OXTR|CHRM4|TNC|GUCA1A|AQP5|ESPN|NPPB|SOX2|NPPC|EDNRA|ADORA1|EPHB2|CAST|GUCY1A3|ACTN3|MUSK|ACTN2|TPM2|SERPINF1|ANK2|SDCBP2|STX1B|MYL1|RGS9BP|MAP1A|UBE2V2|KCNQ4|SLC22A3|TSHZ3|MAOA|PDE1B|NPR3|SLC5A1|KLK8|CRHR2|HSD11B2|LOXHD1|LARS|TPR|TAC4|NDN|CACNA1S|WNT10B|KIRREL|DMPK|ABCA4|FZD9|SNAP91|GRIN2D|BMP4|OLFR613|TH|FXYD1|NMU|ID3|LHX8|RYR1|TRIM72|CLIC5|GRIK5|CHD7|SOBP|MYOM2|RYR3|SLC6A4|UCHL1|BD…
9888	1.7203e-06	0.0004166	128	588	1902	12926	tissue development	NCKAP1|TNC|CTGF|COMP|FOXQ1|SOX2|NPPC|FGF7|EDNRA|SOX15|NRTN|SOX8|PITX2|KRT6B|KRT6A|MEF2C|KRT4|MUSK|LMO4|HSPG2|ARC|MYCN|SFRP2|ROR2|DSC1|FREM2|PTGES|FLG|DLX2|SPRR2H|TSHZ3|NOTCH4|ALOX15|SHOX2|PDGFA|TWIST1|WNT6|MUSTN1|CACNA1S|SPRR2D|FZD1|NGFR|WNT10B|SRPK3|STIL|TGFB2|FZD2|TIPARP|PTCH2|CNFN|KY|BMP6|HRNR|MYLPF|BMP4|H19|BMP3|COL5A1|LHX2|MYF6|ID3|SPRR1B|FGFR1|MESP2|RET|EDA|FOXE1|CITED2|SIX1|HOXC13|PTH1R|RO…
6952	2.6668e-06	0.00061182	69	273	1902	12926	defense response	PGLYRP3|CIITA|TPSB2|CXCL9|H2-K1|IL1F8|DEFB3|IL1F9|CXCL1|IFIH1|IL18RAP|MECOM|DEFB14|DEFB15|DHX58|NFKBIZ|TRIM25|BDKRB1|CTSG|LBP|PGLYRP1|B2M|TNS1|APOBEC1|RSAD2|DDX58|SP110|SPHK1|DEFB13|TAP1|ABCC9|IL1A|IL1B|CHI3L4|TLR3|CD44|TLR2|TLR13|CFD|WFDC12|SGMS1|IL20RB|NOD2|SAMHD1|HDAC9|IL1RL2|CLEC7A|GNG7|CCL2|CCL17|AOC3|CCL24|MBD5|CCL20|MX2|MX1|CARD9|FN1|DEFB35|IRGM1|BMP6|P2RX7|CXCL10|BCL3|POLR3G|TBKBP1|NFKBID…
6936	3.0126e-06	0.0006566	23	58	1902	12926	muscle contraction	RYR1|CHRM3|ARG2|TRIM63|ACTN3|ACTN2|GAA|TPM2|VEGFB|TNC|ANK2|MYOM2|AGT|RYR3|TTN|ACTC1|JSRP1|MYL1|TNNT1|FXYD1|KCNMA1|CACNA1S|NOS1
50896	3.715e-06	0.00077113	320	1742	1902	12926	response to stimulus	PGLYRP3|OXTR|SLC46A2|SPARC|SMC3|IFIT1|IFIT2|SOX2|EDNRA|DEFB14|CREB3L1|SOX15|DEFB15|DHX58|TRIM25|CHAC1|PGLYRP1|EPHB2|B2M|SCN1B|EIF2A|TNS1|ESCO1|MUSK|RSAD2|PRKCB|SP110|SERPINF1|DEFB13|ESCO2|SFRP2|PAPPA|XRN2|H2-D1|CFD|SPRR2E|WFDC12|SLC22A3|SPRR2F|SPRR2G|DHX9|PDE1B|ABCB4|HSPA4L|IL20RB|MST1R|KLK8|CRHR2|IL22RA2|HSPH1|INPP5D|SPRR2D|NGFR|WNT10B|ARPP21|TNFSF15|TNFSF12|XRCC2|ABCA4|TREX2|FN1|IGF2|SMARCA5|FZ…
7267	6.2021e-06	0.0012289	61	238	1902	12926	cell-cell signaling	MYLK2|CHRM3|OXTR|GRIK5|CHRM4|TNC|SIX1|FGF1|GLI1|GLI2|SLC6A4|SOX2|SHH|FGF7|SIX3|ADORA1|DLGAP2|EPHB1|DLGAP5|CAST|FGFBP1|ANXA1|MUSK|FOXL1|SDCBP2|STX1B|KCNMA1|UBE2V2|MET|RAPSN|FLG|SLC22A3|USP14|DHH|MAOA|LTBP4|PDGFA|ATP1A2|KLK8|CRHR2|WNT6|WNT11|LARS|TPR|FZD1|RIC3|NTRK2|WNT10B|MBD5|NPM1|FZD2|DMPK|WNT7B|SNAP91|GRIN2D|P2RX7|BMP4|TH|TRPV4|APBA1|FGFR1
48468	9.2865e-06	0.00176	116	539	1902	12926	cell development	POP1|TNC|CLU|SOX2|EDNRA|SOX15|DPYSL3|NRTN|SOX8|EPHB2|EPHB1|BVES|PITX3|TMOD1|SEMA6C|SEMA6A|UNC5A|MUSK|UNC5B|SDCBP2|ANK1|4930506M07RIK|EREG|MAF|SFRP2|LMX1A|LMX1B|DSC1|FLG|RTN4R|DHH|NOTCH4|MYCBP2|SHOX2|THY1|GATA2|RLF|KLK8|IGSF9|CCNB1|NDN|CACNA1S|ZFP358|NGFR|WNT10B|TGFB2|FZD5|ZBTB16|ESRRB|TDRD7|SNAP91|KY|FBXO31|BMP4|TPX2|TH|HOOK1|LHX2|ARTN|CNTN2|BCL2L1|LHX8|FGFR1|CDKN1C|RET|CLIC5|PTH1R|ROBO1|GLI2|SHH…
51239	1.0451e-05	0.0018981	169	846	1902	12926	regulation of multicellular organismal process	MYLK2|CHRM3|OXTR|INPPL1|TNC|FGF1|AMOT|CTGF|SOX2|NPPC|FGF7|LGALS1|DPYSL2|SOX15|ADORA1|SOX8|EPHB2|GUCY1A3|MUSK|RSAD2|SERPINF1|ACSL6|ISLR2|DIO3|FOXP3|EREG|MAF|SFRP2|LMX1A|UBE2V2|KCNQ4|PRKCQ|CARD11|FLG|DLX2|NOTCH4|NTM|SHOX2|LPAR1|PDGFA|TWIST1|IL20RB|THY1|GATA2|KLK8|CRHR2|KLK6|SOCS2|CCNB1|KLRK1|TSPAN8|LARS|CLEC7A|INPP5D|INPP5J|TAC4|GPIHBP1|SOCS5|NGFR|WNT10B|TGFB2|CAV3|DMPK|HSPA5|TNFSF15|TNFSF12|XRCC2|…
1501	1.25e-05	0.0021795	61	243	1902	12926	skeletal system development	CSRNP1|SIX1|PTH1R|FGFRL1|CTGF|GLI2|COMP|NPPC|SHH|SIX2|SOX8|ATP7A|MYOG|MEF2C|MSX2|RSAD2|TCF15|IGFBP5|WNT9A|HSPG2|MN1|MYCN|SFRP2|PAX7|TRAF6|ROR2|FLG|FOXC2|DLX2|FOXC1|IDUA|NPR2|ALOX15|SHOX2|NPR3|TWIST1|PAPSS2|PTHLH|THBS3|CLEC3B|WNT11|ALX4|MSX1|CACNA1S|PDLIM7|WNT10B|TGFB2|PRRX1|TIPARP|WNT7B|ZBTB16|IGF2|BMP6|DLK1|P2RX7|BMP4|TBX15|BMP3|MGP|HOXD8|FGFR1
6941	1.5247e-05	0.0025487	12	22	1902	12926	striated muscle contraction	ARG2|ACTC1|JSRP1|MYL1|TNNT1|GAA|VEGFB|TNC|ANK2|CACNA1S|NOS1|RYR3
42127	1.5787e-05	0.0025487	116	545	1902	12926	regulation of cell proliferation	IFITM3|CNTFR|SPARC|CD81|IRS1|INPPL1|TNC|FGF1|CLU|SAT1|FGFRL1|CTGF|NPPB|SOX2|NPPC|FGF7|EDNRA|ADORA1|SOX8|PITX2|GGT1|IL13RA1|MSX2|KRT4|SERPINF1|FOXP3|EREG|CFDP1|MYCN|SFRP2|PRKCQ|CARD11|PTGES|FLG|SHOX2|NPR3|PDGFA|IL20RB|RLF|FOXO1|TPO|CCNB1|THPO|LARS|INPP5D|PMAIP1|NGFR|WNT10B|TGFB2|TNFRSF9|TNFSF12|ZBTB16|MINA|FOSL1|BMP4|H19|CXCL10|MNAT1|BCL2L1|FGFR1|CDCA7L|WFDC1|PTH1R|GLI1|ROBO1|GLI2|RPTOR|SHH|MECOM|…
51240	1.6591e-05	0.0025829	51	194	1902	12926	positive regulation of multicellular organismal process	MYLK2|CHRM3|OXTR|CHD7|PTPRM|CTGF|NPPC|SHH|LBP|NOS1|JAK2|MUSK|DIO3|FOXP3|AGTR1A|EREG|IL1A|ADRB3|ADORA2B|IL1B|TLR3|TLR2|SMTNL1|FLG|IL20RB|NOD2|PTGS1|HSPD1|CCNB1|WNT11|KLRK1|CLEC7A|P2RY2|P2RY1|CCL2|TAC4|NCAM1|GPIHBP1|LGI1|NTRK2|CAR2|WNT10B|MBD5|CARD9|AGT|P2RX7|BMP4|PINK1|BCL3|NMU|FGFR1
44057	2.4351e-05	0.0034881	61	248	1902	12926	regulation of system process	RYR1|MYLK2|CHRM3|OXTR|GRIK5|TNC|PTPRM|ATP2A1|CTGF|NPPC|CSRP3|ADORA1|NOS1|JAK2|EPHB2|LMCD1|GUCY1A3|ARG2|MUSK|SPHK1|GAA|NGF|IL1A|ADORA2B|TNNT1|IL1B|KCNMA1|TNNT3|KCNQ4|CASQ1|SMTNL1|HBEGF|FLG|NIACR1|HLF|NLGN2|CAMK2A|ATP1A2|KLK8|GNAI1|PTGS1|P2RY2|P2RY1|CCL2|TAC4|TNNI2|NCAM1|LGI1|NTRK2|MBD5|NPM1|CAV3|DMPK|AGT|GRIN2D|GNAO1|PINK1|TH|NMU|HSPA1B|FGFR1
3013	2.4806e-05	0.0034881	33	109	1902	12926	circulatory system process	FOXC2|FOXC1|OXTR|NPR3|CHD7|TNC|LRP4|ATP1A2|PTGS1|NPPB|HSD11B2|NPPC|EDNRA|ADORA1|BDKRB2|TAC4|BDKRB1|NOS1|GUCY1A3|AOC3|MBD5|STAT1|VEGFB|VEGFC|ANK2|AGTR1A|AGT|ACTC1|ADRB3|ADORA2B|MYL1|G6PDX|KCNMA1
8015	2.4806e-05	0.0034881	33	109	1902	12926	blood circulation	FOXC2|FOXC1|OXTR|NPR3|CHD7|TNC|LRP4|ATP1A2|PTGS1|NPPB|HSD11B2|NPPC|EDNRA|ADORA1|BDKRB2|TAC4|BDKRB1|NOS1|GUCY1A3|AOC3|MBD5|STAT1|VEGFB|VEGFC|ANK2|AGTR1A|AGT|ACTC1|ADRB3|ADORA2B|MYL1|G6PDX|KCNMA1
51216	3.3703e-05	0.0045909	24	70	1902	12926	cartilage development	FLG|DLX2|MEF2C|TGFB2|PRRX1|WNT7B|SHOX2|PTH1R|HSPG2|BMP6|THBS3|CTGF|COMP|BMP4|NPPC|BMP3|MYCN|SFRP2|PAX7|MGP|MSX1|ROR2|ATP7A|FGFR1
6937	4.2748e-05	0.0056154	20	54	1902	12926	regulation of muscle contraction	GUCY1A3|RYR1|MYLK2|CHRM3|ARG2|OXTR|DMPK|TNC|ATP1A2|ATP2A1|PTGS1|CTGF|ADORA2B|TNNT1|KCNMA1|NMU|TNNT3|ADORA1|TNNI2|CASQ1
9615	4.3799e-05	0.0056154	18	46	1902	12926	response to virus	APOBEC1|RSAD2|DDX58|MX2|MX1|CARD9|EIF2AK2|IRAK3|ISG15|OAS1B|ABCC9|MST1R|IFIH1|IRF7|TRIM25|POLR3G|IFI27L2A|TLR3
35107	5.1455e-05	0.0062303	29	94	1902	12926	appendage morphogenesis	FLG|IDUA|LEF1|SHOX2|CHD7|TWIST1|LRP4|GLI2|SHH|CYP26B1|MECOM|ALX4|MSX1|PITX2|ATP7A|ZFP358|NPM1|MSX2|PRRX1|ZBTB16|WNT9A|TBX3|BMP4|MYCN|SFRP2|ALDH1A2|LMX1B|KRTAP21-1|FGFR1
35108	5.1455e-05	0.0062303	29	94	1902	12926	limb morphogenesis	FLG|IDUA|LEF1|SHOX2|CHD7|TWIST1|LRP4|GLI2|SHH|CYP26B1|MECOM|ALX4|MSX1|PITX2|ATP7A|ZFP358|NPM1|MSX2|PRRX1|ZBTB16|WNT9A|TBX3|BMP4|MYCN|SFRP2|ALDH1A2|LMX1B|KRTAP21-1|FGFR1
65008	5.3036e-05	0.0062482	191	1002	1902	12926	regulation of biological quality	NCKAP1|MYLK2|OXTR|TFRC|POP1|CD81|TNC|AQP5|SLC8A2|NPPB|NPPC|FGF7|EDNRA|PALM|ADORA1|SOX8|EPHB2|BVES|CAST|GUCY1A3|CHRNB1|MUSK|PRKCB|TMOD3|DIO2|ISLR2|DIO3|SYPL2|FOXP3|ANK1|PDIA6|4930506M07RIK|SLC9A2|CFDP1|XRN1|TFR2|SLC9A9|XRN2|UBE2V2|KDELR3|PFN2|SLC22A3|TXNDC9|FBLIM1|MAOA|NPR3|LPAR1|WNK4|LTBP4|IL20RB|AKR1C18|ADH7|CACNA1E|KLK8|IL22RA2|HSD11B2|TPO|LARS|TPR|TAC4|NDN|PCK1|GPIHBP1|SOCS5|TGFB2|FZD2|CAV3|DM…
90257	6.7706e-05	0.0077666	22	64	1902	12926	regulation of muscle system process	GUCY1A3|RYR1|MYLK2|CHRM3|ARG2|OXTR|DMPK|TNC|ATP1A2|ATP2A1|AGT|PTGS1|CTGF|ADORA2B|TNNT1|KCNMA1|NMU|TNNT3|ADORA1|TNNI2|CASQ1|LMCD1
32675	7.3194e-05	0.0078495	14	32	1902	12926	regulation of interleukin-6 production	CARD9|IRAK3|NOD2|FOXP3|KLF2|EREG|P2RX7|IL1A|ADORA2B|IL1B|TRAF6|INPP5D|TLR3|TLR2
42692	7.7536e-05	0.0078495	32	110	1902	12926	muscle cell differentiation	SMARCD3|TNC|LRP4|TTN|SHH|LGALS1|SOX15|MYO18B|XIRP1|CACNA1S|FLNC|PITX2|NEO1|SNTA1|TMOD1|MYOG|WNT10B|MEF2C|MUSK|WNT7B|CACYBP|TBX3|KY|AGT|TBX2|BMP4|ACTA1|ACTC1|BIN1|TCAP|DSC1|MET
60173	7.8737e-05	0.0078495	29	96	1902	12926	limb development	FLG|IDUA|LEF1|SHOX2|CHD7|TWIST1|LRP4|GLI2|SHH|CYP26B1|MECOM|ALX4|MSX1|PITX2|ATP7A|ZFP358|NPM1|MSX2|PRRX1|ZBTB16|WNT9A|TBX3|BMP4|MYCN|SFRP2|ALDH1A2|LMX1B|KRTAP21-1|FGFR1
48736	7.8737e-05	0.0078495	29	96	1902	12926	appendage development	FLG|IDUA|LEF1|SHOX2|CHD7|TWIST1|LRP4|GLI2|SHH|CYP26B1|MECOM|ALX4|MSX1|PITX2|ATP7A|ZFP358|NPM1|MSX2|PRRX1|ZBTB16|WNT9A|TBX3|BMP4|MYCN|SFRP2|ALDH1A2|LMX1B|KRTAP21-1|FGFR1
51707	7.9113e-05	0.0078495	43	164	1902	12926	response to other organism	WFDC12|PGLYRP3|H2-K1|DEFB3|OAS1B|NOD2|MST1R|IFIH1|MECOM|CLEC7A|DEFB14|DEFB15|TRIM25|BDKRB1|CTSG|LBP|PGLYRP1|B2M|APOBEC1|GUCY1A3|GPX2|RSAD2|STAT1|DDX58|SP110|MX2|MX1|CARD9|EIF2AK2|DEFB35|DEFB13|IRAK3|ISG15|ABCC9|P2RX7|IL1B|BCL3|IRF7|1100001G20RIK|POLR3G|IFI27L2A|TLR3|TLR2
45834	8.0615e-05	0.0078495	15	36	1902	12926	positive regulation of lipid metabolic process	VAV3|ANXA1|IRS1|ACSL6|PLA2G4A|SORBS1|ABHD5|AGT|SEC14L2|IL1A|MLXIPL|ADORA2B|IL1B|ANGPTL4|PNPLA2
9893	8.1035e-05	0.0078495	148	752	1902	12926	positive regulation of metabolic process	POP1|IRS1|RASL11A|TNC|GUCA1A|FGF1|ABRA|CTGF|SOX2|NPPC|EDNRA|SOX15|ADORA1|SOX8|PITX2|BVES|SOX7|GUCY1A3|MAP2K4|MEF2C|MUSK|ACTN2|ACSL6|EBF1|GTF2F1|FOXP3|POU3F3|EREG|TOM1L1|MAF|UBE2V2|PRKCQ|ROR2|LMX1B|CLOCK|TRIB2|CARD11|DLX2|SHOX2|TWIST1|ABHD5|GATA2|RLF|FOXO1|GLIS1|GLIS2|SEC14L2|WNT6|CCNB1|KLRK1|ALX4|PATZ1|FZD1|WNT10B|HSPA5|TNFSF12|SMARCA5|ESRRG|MAFA|FOSL1|BMP4|TPX2|MLXIPL|BMP3|BCL3|MYF6|FGF13|NFE2L2…
48562	9.7612e-05	0.0092498	33	116	1902	12926	embryonic organ morphogenesis	FLG|NCKAP1|FOXC2|CLIC5|DLX2|FOXE1|SHOX2|CHD7|SIX1|SOBP|GLI1|GLI2|SOX2|SHH|SIX2|ALX4|TGFB2|PRRX1|FOXL2|WNT9A|HSPG2|BMP4|TBX15|H19|ALDH1A3|TEC|MYCN|TH|ALDH1A2|KCNQ4|TCAP|ROR2|FGFR1
31325	0.00012173	0.01129	138	699	1902	12926	positive regulation of cellular metabolic process	POP1|IRS1|RASL11A|GUCA1A|FGF1|ABRA|CTGF|SOX2|NPPC|EDNRA|SOX15|ADORA1|SOX8|PITX2|BVES|SOX7|GUCY1A3|MAP2K4|MEF2C|MUSK|ACTN2|ACSL6|EBF1|GTF2F1|FOXP3|POU3F3|EREG|TOM1L1|MAF|UBE2V2|PRKCQ|ROR2|LMX1B|CLOCK|TRIB2|CARD11|DLX2|SHOX2|TWIST1|ABHD5|GATA2|RLF|FOXO1|GLIS1|GLIS2|WNT6|CCNB1|KLRK1|ALX4|PATZ1|FZD1|WNT10B|HSPA5|TNFSF12|SMARCA5|ESRRG|MAFA|FOSL1|BMP4|TPX2|MLXIPL|BMP3|BCL3|MYF6|FGF13|NFE2L2|MESP2|TOP2A…
48519	0.0001261	0.011451	245	1348	1902	12926	negative regulation of biological process	IFITM3|FGFRL1|SOX2|EDNRA|LGALS1|SOX15|SOX8|EPHB2|KRT4|MUSK|SERPINF1|EREG|EID1|EID2|CFDP1|SFRP2|MAP1A|ORAI1|KCNQ4|TRIB2|PTGES|FLG|SHOX2|LPAR1|TWIST1|IL20RB|NEDD4L|THY1|KLK8|CRHR2|TSPAN8|LARS|INPP5D|INPP5J|CEP192|PATZ1|FZD1|NGFR|WNT10B|XRCC2|LRRN4|FN1|SMARCA5|FOSL1|H19|QARS|ID3|HOXD8|CDKN1C|RYR1|FOXE1|WFDC1|PTH1R|IDE|ROBO1|GLI2|SHH|MECOM|HEY1|TIMP2|TIMP3|SOSTDC1|CTLA4|CTSG|JAK2|SPTAN1|LMCD1|NCOA2|A…
9607	0.0001628	0.014483	53	221	1902	12926	response to biotic stimulus	PGLYRP3|H2-K1|DEFB3|IFIH1|MECOM|DEFB14|CREB3L1|DEFB15|TRIM25|BDKRB1|CTSG|LBP|CHAC1|PGLYRP1|B2M|APOBEC1|GUCY1A3|HSP90AA1|GPX2|RSAD2|DDX58|SP110|DEFB13|IRAK3|ABCC9|IL1B|IRF7|1100001G20RIK|TLR3|TLR2|WFDC12|HSPA4L|OAS1B|NOD2|MST1R|HSPD1|CLEC7A|HSPA5|STAT1|MX2|MX1|CARD9|EIF2AK2|DEFB35|ISG15|P2RX7|TMEM233|BCL3|POLR3G|IFI27L2A|HSPA1B|NFE2L2|HSPA1A
60537	0.00017203	0.014998	35	129	1902	12926	muscle tissue development	FOXC2|FOXC1|TSHZ3|TNC|SIX1|LRP4|TTN|SHH|CSRP3|MYO18B|XIRP1|CACNA1S|PITX2|SNTA1|MYOG|WNT10B|SRPK3|MEF2C|MUSK|TIPARP|CACYBP|HSPG2|TBX3|KY|TBX2|MYLPF|BMP4|ACTA1|ACTC1|PAX7|MYF6|VGLL2|VAMP5|DSC1|MET
48598	0.00020039	0.017127	64	282	1902	12926	embryonic morphogenesis	MESP2|RET|NCKAP1|CLIC5|FOXE1|CHD7|SIX1|SOBP|GLI1|AMOT|GLI2|SOX2|SHH|CYP26B1|MECOM|SIX2|PITX2|MSX2|LMO4|FOXL2|WNT9A|HSPG2|ENAH|ALDH1A3|MYCN|SFRP2|PPAP2B|ALDH1A2|TRAF6|KCNQ4|ROR2|LMX1B|SHANK3|FLG|FOXC2|DLX2|FOXC1|LEF1|SHOX2|TWIST1|LRP4|CML2|HECTD1|ALX4|MSX1|ZFP358|NPM1|STIL|TGFB2|PRRX1|WNT7B|ZBTB16|ESRRB|VEGFC|TBX3|BMP4|TBX15|H19|TEC|TH|LHX2|MAB21L2|TCAP|FGFR1
35113	0.00023203	0.019083	24	78	1902	12926	embryonic appendage morphogenesis	FLG|ZFP358|MSX2|PRRX1|ZBTB16|LEF1|SHOX2|CHD7|TWIST1|LRP4|WNT9A|GLI2|BMP4|SHH|CYP26B1|MYCN|SFRP2|MECOM|ALDH1A2|ALX4|MSX1|LMX1B|PITX2|FGFR1
30326	0.00023203	0.019083	24	78	1902	12926	embryonic limb morphogenesis	FLG|ZFP358|MSX2|PRRX1|ZBTB16|LEF1|SHOX2|CHD7|TWIST1|LRP4|WNT9A|GLI2|BMP4|SHH|CYP26B1|MYCN|SFRP2|MECOM|ALDH1A2|ALX4|MSX1|LMX1B|PITX2|FGFR1
6875	0.00027854	0.021984	34	127	1902	12926	cellular metal ion homeostasis	RYR1|OXTR|SLC24A3|ITGB3|LPAR1|KCNA5|PYGM|ATP1A2|PTH1R|RYR3|SLC8A2|JPH2|CSRP3|EDNRA|P2RY2|P2RY1|BDKRB2|CCL2|NDN|JAK2|RIC3|FZD2|CAV3|PRKCB|TESC|SYPL2|MT3|AGTR1A|AGT|SLC8A3|P2RX7|IL1B|FXYD1|NUCB2
6942	0.00028242	0.021984	7	11	1902	12926	regulation of striated muscle contraction	MYLK2|ARG2|DMPK|TNNT3|ADORA1|ATP1A2|CTGF
7009	0.00028242	0.021984	7	11	1902	12926	plasma membrane organization	P2RX7|TRIM72|MYH2|CAV3|DYSF|A4GALT|SYT7
48705	0.00031345	0.023971	30	108	1902	12926	skeletal system morphogenesis	CSRNP1|FOXC2|DLX2|IDUA|SHOX2|TWIST1|SIX1|PTHLH|THBS3|CTGF|COMP|NPPC|SIX2|ALX4|WNT10B|MEF2C|TGFB2|PRRX1|TCF15|TIPARP|WNT9A|HSPG2|BMP6|P2RX7|BMP4|TBX15|MYCN|SFRP2|ROR2|HOXD8
43586	0.00036162	0.027178	5	6	1902	12926	tongue development	SOX2|WNT10B|SHH|LEF1|HOXC13
60348	0.00038111	0.027494	32	119	1902	12926	bone development	FOXC2|FOXC1|NPR2|ALOX15|SHOX2|TWIST1|PTH1R|PAPSS2|PTHLH|THBS3|CTGF|GLI2|COMP|NPPC|SHH|WNT11|SOX8|PDLIM7|MYOG|MEF2C|MSX2|RSAD2|IGFBP5|IGF2|HSPG2|BMP6|BMP4|MN1|BMP3|SFRP2|TRAF6|MGP
14706	0.00038111	0.027494	32	119	1902	12926	striated muscle tissue development	FOXC2|FOXC1|TNC|SIX1|LRP4|TTN|SHH|CSRP3|MYO18B|XIRP1|CACNA1S|PITX2|SNTA1|MYOG|WNT10B|SRPK3|MEF2C|MUSK|CACYBP|HSPG2|TBX3|KY|TBX2|MYLPF|ACTA1|ACTC1|PAX7|MYF6|VGLL2|VAMP5|DSC1|MET
8284	0.00038475	0.027494	67	305	1902	12926	positive regulation of cell proliferation	CNTFR|CD81|IRS1|CDCA7L|TNC|PTH1R|FGF1|GLI1|CLU|CTGF|GLI2|SOX2|RPTOR|SHH|FGF7|SOX8|JAK2|GGT1|IL13RA1|FGFBP1|SPHK1|PLA2G4A|CYP7B1|NGF|FOXP3|EREG|MYCN|ADORA2B|ALDH1A2|TRAF6|PRKCQ|CARD11|HBEGF|FLG|CTF2|SHOX2|PDGFA|NOD2|RLF|PTHLH|TPO|CCNB1|THPO|CCL2|RICTOR|NCAM1|NGFR|WNT10B|MBD5|NPM1|TGFB2|PRRX1|STAT1|WNT7B|TNFSF12|IL34|VEGFC|AGT|BMP4|CXCL10|CENPF|EPGN|FABP4|MAB21L2|MNAT1|BCL2L1|FGFR1
48568	0.00039962	0.028096	45	186	1902	12926	embryonic organ development	FLG|NCKAP1|FOXC2|CLIC5|DLX2|HLF|FOXE1|CITED2|LEF1|SHOX2|CHD7|SIX1|GATA2|SOBP|GLI1|ASCL2|GLI2|SOX2|SHH|SIX2|ALX4|PITX2|PLK4|STIL|TGFB2|PRRX1|FZD5|WNT7B|ESRRB|TFEB|FOXL2|WNT9A|HSPG2|BMP4|TBX15|H19|ALDH1A3|TEC|MYCN|TH|ALDH1A2|KCNQ4|TCAP|ROR2|FGFR1
7423	0.00041298	0.028574	44	181	1902	12926	sensory organ development	FLG|FOXC2|CLIC5|FOXC1|LEF1|CHD7|SIX1|HOXC13|AQP5|THY1|TSPAN12|SOBP|GLI2|SOX2|SHH|SIX2|SIX3|MFN2|CACNA1S|PITX2|EPHB2|EPHB1|NTRK2|WNT10B|PRRX1|TCF15|FOXL2|USH2A|BMP6|BMP4|ALDH1A3|TEC|MAF|TH|ALDH1A2|MAB21L2|KCNMA1|COL8A2|KCNQ4|TCAP|LMX1B|CRYAB|KRTAP21-1|FGFR1
10647	0.0004389	0.029893	49	208	1902	12926	positive regulation of cell communication	OXTR|EDA|IRS1|ITGB3|ABRA|SOX2|SHH|HEY1|ADORA1|TIMP2|JAK2|LMCD1|EIF2A|FGFBP1|MUSK|PRKCB|DCC|WNT9A|EREG|IL1A|ALDH1A3|IL1B|TRAF6|CARD11|TLR3|CD44|FLG|SHOX2|LPAR1|NOD2|CCL2|RICTOR|NCAM1|LGI1|NTRK2|WNT10B|MBD5|PRRX1|WNT7B|CARD9|SORBS3|AGT|P2RX7|BMP4|PINK1|EPGN|CD4|NMU|FGFR1
48583	0.00050254	0.033701	69	319	1902	12926	regulation of response to stimulus	CD86|IRS1|H2-K1|INPPL1|EDNRA|ADORA1|GRB10|CTLA4|CTSG|LBP|PGLYRP1|JAK2|B2M|IL13RA1|MAP2K4|GPX2|ANXA1|PRKCB|SERPINF1|PLA2G4A|TAP1|IRAK3|FOXP3|EREG|IL1A|SFRP2|ADORA2B|IL1B|TRAF6|UBE2V2|CARD11|TLR3|CD44|H2-D1|TLR2|CFD|TNXB|LPAR1|IL20RB|NOD2|THY1|KLK8|UACA|HSPD1|KLRK1|TSPAN8|LARS|CLEC7A|INPP5D|TPR|APBB1|SOCS5|AOC3|NPM1|TGFB2|WNT7B|TNFSF12|CARD9|AGT|P2RX7|CXCL10|CENPF|ITCH|FABP4|KLHL6|ARTN|TRPV4|IL7R|H…
60538	0.00052847	0.033813	21	68	1902	12926	skeletal muscle organ development	MYOG|WNT10B|SRPK3|MEF2C|MUSK|TNC|SIX1|LRP4|FGFRL1|KY|MYLPF|ACTA1|PAX7|MYF6|CACNA1S|VGLL2|PITX2|VAMP5|DSC1|MET|SNTA1
46889	0.00052859	0.033813	8	15	1902	12926	positive regulation of lipid biosynthetic process	IL1A|MLXIPL|ANXA1|ADORA2B|ACSL6|PLA2G4A|SORBS1|AGT
48339	0.00052859	0.033813	8	15	1902	12926	paraxial mesoderm development	FLG|NCKAP1|H19|FOXC2|FOXC1|TCF15|LEF1|FGFR1
2376	0.00053524	0.033813	109	550	1902	12926	immune system process	CD86|PGLYRP3|H2-K1|RORC|CXCL14|IL18RAP|FCGRT|DHX58|TRIM25|PGLYRP1|B2M|RSAD2|PRKCB|SP110|FOXP3|ANK1|CARD11|H2-D1|CFD|IL20RB|THY1|TPO|KLRK1|THPO|CLEC7A|INPP5D|TAC4|PATZ1|SLAMF1|WNT10B|TGFB2|FZD5|TIPARP|TNFSF15|TNFSF12|IRGM1|GADD45G|BMP4|CXCL10|BCL3|SFXN1|IL7R|H2-Q10|CIITA|DYRK3|AHCTF1|CXCL9|EDA|IL1F8|SIX1|CXCL1|IFIH1|MECOM|MB|BLNK|CTLA4|CTSG|LBP|JAK2|ATP7A|CD34|OASL2|APOBEC1|H60C|DDX58|TESC|TFEB|AB…
42755	0.00054994	0.033824	10	22	1902	12926	eating behavior	AOC3|OXTR|UCHL1|TH|TCF15|ADRB3|P2RY1|NMU|AGRP|UCHL3
48634	0.00055846	0.033824	16	46	1902	12926	regulation of muscle organ development	FLG|NGFR|WNT10B|NPM1|MUSK|LEF1|TWIST1|HDAC9|BMP4|SHH|CENPF|CCNB1|SOX15|SOX8|NCAM1|FGFR1
48646	0.00055869	0.033824	75	354	1902	12926	anatomical structure formation involved in morphogenesis	MESP2|RET|NCKAP1|EDA|CITED2|TSPAN12|FGF1|CTGF|GLI2|SOX2|SHH|EDNRA|ZC3H12A|PITX2|ATP7A|NEO1|HTATIP2|TMOD1|VAV3|MEF2C|TCF15|LMO4|HSPG2|EREG|ENAH|ALDH1A3|SFRP2|IL1B|ALDH1A2|TRAF6|COL8A2|ROR2|SHANK3|CD44|HBEGF|FLG|FOXC2|FOXC1|HLF|NOTCH4|LEF1|PDGFA|TWIST1|THY1|PTHLH|TTN|THBS3|NEURL1A|ARHGAP22|WNT6|HECTD1|XIRP1|MFN2|CACNA1S|WNT10B|NPM1|STIL|FZD5|ESRRB|FN1|VEGFB|VEGFC|TBX3|TBX2|BMP4|H19|ACTC1|TEC|LHX2|M…
45932	0.00056656	0.03383	6	9	1902	12926	negative regulation of muscle contraction	GUCY1A3|ARG2|ADORA2B|KCNMA1|ADORA1|ATP1A2
1568	0.00058311	0.034348	55	243	1902	12926	blood vessel development	CITED2|CHD7|TSPAN12|FGF1|AMOT|CTGF|SHH|EDNRA|HEY1|ZC3H12A|MYO18B|PITX2|ATP7A|HTATIP2|VAV3|MEF2C|SPHK1|HSPG2|AGTR1A|EREG|IL1B|PPAP2B|ALDH1A2|COL8A2|ITGA7|HBEGF|FLG|FOXC2|FOXC1|HLF|NOTCH4|PDGFA|THY1|FOXO1|ARHGAP22|WNT11|NTRK2|NPM1|TGFB2|PRRX1|FZD5|TIPARP|WNT7B|TIE1|FN1|VEGFB|VEGFC|TBX3|AGT|BMP4|COL5A1|NAA15|MNAT1|RECK|FGFR1
6874	0.00061444	0.035711	31	117	1902	12926	cellular calcium ion homeostasis	RYR1|OXTR|SLC24A3|ITGB3|LPAR1|KCNA5|PYGM|ATP1A2|PTH1R|RYR3|SLC8A2|JPH2|CSRP3|EDNRA|P2RY2|P2RY1|BDKRB2|CCL2|NDN|JAK2|RIC3|FZD2|CAV3|PRKCB|SYPL2|AGTR1A|SLC8A3|P2RX7|IL1B|FXYD1|NUCB2
9611	0.00064704	0.037111	59	266	1902	12926	response to wounding	TRIM72|TPSB2|CXCL9|ITGB3|DYSF|IL1F8|IL1F9|CXCL1|THBD|SHH|FGF7|MECOM|MDK|SOX15|NFKBIZ|BDKRB1|LBP|JAK2|TNS1|SERPINB2|SPHK1|F3|IL1A|MYH2|PAX7|RTN4RL1|IL1B|CHI3L4|LCP1|TLR3|CD44|TLR2|TLR13|HBEGF|CFD|SGMS1|IL20RB|NOD2|HDAC9|KLK8|PAPSS2|IL22RA2|CLEC7A|MUSTN1|CCL2|AOC3|NGFR|WNT10B|CCL24|NPM1|TGFB2|CCL20|FN1|SYT7|BMP6|P2RX7|CXCL10|MYF6|NFKBID
1819	0.0006791	0.038444	19	60	1902	12926	positive regulation of cytokine production	CARD9|IL20RB|NOD2|FOXP3|EREG|HSPD1|P2RX7|IL1A|WNT11|KLRK1|ADORA2B|CLEC7A|IL1B|P2RY2|BCL3|LBP|JAK2|TLR3|TLR2
55065	0.00069554	0.03887	34	133	1902	12926	metal ion homeostasis	RYR1|OXTR|SLC24A3|ITGB3|LPAR1|KCNA5|PYGM|ATP1A2|PTH1R|RYR3|SLC8A2|JPH2|CSRP3|EDNRA|P2RY2|P2RY1|BDKRB2|CCL2|NDN|JAK2|RIC3|FZD2|CAV3|PRKCB|TESC|SYPL2|MT3|AGTR1A|AGT|SLC8A3|P2RX7|IL1B|FXYD1|NUCB2
42312	0.00072213	0.039347	9	19	1902	12926	regulation of vasodilation	NPPC|ADORA2B|P2RY2|P2RY1|KCNMA1|ADORA1|PTPRM|NOS1|SMTNL1
35136	0.00072213	0.039347	9	19	1902	12926	forelimb morphogenesis	ZFP358|SHH|MECOM|ALDH1A2|ZBTB16|ALX4|TWIST1|WNT9A|TBX3
48584	0.00078238	0.042104	40	165	1902	12926	positive regulation of response to stimulus	CFD|CD86|IRS1|H2-K1|LPAR1|NOD2|THY1|HSPD1|EDNRA|KLRK1|CLEC7A|CTSG|LBP|APBB1|PGLYRP1|JAK2|B2M|AOC3|PRKCB|WNT7B|TNFSF12|CARD9|PLA2G4A|FOXP3|AGT|EREG|P2RX7|IL1A|CXCL10|FABP4|ADORA2B|KLHL6|ARTN|IL1B|TRAF6|UBE2V2|TLR3|H2-D1|HSPA1B|TLR2
42476	0.00079661	0.042347	15	43	1902	12926	odontogenesis	EDARADD|DLX2|EDA|WNT7B|LEF1|LRP4|GLI2|BMP4|SHH|NFIC|TRAF6|SOSTDC1|MSX1|PITX2|LHX8
1944	0.00083535	0.043656	56	252	1902	12926	vasculature development	CITED2|CHD7|TSPAN12|FGF1|AMOT|CTGF|SHH|EDNRA|HEY1|ZC3H12A|MYO18B|PITX2|ATP7A|HTATIP2|VAV3|MEF2C|SPHK1|HSPG2|AGTR1A|EREG|IL1B|PPAP2B|ALDH1A2|COL8A2|ITGA7|HBEGF|FLG|FOXC2|FOXC1|HLF|NOTCH4|LEF1|PDGFA|THY1|FOXO1|ARHGAP22|WNT11|NTRK2|NPM1|TGFB2|PRRX1|FZD5|TIPARP|WNT7B|TIE1|FN1|VEGFB|VEGFC|TBX3|AGT|BMP4|COL5A1|NAA15|MNAT1|RECK|FGFR1
1503	0.00084127	0.043656	28	104	1902	12926	ossification	FOXC2|FOXC1|NPR2|ALOX15|SHOX2|PTH1R|PTHLH|THBS3|CTGF|GLI2|NPPC|SHH|WNT11|SOX8|PDLIM7|MYOG|MEF2C|MSX2|RSAD2|IGFBP5|IGF2|HSPG2|BMP6|BMP4|MN1|BMP3|TRAF6|MGP
65007	0.00086702	0.044463	737	4593	1902	12926	biological regulation	ITSN2|NCKAP1|CNTFR|EHF|TFRC|POP1|FGFRL1|BACH2|GPR173|DPYSL2|CREB3L1|SOX15|PSMD1|MLYCD|PGLYRP1|BVES|PKNOX2|CMKLR1|TMEM8B|MEF2C|UNC5A|CSNK2A1|UNC5B|PRKCB|STARD8|DAPK2|SERPINF1|DNTTIP2|SOX12|EID1|EID2|DEPDC1A|TFR2|BIN1|GPR161|MAP1A|ORAI1|PRKCQ|PADI4|CLOCK|NGEF|H2-D1|FLG|CFD|DHH|SHOX2|PDGFA|IL20RB|NEDD4L|THY1|GATA2|ADH7|DEDD2|IL22RA2|HSD11B2|KLRK1|NPBWR1|ALX4|GPIHBP1|FZD1|NGFR|WNT10B|FZD2|DMPK|FZD5|T…
51704	0.00087967	0.044587	55	247	1902	12926	multi-organism process	PGLYRP3|OXTR|CITED2|H2-K1|DEFB3|IFIH1|THBD|MECOM|DEFB14|DEFB15|TRIM25|BDKRB1|CTSG|LBP|PGLYRP1|B2M|APOBEC1|GUCY1A3|GPX2|RSAD2|DDX58|SP110|DEFB13|PLA2G4A|IRAK3|ABCC9|CEACAM2|CEACAM1|IL1B|IRF7|1100001G20RIK|TLR3|TLR2|WFDC12|SLC20A2|AKR1C18|OAS1B|NOD2|MST1R|DDO|CLEC7A|MBD5|STAT1|MX2|MX1|CARD9|EIF2AK2|DEFB35|ISG15|P2RX7|TH|BCL3|KLF9|POLR3G|IFI27L2A

## Sheet: BiNGO_downreg_0.05.bgo
File created with bingo (c) on 27/02/2016 at 5:06:15 PM
curator: bingo
Selected ontology file : bundle://79.0:1/data/GO_Biological_Process
Selected annotation file : bundle://79.0:1/data/M_musculus_default
Discarded evidence codes :
Overrepresentation
Selected statistical test : Hypergeometric test
Selected correction : Benjamini & Hochberg False Discovery Rate (FDR) correction
Selected significance level : 0.05
GO-ID	p-value	corr p-value	x	n	X	N	Description	Genes in test set
32501	1.9706e-21	6.426e-18	296	2486	933	12926	multicellular organismal process	OXTR|SPARC|WIPF3|FGFRL1|SOX2|EDNRA|LGALS1|DPYSL2|SOX8|BVES|SLC34A2|MEF2C|UNC5A|MUSK|ACTN3|KRT4|UNC5B|PAQR5|ACTN2|SERPINF1|ACSL6|EBF1|ISLR2|ANK2|HSPG2|ANK1|STX1B|EID2|SFRP2|MYL1|BIN1|MAP1A|COL8A2|KCNQ4|ALPK3|FREM2|SLC22A3|TSHZ3|DHH|PDE1B|SHOX2|LPAR1|PDGFA|TWIST1|THY1|GATA2|IL22RA2|CRHR2|HSD11B2|INPP5J|ALX4|PATZ1|FZD1|NGFR|WNT10B|SRPK3|FZD2|DMPK|FZD5|ABCA4|FN1|IGF2|FZD9|SNAP91|GRIN2D|GADD45G|MYLPF|…
48731	5.3291e-19	8.6891e-16	218	1699	933	12926	system development	SPARC|FGFRL1|SOX2|EDNRA|LGALS1|DPYSL2|SOX8|MEF2C|UNC5A|MUSK|KRT4|UNC5B|ACSL6|ISLR2|HSPG2|ANK1|EID2|SFRP2|COL8A2|KCNQ4|ALPK3|FREM2|TSHZ3|DHH|SHOX2|LPAR1|PDGFA|TWIST1|THY1|GATA2|INPP5J|ALX4|PATZ1|FZD1|NGFR|WNT10B|SRPK3|FZD2|FZD5|FN1|IGF2|FZD9|SNAP91|GADD45G|MYLPF|H19|TH|CYP1A1|ID3|HOXD8|MESP2|CDKN1C|RET|CLIC5|FOXE1|CITED2|PTH1R|HOXC13|GLI1|JPH1|GLI2|LFNG|GYS1|SHH|CSRP3|UCHL1|HEY1|TIMP2|MYOG|TCF15|S…
32502	8.4891e-19	8.953e-16	264	2216	933	12926	developmental process	SPARC|WIPF3|FGFRL1|SOX2|EDNRA|LGALS1|DPYSL2|SOX8|BVES|SLC34A2|MEF2C|UNC5A|MUSK|KRT4|UNC5B|PAQR5|ACSL6|EBF1|ISLR2|HSPG2|ANK1|EID1|EID2|SFRP2|BIN1|COL8A2|KCNQ4|ALPK3|FREM2|TSHZ3|DHH|SHOX2|LPAR1|PDGFA|TWIST1|THY1|GATA2|INPP5J|ALX4|PATZ1|FZD1|NGFR|WNT10B|SRPK3|FZD2|FZD5|FN1|IGF2|FZD9|SNAP91|GADD45G|MYLPF|H19|TH|CYP1A1|ID3|HOXD8|MESP2|CDKN1C|RET|CLIC5|FOXE1|CITED2|PTH1R|HOXC13|GLI1|JPH1|GLI2|LFNG|GYS1…
7275	1.0982e-18	8.953e-16	250	2062	933	12926	multicellular organismal development	SPARC|WIPF3|FGFRL1|SOX2|EDNRA|LGALS1|DPYSL2|SOX8|BVES|SLC34A2|MEF2C|UNC5A|MUSK|KRT4|UNC5B|PAQR5|ACSL6|EBF1|ISLR2|HSPG2|ANK1|EID2|SFRP2|BIN1|COL8A2|KCNQ4|ALPK3|FREM2|TSHZ3|DHH|SHOX2|LPAR1|PDGFA|TWIST1|THY1|GATA2|INPP5J|ALX4|PATZ1|FZD1|NGFR|WNT10B|SRPK3|FZD2|FZD5|FN1|IGF2|FZD9|SNAP91|GADD45G|MYLPF|H19|TH|CYP1A1|ID3|HOXD8|MESP2|CDKN1C|RET|CLIC5|FOXE1|CITED2|PTH1R|HOXC13|GLI1|JPH1|GLI2|LFNG|GYS1|SHH|…
48856	3.0518e-18	1.9904e-15	229	1844	933	12926	anatomical structure development	SPARC|FGFRL1|SOX2|EDNRA|LGALS1|DPYSL2|SOX8|BVES|MEF2C|UNC5A|MUSK|KRT4|UNC5B|ACSL6|ISLR2|HSPG2|ANK1|EID2|SFRP2|BIN1|COL8A2|KCNQ4|ALPK3|FREM2|TSHZ3|DHH|SHOX2|LPAR1|PDGFA|TWIST1|THY1|GATA2|INPP5J|ALX4|PATZ1|FZD1|NGFR|WNT10B|SRPK3|FZD2|FZD5|FN1|IGF2|FZD9|SNAP91|GADD45G|MYLPF|H19|TH|CYP1A1|ID3|HOXD8|MESP2|CDKN1C|RET|CLIC5|FOXE1|CITED2|PTH1R|HOXC13|GLI1|JPH1|GLI2|LFNG|GYS1|SHH|CSRP3|UCHL1|HEY1|TIMP2|MY…
61061	9.5637e-18	5.1979e-15	54	202	933	12926	muscle structure development	TRIM72|TNC|HSPB2|SIX1|JPH1|FGFRL1|SHH|CSRP3|LGALS1|MYO18B|PITX2|SNTA1|MYOG|TMOD1|UNC45B|MEF2C|MUSK|TCF15|HSPG2|ACTA1|EID2|BIN1|PAX7|VGLL2|CRYAB|VAMP5|SMTNL1|FOXC2|FOXC1|TAGLN|SMARCD3|TSHZ3|LRP4|TWIST1|TTN|XIRP1|ALX4|FLNC|MSX1|CACNA1S|WNT10B|SRPK3|ZFHX3|WNT7B|KY|TBX3|AGT|TBX2|MYLPF|BMP4|ACTC1|DES|MYF6|TCAP
7517	1.8619e-15	8.6738e-13	45	164	933	12926	muscle organ development	TRIM72|FOXC2|FOXC1|TAGLN|TSHZ3|TNC|LRP4|TWIST1|SIX1|JPH1|FGFRL1|TTN|SHH|CSRP3|MYO18B|XIRP1|ALX4|MSX1|CACNA1S|PITX2|SNTA1|MYOG|UNC45B|WNT10B|SRPK3|MEF2C|ZFHX3|MUSK|TCF15|HSPG2|KY|TBX3|TBX2|MYLPF|BMP4|ACTA1|EID2|ACTC1|DES|PAX7|MYF6|VGLL2|CRYAB|VAMP5|SMTNL1
9887	2.2914e-15	9.2272e-13	87	492	933	12926	organ morphogenesis	MESP2|RET|CLIC5|EDA|FOXE1|TNC|SIX1|HOXC13|TSPAN12|SOBP|GLI1|FGFRL1|CTGF|GLI2|FOXQ1|SOX2|COMP|NPPC|SHH|EDNRA|SIX2|PITX2|MEF2C|MSX2|TCF15|LMO4|GAA|FOXL2|WNT9A|HSPG2|SFRP2|MYCN|NOV|PAX7|ALDH1A2|COL8A2|KCNQ4|ROR2|SHANK3|FREM2|SMTNL1|FOXC2|DLX2|FOXC1|SMARCD3|TSHZ3|NOTCH4|SHOX2|LEF1|PDGFA|LRP4|TWIST1|THY1|PTHLH|TTN|THBS3|WNT6|WNT11|XIRP1|MFN2|ALX4|SLIT3|MSX1|NGFR|WNT10B|TGFB2|TCF7L1|PRRX1|WNT7B|IGF2|VE…
48513	2.5466e-15	9.2272e-13	171	1314	933	12926	organ development	SPARC|IRS1|RORC|TNC|CLU|FGFRL1|CTGF|AMOT|FOXQ1|SOX2|COMP|NPPC|EDNRA|NRTN|SOX8|PITX2|PITX3|MEF2C|MUSK|MSX2|KRT4|LMO4|HSPG2|ANK1|POU3F3|EID2|MAF|SFRP2|MYCN|COL8A2|KCNQ4|ALPK3|ROR2|LMX1B|FREM2|DLX2|TSHZ3|DHH|NOTCH4|SHOX2|ALOX15|PDGFA|TWIST1|THY1|GATA2|NID1|FOXO1|SOCS2|WNT6|THPO|MUSTN1|SMYD1|ALX4|CACNA1S|NDP|PATZ1|FZD1|NGFR|WNT10B|SRPK3|ZFHX3|TGFB2|FZD2|FZD5|ESRRB|PTCH2|FN1|IGF2|KY|BMP6|GADD45G|MYLPF…
30154	1.5324e-14	4.9972e-12	169	1318	933	12926	cell differentiation	WIPF3|RORC|INPPL1|TNC|CLU|CTGF|AMOT|SOX2|NPPC|EDNRA|LGALS1|DPYSL2|NRTN|SOX8|PITX2|BVES|PITX3|TMOD1|SEMA6C|MEF2C|SEMA6A|UNC5A|MUSK|MSX2|IGFBP5|KRT4|UNC5B|PAQR5|ACSL6|ISLR2|HSPG2|ANK1|EID1|EID2|MAF|SFRP2|OBSCN|BIN1|ROR2|LMX1B|RTN4R|DLX2|DHH|NOTCH4|NTM|SHOX2|LPAR1|TWIST1|THY1|GATA2|NDRG2|GLIS2|SOCS2|THPO|INPP5J|NDN|CACNA1S|PATZ1|FZD1|NGFR|WNT10B|ZFP358|SRPK3|TGFB2|FZD2|FZD5|ZBTB16|ESRRB|IGF2|FZD9|MT…
9653	5.3948e-14	1.5993e-11	130	930	933	12926	anatomical structure morphogenesis	TNC|CLU|FGFRL1|CTGF|AMOT|FOXQ1|SOX2|COMP|NPPC|EDNRA|ADORA1|PITX2|BVES|TMOD1|SEMA6C|MEF2C|SEMA6A|UNC5A|MSX2|UNC5B|LMO4|HSPG2|SFRP2|MYCN|COL8A2|KCNQ4|ROR2|LMX1B|FREM2|RTN4R|DLX2|TSHZ3|NOTCH4|SHOX2|PDGFA|TWIST1|THY1|WNT6|MUSTN1|ALX4|NDN|CACNA1S|NGFR|WNT10B|ZFP358|TGFB2|FZD5|ZBTB16|ESRRB|FN1|IGF2|BMP6|SNAP91|BMP4|H19|TH|COL5A1|LHX2|MYF6|CNTN2|HOXD8|LHX8|FGFR1|MESP2|RET|CLIC5|EDA|FOXE1|CITED2|SIX1|HOX…
48869	7.5477e-14	2.0511e-11	170	1352	933	12926	cellular developmental process	WIPF3|RORC|INPPL1|TNC|CLU|CTGF|AMOT|SOX2|NPPC|EDNRA|LGALS1|DPYSL2|NRTN|SOX8|PITX2|BVES|PITX3|TMOD1|SEMA6C|MEF2C|SEMA6A|UNC5A|MUSK|MSX2|IGFBP5|KRT4|UNC5B|PAQR5|ACSL6|ISLR2|HSPG2|ANK1|EID1|EID2|MAF|SFRP2|OBSCN|BIN1|ROR2|LMX1B|RTN4R|DLX2|DHH|NOTCH4|NTM|SHOX2|LPAR1|TWIST1|THY1|GATA2|NDRG2|GLIS2|SOCS2|THPO|INPP5J|NDN|CACNA1S|PATZ1|FZD1|NGFR|WNT10B|ZFP358|SRPK3|TGFB2|FZD2|FZD5|ZBTB16|ESRRB|IGF2|FZD9|MT…
1501	1.8868e-13	4.7329e-11	53	243	933	12926	skeletal system development	SIX1|PTH1R|FGFRL1|CTGF|GLI2|COMP|NPPC|SHH|SIX2|SOX8|MYOG|MEF2C|MSX2|TCF15|IGFBP5|WNT9A|HSPG2|MN1|SFRP2|MYCN|PAX7|ROR2|FOXC2|DLX2|FOXC1|NPR2|SHOX2|NPR3|ALOX15|TWIST1|PTHLH|PAPSS2|THBS3|CLEC3B|WNT11|ALX4|MSX1|CACNA1S|PDLIM7|WNT10B|TGFB2|PRRX1|WNT7B|ZBTB16|IGF2|BMP6|DLK1|BMP4|BMP3|TBX15|MGP|HOXD8|FGFR1
9888	6.8486e-13	1.5952e-10	92	588	933	12926	tissue development	MESP2|RET|EDA|FOXE1|CITED2|TNC|SIX1|PTH1R|HOXC13|CTGF|GLI2|FOXQ1|SOX2|COMP|NPPC|SHH|CSRP3|EDNRA|SIX2|MYO18B|NRTN|SOX8|PITX2|SNTA1|MYOG|MEF2C|MUSK|TCF15|KRT4|LMO4|GAA|HSPG2|ACTA1|SFRP2|MYCN|NOV|PAX7|ALDH1A2|ROR2|GPRC5D|VGLL2|VAMP5|SHANK3|FREM2|FOXC2|DLX2|FOXC1|TSHZ3|NOTCH4|SHOX2|ALOX15|LEF1|PDGFA|LRP4|TWIST1|PTHLH|TTN|THBS3|WNT6|WNT11|MUSTN1|XIRP1|MSX1|CACNA1S|FZD1|NGFR|WNT10B|SRPK3|TGFB2|TCF7L1|F…
48468	1.4142e-10	3.0275e-08	81	539	933	12926	cell development	CDKN1C|RET|CLIC5|TNC|PTH1R|CLU|GLI2|SOX2|SHH|EDNRA|UCHL1|SIX2|MYO18B|EFHD1|NRTN|SOX8|EAR2|BVES|PITX3|SNTA1|MYOG|TMOD1|SEMA6C|SEMA6A|UNC5A|MUSK|UNC5B|ANK1|ACTA1|MAF|SFRP2|RTN4RL1|ALDH1A2|KCNMA1|LMX1B|CRYAB|RTN4R|FOXC2|FOXC1|HLF|DHH|NOTCH4|SHOX2|LEF1|LRP4|THY1|GATA2|ASCL2|PTHLH|THBS4|TTN|NEURL1A|XIRP1|NDN|SLIT3|NCAM1|FLNC|MSX1|CACNA1S|APBB1|NGFR|WNT10B|ZFP358|TGFB2|FZD5|WNT7B|ZBTB16|ESRRB|KY|AGT|SN…
3012	1.4855e-10	3.0275e-08	23	68	933	12926	muscle system process	RYR1|TRIM72|TRIM63|ACTN3|ACTN2|GAA|TPM2|VEGFB|TNC|ANK2|MYOM2|AGT|TTN|ACTC1|JSRP1|MYL1|ADORA2B|TNNT1|FXYD1|KCNMA1|ADORA1|CACNA1S|NOS1
48598	2.5243e-10	4.8422e-08	52	282	933	12926	embryonic morphogenesis	MESP2|RET|CLIC5|FOXE1|SIX1|SOBP|GLI1|GLI2|AMOT|SOX2|SHH|CYP26B1|SIX2|PITX2|MSX2|LMO4|FOXL2|WNT9A|HSPG2|SFRP2|MYCN|PPAP2B|ALDH1A2|KCNQ4|ROR2|LMX1B|SHANK3|FOXC2|DLX2|FOXC1|SHOX2|LEF1|LRP4|TWIST1|ALX4|MSX1|ZFP358|TGFB2|PRRX1|WNT7B|ZBTB16|ESRRB|VEGFC|TBX3|BMP4|TBX15|H19|TH|LHX2|MAB21L2|TCAP|FGFR1
3008	2.8432e-10	5.1509e-08	80	537	933	12926	system process	RYR1|MYLK2|TRIM72|CLIC5|OXTR|GRIK5|TNC|SOBP|ESPN|MYOM2|SLC6A4|SOX2|NPPC|EDNRA|UCHL1|ADORA1|BDKRB1|NOS1|EAR2|TRIM63|MUSK|ACTN3|TCF15|ACTN2|GAA|SERPINF1|TPM2|ANK2|F3|STX1B|MYL1|ADORA2B|TNNT1|RGS9BP|KCNMA1|MAP1A|KCNQ4|RAPSN|ATP6V1B1|FOXC2|SLC22A3|FOXC1|NLGN2|HLF|TSHZ3|PDE1B|NPR3|LEF1|LRP4|ATP1A2|CLCN1|TTN|CRHR2|HSD11B2|P2RY2|TAC4|NDN|NCAM1|CACNA1S|APBB1|AOC3|WNT10B|KIRREL|DMPK|ABCA4|VEGFB|FZD9|VEGFC…
60348	9.0517e-10	1.5536e-07	30	119	933	12926	bone development	FOXC2|FOXC1|NPR2|SHOX2|ALOX15|TWIST1|PTH1R|PTHLH|PAPSS2|CTGF|GLI2|THBS3|COMP|NPPC|SHH|WNT11|SOX8|PDLIM7|MYOG|MEF2C|MSX2|IGFBP5|IGF2|HSPG2|BMP6|BMP4|MN1|BMP3|SFRP2|MGP
6936	1.5973e-09	2.6044e-07	20	58	933	12926	muscle contraction	RYR1|TRIM63|ACTN3|ACTN2|GAA|TPM2|VEGFB|TNC|ANK2|MYOM2|AGT|TTN|ACTC1|JSRP1|MYL1|TNNT1|FXYD1|KCNMA1|CACNA1S|NOS1
60537	1.6975e-09	2.636e-07	31	129	933	12926	muscle tissue development	FOXC2|FOXC1|TSHZ3|TNC|LRP4|SIX1|TTN|SHH|CSRP3|MYO18B|XIRP1|CACNA1S|PITX2|SNTA1|MYOG|WNT10B|SRPK3|MEF2C|MUSK|HSPG2|KY|TBX3|TBX2|MYLPF|BMP4|ACTA1|ACTC1|PAX7|MYF6|VGLL2|VAMP5
51216	1.8346e-09	2.7194e-07	22	70	933	12926	cartilage development	MEF2C|DLX2|TGFB2|PRRX1|WNT7B|SHOX2|PTH1R|HSPG2|BMP6|CTGF|THBS3|BMP4|COMP|NPPC|BMP3|SFRP2|MYCN|PAX7|MGP|ROR2|MSX1|FGFR1
48568	3.6407e-09	5.1619e-07	38	186	933	12926	embryonic organ development	FOXC2|CLIC5|DLX2|HLF|FOXE1|CITED2|SHOX2|LEF1|SIX1|GATA2|SOBP|GLI1|ASCL2|GLI2|SOX2|SHH|SIX2|ALX4|PITX2|TGFB2|PRRX1|FZD5|WNT7B|ESRRB|TFEB|FOXL2|WNT9A|HSPG2|BMP4|TBX15|H19|MYCN|TH|ALDH1A2|KCNQ4|TCAP|ROR2|FGFR1
14706	4.0231e-09	5.4664e-07	29	119	933	12926	striated muscle tissue development	FOXC2|FOXC1|TNC|LRP4|SIX1|TTN|SHH|CSRP3|MYO18B|XIRP1|CACNA1S|PITX2|SNTA1|MYOG|WNT10B|SRPK3|MEF2C|MUSK|HSPG2|KY|TBX3|TBX2|MYLPF|ACTA1|ACTC1|PAX7|MYF6|VGLL2|VAMP5
48562	9.353e-09	1.22e-06	28	116	933	12926	embryonic organ morphogenesis	FOXC2|CLIC5|DLX2|FOXE1|SHOX2|SIX1|SOBP|GLI1|GLI2|SOX2|SHH|SIX2|ALX4|TGFB2|PRRX1|FOXL2|WNT9A|HSPG2|BMP4|TBX15|H19|MYCN|TH|ALDH1A2|KCNQ4|TCAP|ROR2|FGFR1
42692	1.168e-08	1.4649e-06	27	110	933	12926	muscle cell differentiation	SMARCD3|TNC|LRP4|TTN|SHH|LGALS1|MYO18B|XIRP1|FLNC|CACNA1S|PITX2|SNTA1|MYOG|TMOD1|WNT10B|MEF2C|MUSK|WNT7B|KY|TBX3|AGT|TBX2|BMP4|ACTA1|ACTC1|BIN1|TCAP
1503	1.4428e-08	1.7425e-06	26	104	933	12926	ossification	FOXC2|FOXC1|NPR2|SHOX2|ALOX15|PTH1R|PTHLH|CTGF|GLI2|THBS3|NPPC|SHH|WNT11|SOX8|PDLIM7|MYOG|MEF2C|MSX2|IGFBP5|IGF2|HSPG2|BMP6|BMP4|MN1|BMP3|MGP
48705	3.3435e-08	3.8939e-06	26	108	933	12926	skeletal system morphogenesis	FOXC2|DLX2|SHOX2|TWIST1|SIX1|PTHLH|CTGF|THBS3|COMP|NPPC|SIX2|ALX4|WNT10B|MEF2C|TGFB2|PRRX1|TCF15|WNT9A|HSPG2|BMP6|BMP4|TBX15|SFRP2|MYCN|ROR2|HOXD8
35113	8.8945e-08	9.6683e-06	21	78	933	12926	embryonic appendage morphogenesis	ZFP358|PRRX1|MSX2|ZBTB16|SHOX2|LEF1|LRP4|TWIST1|WNT9A|GLI2|BMP4|SHH|CYP26B1|SFRP2|MYCN|ALDH1A2|ALX4|MSX1|LMX1B|PITX2|FGFR1
30326	8.8945e-08	9.6683e-06	21	78	933	12926	embryonic limb morphogenesis	ZFP358|PRRX1|MSX2|ZBTB16|SHOX2|LEF1|LRP4|TWIST1|WNT9A|GLI2|BMP4|SHH|CYP26B1|SFRP2|MYCN|ALDH1A2|ALX4|MSX1|LMX1B|PITX2|FGFR1
35107	1.4973e-07	1.5258e-05	23	94	933	12926	appendage morphogenesis	ZFP358|PRRX1|MSX2|ZBTB16|SHOX2|LEF1|LRP4|TWIST1|WNT9A|TBX3|GLI2|BMP4|SHH|CYP26B1|SFRP2|MYCN|ALDH1A2|ALX4|MSX1|LMX1B|PITX2|KRTAP21-1|FGFR1
35108	1.4973e-07	1.5258e-05	23	94	933	12926	limb morphogenesis	ZFP358|PRRX1|MSX2|ZBTB16|SHOX2|LEF1|LRP4|TWIST1|WNT9A|TBX3|GLI2|BMP4|SHH|CYP26B1|SFRP2|MYCN|ALDH1A2|ALX4|MSX1|LMX1B|PITX2|KRTAP21-1|FGFR1
9790	1.73e-07	1.7096e-05	74	556	933	12926	embryonic development	MESP2|RET|CLIC5|FOXE1|CITED2|SIX1|SOBP|GLI1|GLI2|AMOT|SOX2|SHH|CYP26B1|EDNRA|SIX2|MYO18B|SOX8|PITX2|SLC34A2|MSX2|TCF15|KRT4|LMO4|TFEB|FOXL2|WNT9A|HSPG2|SFRP2|MYCN|PAX7|PPAP2B|ALDH1A2|KCNQ4|ROR2|LMX1B|SHANK3|FOXC2|DLX2|FOXC1|HLF|TSHZ3|NOTCH4|SHOX2|LEF1|LRP4|TWIST1|GATA2|ASCL2|TTN|MFN2|ALX4|MSX1|ZFP358|TGFB2|TCF7L1|PRRX1|FZD5|WNT7B|ZBTB16|ESRRB|VEGFC|TBX3|DLK1|BMP4|TBX15|H19|TH|LHX2|MAB21L2|MYF6|TC…
60538	1.9208e-07	1.8423e-05	19	68	933	12926	skeletal muscle organ development	MYOG|WNT10B|SRPK3|MEF2C|MUSK|TNC|LRP4|SIX1|KY|FGFRL1|MYLPF|ACTA1|PAX7|MYF6|CACNA1S|PITX2|VGLL2|VAMP5|SNTA1
7423	2.0672e-07	1.9261e-05	34	181	933	12926	sensory organ development	FOXC2|CLIC5|FOXC1|LEF1|SIX1|THY1|HOXC13|TSPAN12|SOBP|GLI2|SOX2|SHH|SIX2|MFN2|CACNA1S|PITX2|WNT10B|PRRX1|TCF15|FOXL2|BMP6|BMP4|MAF|TH|ALDH1A2|KCNMA1|MAB21L2|COL8A2|KCNQ4|TCAP|LMX1B|CRYAB|KRTAP21-1|FGFR1
60173	2.2606e-07	1.9924e-05	23	96	933	12926	limb development	ZFP358|PRRX1|MSX2|ZBTB16|SHOX2|LEF1|LRP4|TWIST1|WNT9A|TBX3|GLI2|BMP4|SHH|CYP26B1|SFRP2|MYCN|ALDH1A2|ALX4|MSX1|LMX1B|PITX2|KRTAP21-1|FGFR1
48736	2.2606e-07	1.9924e-05	23	96	933	12926	appendage development	ZFP358|PRRX1|MSX2|ZBTB16|SHOX2|LEF1|LRP4|TWIST1|WNT9A|TBX3|GLI2|BMP4|SHH|CYP26B1|SFRP2|MYCN|ALDH1A2|ALX4|MSX1|LMX1B|PITX2|KRTAP21-1|FGFR1
48646	2.7258e-07	2.3392e-05	53	354	933	12926	anatomical structure formation involved in morphogenesis	MESP2|RET|EDA|CITED2|TSPAN12|CTGF|GLI2|SOX2|SHH|EDNRA|PITX2|TMOD1|MEF2C|TCF15|LMO4|HSPG2|SFRP2|ALDH1A2|COL8A2|ROR2|SHANK3|FOXC2|FOXC1|HLF|NOTCH4|LEF1|PDGFA|TWIST1|THY1|PTHLH|TTN|THBS3|NEURL1A|WNT6|XIRP1|MFN2|CACNA1S|WNT10B|FZD5|ESRRB|FN1|VEGFB|VEGFC|TBX3|TBX2|BMP4|H19|ACTC1|LHX2|MYF6|PMP22|TCAP|FGFR1
22610	5.3335e-07	4.3482e-05	59	420	933	12926	biological adhesion	RET|EDA|PODXL2|TNFAIP6|ITGB3|INPPL1|TNC|PTPRM|CTGF|COMP|LGALS1|FLOT2|CD34|BVES|TMEM8B|CD97|EGFL6|EPDR1|ATP1B2|HSPG2|MYCN|COL6A2|COL6A1|COL8A2|CERCAM|ITGA7|ROR2|CDH15|FREM2|ITGA9|TNXB|FBLIM1|NTM|SDC3|LEF1|THY1|NID1|THBS4|THBS3|NCAM1|AOC3|CADM3|TGFB2|CADM4|WNT7B|FN1|MYBPH|PARVB|SORBS1|SORBS3|AGT|NELL2|SDK1|COL5A1|ITGA11|CNTN2|ESAM|RADIL|TGFBI
7155	5.3335e-07	4.3482e-05	59	420	933	12926	cell adhesion	RET|EDA|PODXL2|TNFAIP6|ITGB3|INPPL1|TNC|PTPRM|CTGF|COMP|LGALS1|FLOT2|CD34|BVES|TMEM8B|CD97|EGFL6|EPDR1|ATP1B2|HSPG2|MYCN|COL6A2|COL6A1|COL8A2|CERCAM|ITGA7|ROR2|CDH15|FREM2|ITGA9|TNXB|FBLIM1|NTM|SDC3|LEF1|THY1|NID1|THBS4|THBS3|NCAM1|AOC3|CADM3|TGFB2|CADM4|WNT7B|FN1|MYBPH|PARVB|SORBS1|SORBS3|AGT|NELL2|SDK1|COL5A1|ITGA11|CNTN2|ESAM|RADIL|TGFBI
55002	7.3998e-07	5.8855e-05	16	54	933	12926	striated muscle cell development	MYOG|TMOD1|WNT10B|MUSK|TNC|LRP4|KY|TTN|ACTA1|ACTC1|MYO18B|XIRP1|TCAP|FLNC|CACNA1S|SNTA1
7519	7.6327e-07	5.9263e-05	18	67	933	12926	skeletal muscle tissue development	MYOG|WNT10B|SRPK3|MEF2C|MUSK|TNC|LRP4|SIX1|KY|MYLPF|ACTA1|PAX7|MYF6|CACNA1S|PITX2|VGLL2|VAMP5|SNTA1
6941	1.0625e-06	8.0575e-05	10	22	933	12926	striated muscle contraction	ACTC1|JSRP1|MYL1|TNNT1|GAA|VEGFB|TNC|ANK2|CACNA1S|NOS1
44057	1.2024e-06	8.9118e-05	40	248	933	12926	regulation of system process	RYR1|MYLK2|OXTR|NLGN2|HLF|GRIK5|CAMK2A|TNC|PTPRM|ATP2A1|ATP1A2|CTGF|NPPC|CSRP3|P2RY2|ADORA1|TAC4|TNNI2|NCAM1|NOS1|LMCD1|LGI1|MUSK|CAV3|DMPK|SPHK1|GAA|AGT|GRIN2D|GNAO1|PINK1|TH|ADORA2B|TNNT1|KCNMA1|TNNT3|KCNQ4|CASQ1|SMTNL1|FGFR1
48878	1.2908e-06	9.354e-05	49	333	933	12926	chemical homeostasis	RYR1|OXTR|ITGB3|GRIK5|PYGM|PTH1R|SLC2A4|SLC8A2|JPH2|CSRP3|EDNRA|ADORA1|CHRNB1|TESC|SYPL2|SLC9A2|TFR2|KCNMA1|ANGPTL4|ATP6V1B1|SLC24A3|HLF|NPR3|WNK4|LPAR1|KCNA5|ATP1A2|PTHLH|CHRND|CHRNE|P2RY2|XIRP1|NDN|PCK1|GPIHBP1|RPH3AL|FZD2|GOT1|CAV3|DMPK|WNT7B|MT3|AGT|SLC8A3|MLXIPL|FABP4|FXYD1|PMP22|PFKM
48522	1.3847e-06	9.6483e-05	143	1358	933	12926	positive regulation of cellular process	MYLK2|CNTFR|OXTR|STEAP3|CD81|IRS1|RASL11A|TNC|CLU|ABRA|CTGF|SOX2|NPPC|EDNRA|LGALS1|DPYSL2|ADORA1|SOX8|PITX2|GGT1|SYNPO|BVES|TNS1|MEF2C|MUSK|MSX2|ACTN2|ACSL6|EBF1|ISLR2|POU3F3|MAF|SFRP2|MYCN|ROR2|LMX1B|TRIB2|DLX2|TSHZ3|SHOX2|LPAR1|PDGFA|TWIST1|THY1|GATA2|NID1|FBLN2|FOXO1|GLIS2|SOCS2|WNT6|THPO|ALX4|PATZ1|FZD1|NGFR|WNT10B|TGFB2|CAV3|ZBTB16|TNFSF12|IGF2|ESRRG|MAFA|BMP6|CIDEC|BMP4|MLXIPL|BMP3|CYP1A1|M…
43062	1.3906e-06	9.6483e-05	27	137	933	12926	extracellular structure organization	FOXC2|FOXC1|NLGN2|TNXB|TNC|LRP4|NID1|CTGF|COMP|ADAMTS14|ADAMTSL4|CACNA1S|APBB1|SNTA1|TGFB2|EGFL6|MUSK|WNT7B|FN1|HSPG2|KY|AGT|COL5A1|SMOC1|LMX1B|TGFBI|RECK
7507	1.4889e-06	0.00010115	36	214	933	12926	heart development	FOXC2|FOXC1|SMARCD3|SHOX2|FGFRL1|GLI2|TTN|GYS1|SHH|PDLIM3|CSRP3|EDNRA|WNT11|MB|MYO18B|XIRP1|SMYD1|MSX1|PITX2|MEF2C|TGFB2|MSX2|GAA|VEGFB|HSPG2|TBX3|TBX2|BMP4|H19|ACTC1|TH|COL5A1|ALDH1A2|ID3|TCAP|ALPK3
90257	1.8352e-06	0.00012213	17	64	933	12926	regulation of muscle system process	RYR1|MYLK2|OXTR|DMPK|TNC|ATP2A1|ATP1A2|AGT|CTGF|ADORA2B|TNNT1|KCNMA1|TNNT3|ADORA1|TNNI2|CASQ1|LMCD1
6811	1.9733e-06	0.0001287	65	498	933	12926	ion transport	RYR1|CLIC5|STEAP3|KCNC1|KCNC3|GRIK5|SAT2|ATP2A1|SLC4A1|SLC2A4|BEST3|CTGF|SLC8A2|TMEM38A|SCN1B|SLC34A2|CHRNB1|KCND1|ABCC9|NAV2|ATP1B2|ATP1B1|ANK1|SLC9A2|CACNB1|TMEM37|KCNMA1|KCNQ4|KCNQ5|SCN4A|SCN4B|ATP6V1B1|CAMK2B|SLC22A3|TTYH3|SLC24A3|SLC20A2|CAMK2A|WNK4|KCNA5|ATP1A2|KCNA7|CLCN1|CACNG6|CHRND|CACNG7|P2RY4|UCP3|CHRNE|CACNA1S|CACNG1|SLC38A3|ATP6V0E2|KCNF1|KCNJ11|GRIN2D|SLC8A3|FXYD4|TRPV4|FXYD1|SFXN3…
48706	2.132e-06	0.00013632	16	58	933	12926	embryonic skeletal system development	FOXC2|DLX2|TGFB2|PRRX1|SHOX2|SIX1|WNT9A|HSPG2|DLK1|BMP4|TBX15|SHH|MYCN|PAX7|SIX2|ALX4
48518	2.2983e-06	0.00014413	155	1512	933	12926	positive regulation of biological process	MYLK2|CNTFR|OXTR|STEAP3|CD81|IRS1|RASL11A|TNC|CLU|ABRA|CTGF|AMOT|SOX2|NPPC|EDNRA|LGALS1|DPYSL2|ADORA1|SOX8|PITX2|GGT1|SYNPO|BVES|TNS1|MEF2C|MUSK|MSX2|ACTN2|ACSL6|EBF1|ISLR2|DIO3|POU3F3|MAF|SFRP2|MYCN|ROR2|LMX1B|TRIB2|CFD|DLX2|TSHZ3|SHOX2|LPAR1|PDGFA|TWIST1|THY1|GATA2|NID1|FBLN2|FOXO1|GLIS2|SOCS2|WNT6|THPO|TAC4|ALX4|PATZ1|GPIHBP1|FZD1|NGFR|WNT10B|TGFB2|CAV3|ZBTB16|TNFSF12|IGF2|ESRRG|MAFA|BMP6|CIDE…
3013	2.461e-06	0.00014781	23	109	933	12926	circulatory system process	AOC3|FOXC2|FOXC1|OXTR|NPR3|VEGFB|TNC|LRP4|VEGFC|ANK2|ATP1A2|AGT|HSD11B2|NPPC|EDNRA|ACTC1|MYL1|ADORA2B|KCNMA1|ADORA1|TAC4|BDKRB1|NOS1
8015	2.461e-06	0.00014781	23	109	933	12926	blood circulation	AOC3|FOXC2|FOXC1|OXTR|NPR3|VEGFB|TNC|LRP4|VEGFC|ANK2|ATP1A2|AGT|HSD11B2|NPPC|EDNRA|ACTC1|MYL1|ADORA2B|KCNMA1|ADORA1|TAC4|BDKRB1|NOS1
65007	2.5142e-06	0.00014781	397	4593	933	12926	biological regulation	CNTFR|FGFRL1|BACH2|GPR173|DPYSL2|CREB3L1|MLYCD|BVES|PKNOX2|TMEM8B|CMKLR1|MEF2C|UNC5A|UNC5B|STARD8|SERPINF1|SOX12|EID1|EID2|TFR2|BIN1|MAP1A|PADI4|CFD|DHH|SHOX2|PDGFA|NEDD4L|THY1|GATA2|IL22RA2|HSD11B2|NPBWR1|ALX4|GPIHBP1|FZD1|NGFR|WNT10B|FZD2|DMPK|FZD5|FN1|FZD9|GRIN2D|H19|FXYD1|CYP1A1|HOXD8|MESP2|CDKN1C|RET|PYGM|PTH1R|HOXC13|GLI1|SLC6A4|GLI2|SHH|JPH2|CSRP3|HEY1|SMPD1|TIMP2|TIMP3|TEAD2|MYOG|TCF15|SP…
6812	2.5382e-06	0.00014781	54	390	933	12926	cation transport	RYR1|STEAP3|KCNC1|KCNC3|SAT2|ATP2A1|SLC2A4|CTGF|SLC8A2|TMEM38A|SCN1B|SLC34A2|CHRNB1|KCND1|ABCC9|NAV2|ATP1B2|ATP1B1|ANK1|SLC9A2|CACNB1|TMEM37|KCNMA1|KCNQ4|KCNQ5|SCN4A|SCN4B|ATP6V1B1|CAMK2B|SLC22A3|SLC24A3|SLC20A2|CAMK2A|KCNA5|ATP1A2|KCNA7|CACNG6|CHRND|CACNG7|UCP3|CACNA1S|CACNG1|SLC38A3|ATP6V0E2|KCNF1|KCNJ11|GRIN2D|SLC8A3|FXYD4|TRPV4|SFXN3|ATP13A4|ATP13A5|SLC28A1
55001	2.7315e-06	0.00015473	16	59	933	12926	muscle cell development	MYOG|TMOD1|WNT10B|MUSK|TNC|LRP4|KY|TTN|ACTA1|ACTC1|MYO18B|XIRP1|TCAP|FLNC|CACNA1S|SNTA1
3002	2.752e-06	0.00015473	28	150	933	12926	regionalization	MESP2|FOXC2|DLX2|FOXC1|LEF1|LRP4|HOXC13|GLI1|GLI2|LFNG|SHH|CYP26B1|ALX4|TCF7L1|TCF15|ZBTB16|TBX3|BMP4|H19|SFRP2|PAX7|LHX2|ALDH1A2|MYF6|TCAP|ROR2|LMX1B|HOXD8
7389	2.8044e-06	0.000155	33	193	933	12926	pattern specification process	MESP2|FOXC2|DLX2|FOXC1|NOTCH4|LEF1|LRP4|SIX1|HOXC13|GLI1|GLI2|LFNG|WNT6|SHH|CYP26B1|EDNRA|ALX4|PITX2|TCF7L1|TCF15|ZBTB16|TBX3|BMP4|H19|SFRP2|PAX7|LHX2|ALDH1A2|MYF6|TCAP|ROR2|LMX1B|HOXD8
43009	2.9364e-06	0.0001596	52	372	933	12926	chordate embryonic development	MESP2|CITED2|SIX1|GLI2|AMOT|SHH|EDNRA|SIX2|MYO18B|SOX8|PITX2|SLC34A2|TCF15|LMO4|TFEB|WNT9A|HSPG2|SFRP2|MYCN|PAX7|ROR2|FOXC2|DLX2|FOXC1|HLF|TSHZ3|SHOX2|LEF1|TWIST1|GATA2|ASCL2|TTN|MFN2|ALX4|MSX1|ZFP358|TGFB2|PRRX1|FZD5|WNT7B|ESRRB|TBX3|DLK1|BMP4|TBX15|H19|LHX2|MYF6|TCAP|APBA1|BCL2L1|FGFR1
3007	3.5359e-06	0.00018903	19	81	933	12926	heart morphogenesis	FOXC2|MEF2C|FOXC1|SMARCD3|MSX2|GAA|SHOX2|TBX3|FGFRL1|TBX2|TTN|SHH|ACTC1|WNT11|COL5A1|ALDH1A2|XIRP1|MSX1|PITX2
6937	4.0265e-06	0.0002087	15	54	933	12926	regulation of muscle contraction	RYR1|MYLK2|OXTR|DMPK|TNC|ATP2A1|ATP1A2|CTGF|ADORA2B|TNNT1|KCNMA1|TNNT3|ADORA1|TNNI2|CASQ1
9792	4.032e-06	0.0002087	52	376	933	12926	embryonic development ending in birth or egg hatching	MESP2|CITED2|SIX1|GLI2|AMOT|SHH|EDNRA|SIX2|MYO18B|SOX8|PITX2|SLC34A2|TCF15|LMO4|TFEB|WNT9A|HSPG2|SFRP2|MYCN|PAX7|ROR2|FOXC2|DLX2|FOXC1|HLF|TSHZ3|SHOX2|LEF1|TWIST1|GATA2|ASCL2|TTN|MFN2|ALX4|MSX1|ZFP358|TGFB2|PRRX1|FZD5|WNT7B|ESRRB|TBX3|DLK1|BMP4|TBX15|H19|LHX2|MYF6|TCAP|APBA1|BCL2L1|FGFR1
1649	6.3287e-06	0.00032247	13	43	933	12926	osteoblast differentiation	MEF2C|MSX2|IGFBP5|SHOX2|IGF2|PTH1R|BMP6|PTHLH|GLI2|BMP4|SHH|WNT11|SOX8
15672	7.6643e-06	0.00038451	34	211	933	12926	monovalent inorganic cation transport	SLC24A3|KCNC1|SLC20A2|KCNC3|KCNA5|SAT2|ATP1A2|SLC2A4|KCNA7|SLC8A2|UCP3|TMEM38A|SLC38A3|ATP6V0E2|SCN1B|KCNF1|SLC34A2|KCND1|KCNJ11|ABCC9|NAV2|ATP1B2|ATP1B1|ANK1|SLC9A2|SLC8A3|FXYD4|KCNMA1|KCNQ4|KCNQ5|SCN4A|SCN4B|SLC28A1|ATP6V1B1
48519	9.8245e-06	0.00048542	138	1348	933	12926	negative regulation of biological process	IRS1|INPPL1|ESPN|BEST3|CLU|FGFRL1|AMOT|SOX2|NPPC|EDNRA|LGALS1|BASP1|MPC2|PALM|ADORA1|GRB10|SOX8|GGT1|MUSK|MSX2|KRT4|S100A1|SERPINF1|POU3F3|EID1|EID2|SFRP2|RGS9BP|EEF1A2|MAP1A|KCNQ4|ROR2|TRIB2|KANK3|DLX2|NOTCH4|NTM|SHOX2|AK1|LPAR1|NEDD4L|TWIST1|THY1|GLIS2|CRHR2|SOCS2|TSPAN8|INPP5J|SMYD1|PATZ1|FZD1|NGFR|HHATL|WNT10B|ZFP358|ZFHX3|TGFB2|CAV3|ZBTB16|ESRRB|FN1|MT3|FBXO31|BMP4|GNAO1|MLXIPL|H19|MYF6|ID3|…
51146	1.0788e-05	0.00052139	19	87	933	12926	striated muscle cell differentiation	MYOG|TMOD1|WNT10B|MUSK|TNC|LRP4|KY|TBX3|TTN|ACTA1|SHH|ACTC1|MYO18B|XIRP1|TCAP|FLNC|CACNA1S|PITX2|SNTA1
43586	1.0942e-05	0.00052139	5	6	933	12926	tongue development	SOX2|WNT10B|SHH|LEF1|HOXC13
48704	1.1032e-05	0.00052139	13	45	933	12926	embryonic skeletal system morphogenesis	FOXC2|DLX2|TGFB2|PRRX1|SHOX2|SIX1|WNT9A|HSPG2|BMP4|TBX15|MYCN|SIX2|ALX4
1944	1.1244e-05	0.00052381	38	252	933	12926	vasculature development	FOXC2|FOXC1|HLF|CITED2|NOTCH4|LEF1|PDGFA|THY1|TSPAN12|FOXO1|CTGF|AMOT|SHH|EDNRA|WNT11|HEY1|MYO18B|PITX2|MEF2C|TGFB2|PRRX1|FZD5|SPHK1|WNT7B|FN1|VEGFB|VEGFC|HSPG2|TBX3|AGT|BMP4|COL5A1|PPAP2B|ALDH1A2|COL8A2|ITGA7|RECK|FGFR1
1568	1.1706e-05	0.00053766	37	243	933	12926	blood vessel development	FOXC2|FOXC1|HLF|CITED2|NOTCH4|PDGFA|THY1|TSPAN12|FOXO1|CTGF|AMOT|SHH|EDNRA|WNT11|HEY1|MYO18B|PITX2|MEF2C|TGFB2|PRRX1|FZD5|SPHK1|WNT7B|FN1|VEGFB|VEGFC|HSPG2|TBX3|AGT|BMP4|COL5A1|PPAP2B|ALDH1A2|COL8A2|ITGA7|RECK|FGFR1
30111	1.4372e-05	0.00065093	13	46	933	12926	regulation of Wnt receptor signaling pathway	WNT10B|EDA|LEF1|LRP4|FOXL1|SOX2|SHH|SFRP2|WNT11|WIF1|PPAP2B|GRB10|ROR2
60349	1.5948e-05	0.0007124	11	34	933	12926	bone morphogenesis	BMP4|COMP|NPPC|MEF2C|SFRP2|SHOX2|TWIST1|HSPG2|BMP6|PTHLH|THBS3
7267	1.7753e-05	0.00078234	36	238	933	12926	cell-cell signaling	MYLK2|SLC22A3|OXTR|DHH|GRIK5|TNC|LTBP4|PDGFA|SIX1|ATP1A2|GLI1|SLC6A4|GLI2|CRHR2|SOX2|WNT6|SHH|WNT11|ADORA1|FZD1|WNT10B|FZD2|MUSK|DMPK|WNT7B|FOXL1|SNAP91|GRIN2D|BMP4|STX1B|TH|TRPV4|KCNMA1|APBA1|RAPSN|FGFR1
30198	2.1278e-05	0.00092516	19	91	933	12926	extracellular matrix organization	FOXC2|FOXC1|TGFB2|TNXB|EGFL6|FN1|NID1|HSPG2|AGT|CTGF|COMP|ADAMTS14|COL5A1|ADAMTSL4|SMOC1|APBB1|LMX1B|TGFBI|RECK
7166	2.2246e-05	0.00095451	98	902	933	12926	cell surface receptor linked signaling pathway	CNTFR|OXTR|IRS1|FGFRL1|CTGF|GPR173|EDNRA|ADORA1|GRB10|NRTN|PITX2|CMKLR1|CD97|SEMA6A|MUSK|MSX2|SFRP2|DOK5|ROR2|CFD|NOTCH4|NPR3|LPAR1|LTBP4|THY1|FOXO1|CRHR2|WNT6|ADAMTS14|NPBWR1|TAC4|NDN|NDP|FZD1|WNT10B|TGFB2|FZD2|FZD5|FZD9|MAFA|SMAD6|BMP6|BMP4|GNAO1|BAMBI|ITGA11|ID3|GNB3|FGFR1|MESP2|RET|ITGB3|GRIK5|PTH1R|TSPAN12|GLI1|GLI2|SHH|HEY1|BDKRB1|DACT1|SPHK1|WNT9A|F3|GFRA2|GPRC5B|ADORA2B|ITGA7|ITGB1BP2|GPR…
51239	2.3166e-05	0.0009811	93	846	933	12926	regulation of multicellular organismal process	RET|RYR1|MYLK2|OXTR|GRIK5|INPPL1|TNC|PTPRM|SIX1|ATP2A1|TSPAN12|GLI1|CTGF|GLI2|AMOT|SOX2|NPPC|SHH|CSRP3|LGALS1|DPYSL2|ADORA1|TIMP2|SOX8|NOS1|LMCD1|MUSK|SPHK1|GAA|SERPINF1|ACSL6|ISLR2|DIO3|WNT9A|MAF|SFRP2|ADORA2B|TNNT1|KCNMA1|TNNT3|KRT36|KCNQ4|CASQ1|SMTNL1|DLX2|NLGN2|HLF|NOTCH4|NTM|SHOX2|CAMK2A|LEF1|LPAR1|PDGFA|TWIST1|ATP1A2|THY1|GATA2|ASCL2|PTHLH|KRT84|CRHR2|SOCS2|WNT11|TSPAN8|P2RY2|INPP5J|TAC4|TN…
6357	2.3873e-05	0.00099809	65	537	933	12926	regulation of transcription from RNA polymerase II promoter	MESP2|CDKN1C|FOXE1|CITED2|SIX1|GLI1|ABRA|GLI2|SOX2|SHH|MPC2|SIX2|SOX8|PITX2|LMCD1|TEAD2|PKNOX2|MYOG|MEF2C|S100A1|TFEB|FOXL2|POU3F3|EID1|EID2|MAF|ROR2|LMX1B|VGLL2|JDP2|FOXC2|DLX2|FOXC1|HLF|SATB1|SHOX2|LEF1|TWIST1|GATA2|ASCL2|FOXO1|GLIS2|ABLIM2|ABLIM3|DNAJB5|NRIP2|ALX4|MSX1|APBB1|WNT10B|ZFHX3|TCF7L1|PRRX1|MAFA|SORBS3|TBX2|BMP4|MLXIPL|BMP3|NFIA|NFIC|TCEA3|ID3|LPIN1|HOXD8
42312	2.6349e-05	0.0010741	8	19	933	12926	regulation of vasodilation	NPPC|ADORA2B|P2RY2|KCNMA1|ADORA1|PTPRM|NOS1|SMTNL1
35136	2.6349e-05	0.0010741	8	19	933	12926	forelimb morphogenesis	ZFP358|SHH|ZBTB16|ALDH1A2|ALX4|TWIST1|WNT9A|TBX3
50789	2.7435e-05	0.0011045	367	4294	933	12926	regulation of biological process	CNTFR|OXTR|SPARC|CISD1|FGFRL1|BACH2|ABRA|SOX2|GPR173|BAIAP2L2|EDNRA|LGALS1|DPYSL2|CREB3L1|PDK4|SOX8|MLYCD|SYNPO|BVES|PDK2|AGFG2|PKNOX2|TMEM8B|CMKLR1|TNS1|MEF2C|UNC5A|MUSK|KRT4|UNC5B|ACTN2|STARD8|SERPINF1|ACSL6|EBF1|ISLR2|ANK2|SOX12|ANK1|EID1|STX1B|EID2|SFRP2|TFR2|BIN1|MAP1A|KCNQ4|KCNQ5|PADI4|TRIB2|PFN2|CFD|TSHZ3|DHH|PDE1B|IGSF1|SHOX2|WNK4|LPAR1|PDGFA|NEDD4L|TWIST1|THY1|GATA2|IL22RA2|CRHR2|TSPAN8|…
7399	3.1482e-05	0.001252	88	796	933	12926	nervous system development	CDKN1C|RET|CLIC5|CITED2|INPPL1|SIX1|GLI1|CLU|GLI2|SOX2|SHH|UCHL1|LGALS1|DPYSL2|TIMP2|EFHD1|NRTN|SOX8|PITX2|EAR2|PITX3|SEMA6C|MEF2C|SEMA6A|UNC5A|UNC5B|LMO4|SPHK1|ACSL6|ISLR2|HSPG2|GFRA2|POU3F3|SFRP2|DOK5|PAX7|RTN4RL1|ALDH1A2|KCNMA1|ROR2|LMX1B|FBP1|DBN1|RTN4R|DLX2|FOXC1|SMARCD3|NTM|LEF1|LPAR1|LRP4|TWIST1|THY1|GATA2|NDRG2|ASCL2|THBS4|GLIS2|SOCS2|P2RY2|ATOH8|INPP5J|NDN|SLIT3|NCAM1|MSX1|APBB1|NGFR|ZFP…
30001	3.2137e-05	0.0012626	43	313	933	12926	metal ion transport	RYR1|CAMK2B|STEAP3|SLC24A3|KCNC1|SLC20A2|KCNC3|CAMK2A|KCNA5|SAT2|ATP2A1|ATP1A2|KCNA7|CTGF|SLC8A2|CACNG6|CACNG7|CACNA1S|CACNG1|TMEM38A|SLC38A3|SCN1B|KCNF1|SLC34A2|KCND1|KCNJ11|ABCC9|NAV2|ATP1B2|ATP1B1|SLC9A2|SLC8A3|CACNB1|TMEM37|FXYD4|TRPV4|KCNMA1|SFXN3|KCNQ4|KCNQ5|SCN4A|SCN4B|SLC28A1
6355	3.4605e-05	0.0013203	98	912	933	12926	regulation of transcription, DNA-dependent	RASL11A|RORC|BACH2|ABRA|FOXQ1|SOX2|BASP1|CREB3L1|MPC2|SOX8|PITX2|PKNOX2|PITX3|MEF2C|MUSK|MSX2|S100A1|EBF1|POU3F3|EID1|EID2|MAF|MYCN|ROR2|LMX1B|DLX2|TSHZ3|SHOX2|FOXO6|TWIST1|GATA2|FOXO1|GLIS2|WNT6|ALX4|NDN|WNT10B|ZFHX3|ZBTB16|ESRRB|ESRRG|MAFA|SMAD6|BMP4|MLXIPL|BMP3|LHX2|MYF6|ID3|HOXD8|LHX8|MESP2|CDKN1C|FOXE1|CITED2|SIX1|HOXC13|GLI1|GLI2|SHH|HEY1|SIX2|EAR2|LMCD1|TEAD2|MYOG|TSC22D3|SEBOX|TFEB|FOXL2|…
6875	3.4681e-05	0.0013203	23	127	933	12926	cellular metal ion homeostasis	RYR1|OXTR|FZD2|SLC24A3|CAV3|ITGB3|TESC|LPAR1|KCNA5|PYGM|ATP1A2|PTH1R|SYPL2|MT3|AGT|SLC8A2|SLC8A3|JPH2|CSRP3|EDNRA|P2RY2|FXYD1|NDN
42476	3.5225e-05	0.0013203	12	43	933	12926	odontogenesis	BMP4|SHH|DLX2|EDA|WNT7B|NFIC|LEF1|LRP4|MSX1|PITX2|GLI2|LHX8
35270	3.5225e-05	0.0013203	12	43	933	12926	endocrine system development	BMP4|SOX2|SHH|FOXE1|MDK|CITED2|SIX1|GATA2|PITX2|GLI1|CLU|GLI2
6006	3.6757e-05	0.0013621	22	119	933	12926	glucose metabolic process	H6PD|GAA|PGAM2|IGF2|INPPL1|PHKA1|PYGM|ENO3|GNMT|GYS1|PHKG1|PPP1R1A|GYG|GPD1|PDK4|PCK1|ALDOA|CRYAB|FBP1|PFKM|FBP2|PDK2
48699	4.0197e-05	0.0014728	61	503	933	12926	generation of neurons	CDKN1C|RET|CLIC5|INPPL1|SIX1|CLU|GLI2|SOX2|SHH|UCHL1|LGALS1|DPYSL2|TIMP2|EFHD1|NRTN|EAR2|PITX3|SEMA6C|SEMA6A|UNC5A|UNC5B|SPHK1|ACSL6|ISLR2|PAX7|RTN4RL1|ALDH1A2|KCNMA1|ROR2|LMX1B|RTN4R|DLX2|NTM|LPAR1|LRP4|TWIST1|THY1|GATA2|ASCL2|THBS4|SOCS2|P2RY2|INPP5J|NDN|SLIT3|NCAM1|APBB1|NGFR|TGFB2|WNT7B|FZD9|VEGFC|MT3|BMP6|SNAP91|BMP4|TH|LHX2|CNTN2|LHX8|FGFR1
6942	4.6903e-05	0.0016808	6	11	933	12926	regulation of striated muscle contraction	MYLK2|DMPK|TNNT3|ADORA1|ATP1A2|CTGF
7009	4.6903e-05	0.0016808	6	11	933	12926	plasma membrane organization	TRIM72|MYH2|CAV3|DYSF|A4GALT|SYT7
35282	4.7975e-05	0.0017005	13	51	933	12926	segmentation	MESP2|FOXC2|FOXC1|TCF7L1|TCF15|LEF1|GLI2|BMP4|H19|SFRP2|MYF6|TCAP|ROR2
65008	5.0627e-05	0.0017752	105	1002	933	12926	regulation of biological quality	MYLK2|OXTR|CD81|TNC|SLC8A2|NPPC|EDNRA|PALM|ADORA1|SOX8|BVES|CHRNB1|MUSK|ISLR2|DIO3|SYPL2|ANK1|SLC9A2|TFR2|KDELR3|PFN2|SLC22A3|FBLIM1|NPR3|WNK4|LPAR1|LTBP4|IL22RA2|HSD11B2|TAC4|NDN|PCK1|GPIHBP1|TGFB2|FZD2|GOT1|CAV3|DMPK|FN1|MT3|SNAP91|BMP4|MLXIPL|H19|TH|TRPV4|FXYD1|CYP1A1|RYR1|FOXE1|ITGB3|GRIK5|PYGM|PTH1R|SLC2A4|SLC6A4|SHH|JPH2|CYP26B1|CSRP3|MB|BDKRB1|CTSG|NOS1|GAA|TESC|EMP3|F3|SPTB|ADORA2B|ALDH1A…
7223	6.3997e-05	0.0022202	7	16	933	12926	Wnt receptor signaling pathway, calcium modulating pathway	WNT6|WNT10B|FZD2|WNT11|WNT7B|WNT9A|ROR2
48747	6.6885e-05	0.0022959	11	39	933	12926	muscle fiber development	MYOG|ACTA1|WNT10B|MUSK|MYO18B|TNC|LRP4|FLNC|CACNA1S|KY|SNTA1
51252	6.8246e-05	0.0023119	98	928	933	12926	regulation of RNA metabolic process	RASL11A|RORC|BACH2|ABRA|FOXQ1|SOX2|BASP1|CREB3L1|MPC2|SOX8|PITX2|PKNOX2|PITX3|MEF2C|MUSK|MSX2|S100A1|EBF1|POU3F3|EID1|EID2|MAF|MYCN|ROR2|LMX1B|DLX2|TSHZ3|SHOX2|FOXO6|TWIST1|GATA2|FOXO1|GLIS2|WNT6|ALX4|NDN|WNT10B|ZFHX3|ZBTB16|ESRRB|ESRRG|MAFA|SMAD6|BMP4|MLXIPL|BMP3|LHX2|MYF6|ID3|HOXD8|LHX8|MESP2|CDKN1C|FOXE1|CITED2|SIX1|HOXC13|GLI1|GLI2|SHH|HEY1|SIX2|EAR2|LMCD1|TEAD2|MYOG|TSC22D3|SEBOX|TFEB|FOXL2|…
22008	6.8768e-05	0.0023119	63	534	933	12926	neurogenesis	CDKN1C|RET|CLIC5|INPPL1|SIX1|CLU|GLI2|SOX2|SHH|UCHL1|LGALS1|DPYSL2|TIMP2|EFHD1|NRTN|SOX8|EAR2|PITX3|SEMA6C|SEMA6A|UNC5A|UNC5B|SPHK1|ACSL6|ISLR2|PAX7|RTN4RL1|ALDH1A2|KCNMA1|ROR2|LMX1B|RTN4R|DLX2|NTM|LPAR1|LRP4|TWIST1|THY1|GATA2|ASCL2|THBS4|SOCS2|P2RY2|INPP5J|NDN|SLIT3|NCAM1|APBB1|NGFR|TGFB2|WNT7B|FZD9|VEGFC|MT3|BMP6|AGT|SNAP91|BMP4|TH|LHX2|CNTN2|LHX8|FGFR1
55065	7.3303e-05	0.002417	23	133	933	12926	metal ion homeostasis	RYR1|OXTR|FZD2|SLC24A3|CAV3|ITGB3|TESC|LPAR1|KCNA5|PYGM|ATP1A2|PTH1R|SYPL2|MT3|AGT|SLC8A2|SLC8A3|JPH2|CSRP3|EDNRA|P2RY2|FXYD1|NDN
9892	7.3379e-05	0.002417	65	557	933	12926	negative regulation of metabolic process	CDKN1C|FOXE1|INPPL1|GLI2|SOX2|NPPC|SHH|EDNRA|HEY1|BASP1|MPC2|PALM|ADORA1|TIMP2|GRB10|TIMP3|BDKRB1|SOX8|GGT1|LMCD1|MUSK|MSX2|S100A1|POU3F3|GCHFR|EID1|EID2|ADORA2B|CRYAB|JDP2|DLX2|SATB1|SHOX2|LEF1|TWIST1|GLIS2|CAMK2N1|DNAJB5|NRIP2|INPP5J|SMYD1|SLIT3|MSX1|APBB1|PATZ1|SAMD4|FZD1|HHATL|WNT10B|ZFHX3|TCF7L1|PRRX1|ZBTB16|SORBS3|TBX3|FBXO31|TBX2|BMP4|MLXIPL|FABP4|NFIC|MYF6|ID3|HOXD8|FGFR1
45944	7.8555e-05	0.0025617	43	325	933	12926	positive regulation of transcription from RNA polymerase II promoter	MESP2|FOXC2|DLX2|FOXC1|HLF|SHOX2|LEF1|TWIST1|SIX1|GATA2|GLI1|FOXO1|ABRA|GLI2|SOX2|SHH|ABLIM2|ABLIM3|SIX2|ALX4|SOX8|MSX1|APBB1|PITX2|TEAD2|MYOG|WNT10B|MEF2C|TCF7L1|TFEB|FOXL2|MAFA|POU3F3|BMP4|MLXIPL|BMP3|MAF|NFIA|NFIC|ROR2|LMX1B|VGLL2|LPIN1
35295	8.0549e-05	0.0026007	40	295	933	12926	tube development	RET|FOXC2|FOXC1|EDA|SPARC|HLF|TSHZ3|NOTCH4|PDGFA|TWIST1|SIX1|GLI1|PTHLH|CTGF|GLI2|SOX2|NPPC|WNT6|SHH|EDNRA|ADORA1|PITX2|LMO4|WNT7B|SMAD6|TBX3|AGT|BMP4|H19|SFRP2|MYCN|ADORA2B|LHX2|ALDH1A2|KCNMA1|MGP|CYP1A1|SHANK3|CRLF1|FGFR1
10628	8.4496e-05	0.0027014	61	516	933	12926	positive regulation of gene expression	MESP2|RASL11A|CITED4|TNC|SIX1|GLI1|ABRA|CTGF|SLC6A4|GLI2|SOX2|SHH|SIX2|SOX8|PITX2|TEAD2|MYOG|MEF2C|MUSK|ACTN2|EBF1|TFEB|FOXL2|POU3F3|MAF|ALDH1A2|ROR2|LMX1B|VGLL2|FOXC2|DLX2|FOXC1|SMARCD3|HLF|SHOX2|LEF1|TWIST1|GATA2|FOXO1|GLIS2|WNT6|ABLIM2|ABLIM3|ALX4|MSX1|APBB1|PATZ1|WNT10B|TCF7L1|WNT7B|ESRRG|MAFA|TBX3|KLF2|BMP4|MLXIPL|BMP3|NFIA|NFIC|MYF6|LPIN1
60541	0.00010429	0.003274	20	110	933	12926	respiratory system development	EDA|SPARC|HLF|TSHZ3|WNT7B|PDGFA|GLI1|PTHLH|FGFRL1|CTGF|GLI2|BMP4|SOX2|SHH|MYCN|ALDH1A2|MGP|CYP1A1|PITX2|FGFR1
9890	0.00010442	0.003274	52	423	933	12926	negative regulation of biosynthetic process	CDKN1C|FOXE1|INPPL1|GLI2|SOX2|SHH|EDNRA|BASP1|MPC2|PALM|GRB10|SOX8|GGT1|LMCD1|MSX2|S100A1|POU3F3|GCHFR|EID1|EID2|ADORA2B|JDP2|DLX2|SATB1|SHOX2|LEF1|TWIST1|GLIS2|DNAJB5|NRIP2|SMYD1|MSX1|APBB1|PATZ1|SAMD4|FZD1|HHATL|WNT10B|ZFHX3|TCF7L1|PRRX1|ZBTB16|SORBS3|TBX3|TBX2|BMP4|MLXIPL|FABP4|NFIC|MYF6|ID3|HOXD8
45893	0.00011595	0.0036012	47	372	933	12926	positive regulation of transcription, DNA-dependent	MESP2|FOXC2|DLX2|FOXC1|HLF|SHOX2|RASL11A|LEF1|TWIST1|SIX1|GATA2|GLI1|FOXO1|ABRA|GLI2|SOX2|WNT6|SHH|ABLIM2|ABLIM3|SIX2|ALX4|SOX8|MSX1|APBB1|PITX2|TEAD2|MYOG|WNT10B|MEF2C|TCF7L1|TFEB|FOXL2|ESRRG|MAFA|TBX3|POU3F3|BMP4|MLXIPL|BMP3|MAF|NFIA|NFIC|ROR2|LMX1B|VGLL2|LPIN1
48729	0.00011781	0.0036193	36	260	933	12926	tissue morphogenesis	MESP2|RET|FOXC2|FOXC1|FOXE1|NOTCH4|LEF1|TNC|TWIST1|SIX1|PTHLH|GLI2|FOXQ1|SOX2|SHH|EDNRA|SIX2|PITX2|NGFR|TGFB2|TCF7L1|LMO4|WNT7B|VEGFC|TBX3|AGT|BMP4|H19|SFRP2|ACTC1|NOV|LHX2|ALDH1A2|SHANK3|FREM2|FGFR1
1654	0.00011876	0.0036193	20	111	933	12926	eye development	FOXC2|FOXC1|FOXL2|THY1|TSPAN12|BMP6|BMP4|SOX2|SHH|MAF|TH|ALDH1A2|MAB21L2|COL8A2|MFN2|CACNA1S|LMX1B|PITX2|CRYAB|KRTAP21-1
60350	0.00013177	0.0039457	8	23	933	12926	endochondral bone morphogenesis	COMP|NPPC|MEF2C|SHOX2|HSPG2|BMP6|PTHLH|THBS3
51254	0.00013189	0.0039457	47	374	933	12926	positive regulation of RNA metabolic process	MESP2|FOXC2|DLX2|FOXC1|HLF|SHOX2|RASL11A|LEF1|TWIST1|SIX1|GATA2|GLI1|FOXO1|ABRA|GLI2|SOX2|WNT6|SHH|ABLIM2|ABLIM3|SIX2|ALX4|SOX8|MSX1|APBB1|PITX2|TEAD2|MYOG|WNT10B|MEF2C|TCF7L1|TFEB|FOXL2|ESRRG|MAFA|TBX3|POU3F3|BMP4|MLXIPL|BMP3|MAF|NFIA|NFIC|ROR2|LMX1B|VGLL2|LPIN1
31589	0.00013589	0.0040286	13	56	933	12926	cell-substrate adhesion	EDA|TNXB|ITGB3|FN1|EPDR1|THY1|SORBS1|NID1|SORBS3|AGT|CTGF|CNTN2|BVES
43269	0.00014111	0.0041456	21	121	933	12926	regulation of ion transport	RYR1|TGFB2|CAV3|DMPK|KCNJ11|NEDD4L|KCNA5|THY1|BEST3|CLCN1|GRIN2D|GNAO1|CACNB1|EDNRA|KCNMA1|ADORA1|KCNQ4|BDKRB1|KCNQ5|CACNA1S|NOS1
10605	0.00014485	0.0042175	60	515	933	12926	negative regulation of macromolecule metabolic process	CDKN1C|FOXE1|INPPL1|GLI2|SOX2|NPPC|SHH|HEY1|BASP1|MPC2|TIMP2|GRB10|TIMP3|BDKRB1|SOX8|GGT1|LMCD1|MUSK|MSX2|S100A1|POU3F3|EID1|EID2|ADORA2B|CRYAB|JDP2|DLX2|SATB1|SHOX2|LEF1|TWIST1|GLIS2|DNAJB5|NRIP2|INPP5J|SMYD1|SLIT3|MSX1|APBB1|PATZ1|SAMD4|FZD1|HHATL|WNT10B|ZFHX3|TCF7L1|PRRX1|ZBTB16|SORBS3|TBX3|FBXO31|TBX2|BMP4|MLXIPL|FABP4|NFIC|MYF6|ID3|HOXD8|FGFR1
122	0.00015952	0.0046034	30	205	933	12926	negative regulation of transcription from RNA polymerase II promoter	CDKN1C|DLX2|FOXE1|SATB1|SHOX2|LEF1|TWIST1|GLI2|SOX2|SHH|DNAJB5|MPC2|NRIP2|MSX1|LMCD1|WNT10B|ZFHX3|PRRX1|S100A1|SORBS3|POU3F3|TBX2|BMP4|EID1|MLXIPL|EID2|NFIC|ID3|HOXD8|JDP2
51049	0.00016407	0.0046932	48	388	933	12926	regulation of transport	RYR1|OXTR|EDA|IRS1|GRIK5|CAMK2A|TNC|NEDD4L|KCNA5|THY1|GATA2|BEST3|CLCN1|SHH|EDNRA|DPYSL2|P2RY2|ADORA1|GRB10|TAC4|BDKRB1|CACNA1S|APBB1|NOS1|AOC3|RPH3AL|TGFB2|CAV3|DMPK|KCNJ11|SPHK1|ACSL6|VEGFC|SORBS1|SYT7|AGT|SNAP91|GRIN2D|GNAO1|CACNB1|STX1B|PINK1|ADORA2B|BIN1|KCNMA1|KCNQ4|KCNQ5|PFKM
43010	0.00017431	0.0049429	18	97	933	12926	camera-type eye development	FOXC2|FOXC1|THY1|TSPAN12|BMP4|SOX2|SHH|MAF|TH|ALDH1A2|MAB21L2|COL8A2|MFN2|CACNA1S|LMX1B|PITX2|CRYAB|KRTAP21-1
1822	0.00018617	0.0052336	16	81	933	12926	kidney development	FOXC2|FOXC1|TSHZ3|WNT7B|LRP4|SIX1|TENC1|NID1|POU3F3|BMP6|AGT|GLI2|BMP4|WNT6|SHH|SIX2
60351	0.00019108	0.0052806	5	9	933	12926	cartilage development involved in endochondral bone morphogenesis	COMP|NPPC|SHOX2|HSPG2|THBS3
72073	0.00019108	0.0052806	5	9	933	12926	kidney epithelium development	BMP4|FOXC2|WNT6|WNT7B|SIX2
40007	0.00020998	0.0057542	26	170	933	12926	growth	FOXC2|FOXC1|LRP4|TENC1|PTHLH|GLI2|THBS3|COMP|NPPC|SHH|MUSTN1|NDN|WNT10B|TGFB2|WNT7B|ESRRB|EMP3|BMP6|BMP4|BMP3|PAX7|MYF6|APBA1|LMX1B|KRTAP21-1|BCL2L1
6814	0.00021609	0.0058722	16	82	933	12926	sodium ion transport	SLC34A2|SLC24A3|SLC20A2|SAT2|ATP1A2|NAV2|ATP1B2|ATP1B1|SLC8A2|SLC9A2|SLC8A3|SCN4A|SLC38A3|SCN4B|SLC28A1|SCN1B
30324	0.00022762	0.0061344	18	99	933	12926	lung development	SPARC|HLF|TSHZ3|WNT7B|PDGFA|GLI1|PTHLH|CTGF|GLI2|BMP4|SOX2|SHH|MYCN|ALDH1A2|MGP|CYP1A1|PITX2|FGFR1
45935	0.00023207	0.0061665	60	524	933	12926	positive regulation of nucleobase, nucleoside, nucleotide and nucleic acid metabolic process	MESP2|RASL11A|CITED4|SIX1|GLI1|ABRA|GLI2|SOX2|NPPC|SHH|SIX2|SOX8|PITX2|TEAD2|MYOG|MEF2C|ACTN2|EBF1|TFEB|FOXL2|POU3F3|MAF|ADORA2B|ROR2|LMX1B|VGLL2|FOXC2|DLX2|FOXC1|SMARCD3|HLF|SHOX2|LEF1|TWIST1|GATA2|FOXO1|PTHLH|GLIS2|WNT6|ABLIM2|ABLIM3|ALX4|MSX1|APBB1|PATZ1|WNT10B|TCF7L1|TNFSF12|ESRRG|MAFA|TBX3|AGT|KLF2|BMP4|MLXIPL|BMP3|NFIA|NFIC|MYF6|LPIN1
35567	0.00023259	0.0061665	7	19	933	12926	non-canonical Wnt receptor signaling pathway	WNT6|WNT10B|FZD2|WNT11|WNT7B|WNT9A|ROR2
6873	0.00023583	0.0062019	34	249	933	12926	cellular ion homeostasis	RYR1|OXTR|SLC24A3|ITGB3|GRIK5|WNK4|LPAR1|KCNA5|PYGM|ATP1A2|PTH1R|SLC8A2|CHRND|JPH2|CSRP3|EDNRA|CHRNE|P2RY2|ADORA1|XIRP1|NDN|CHRNB1|FZD2|CAV3|DMPK|TESC|SYPL2|MT3|AGT|SLC8A3|TFR2|FXYD1|KCNMA1|PMP22
6874	0.00024888	0.0064928	20	117	933	12926	cellular calcium ion homeostasis	RYR1|OXTR|FZD2|SLC24A3|CAV3|ITGB3|LPAR1|KCNA5|PYGM|ATP1A2|PTH1R|SYPL2|SLC8A2|SLC8A3|JPH2|CSRP3|EDNRA|P2RY2|FXYD1|NDN
48523	0.00025488	0.0065509	119	1212	933	12926	negative regulation of cellular process	IRS1|INPPL1|ESPN|CLU|FGFRL1|SOX2|NPPC|EDNRA|LGALS1|BASP1|MPC2|PALM|ADORA1|GRB10|SOX8|MSX2|KRT4|S100A1|SERPINF1|POU3F3|EID1|EID2|SFRP2|RGS9BP|EEF1A2|MAP1A|KCNQ4|ROR2|TRIB2|KANK3|DLX2|NOTCH4|NTM|SHOX2|AK1|LPAR1|TWIST1|THY1|GLIS2|SOCS2|INPP5J|SMYD1|PATZ1|FZD1|NGFR|HHATL|WNT10B|ZFP358|ZFHX3|TGFB2|CAV3|ZBTB16|ESRRB|FN1|MT3|FBXO31|BMP4|MLXIPL|H19|MYF6|ID3|HOXD8|BCL2L1|FGFR1|CDKN1C|FOXE1|WFDC1|SIX1|PTH1…
10558	0.00025512	0.0065509	49	406	933	12926	negative regulation of macromolecule biosynthetic process	CDKN1C|FOXE1|INPPL1|GLI2|SOX2|SHH|BASP1|MPC2|GRB10|SOX8|GGT1|LMCD1|MSX2|S100A1|POU3F3|EID1|EID2|ADORA2B|JDP2|DLX2|SATB1|SHOX2|LEF1|TWIST1|GLIS2|DNAJB5|NRIP2|SMYD1|MSX1|APBB1|PATZ1|SAMD4|FZD1|HHATL|WNT10B|ZFHX3|TCF7L1|PRRX1|ZBTB16|SORBS3|TBX3|TBX2|BMP4|MLXIPL|FABP4|NFIC|MYF6|ID3|HOXD8
9893	0.0002574	0.0065576	80	752	933	12926	positive regulation of metabolic process	MESP2|IRS1|RASL11A|CITED4|TNC|SIX1|GLI1|ABRA|CTGF|SLC6A4|GLI2|SOX2|NPPC|SHH|EDNRA|SIX2|ADORA1|SOX8|PITX2|BVES|TEAD2|MYOG|MEF2C|MUSK|ACTN2|SPHK1|ACSL6|EBF1|TFEB|FOXL2|POU3F3|MAF|ADORA2B|ALDH1A2|ROR2|ANGPTL4|LMX1B|VGLL2|TRIB2|FOXC2|DLX2|FOXC1|SMARCD3|HLF|SHOX2|LEF1|TWIST1|GATA2|FOXO1|PTHLH|GLIS2|WNT6|ABLIM2|ABLIM3|ALX4|MSX1|APBB1|PATZ1|SAMD4|FZD1|WNT10B|TCF7L1|WNT7B|TNFSF12|VEGFC|ESRRG|SORBS1|MAFA|…
48514	0.00028422	0.0071849	29	202	933	12926	blood vessel morphogenesis	FOXC2|FOXC1|HLF|CITED2|NOTCH4|PDGFA|THY1|TSPAN12|CTGF|AMOT|SHH|EDNRA|WNT11|HEY1|MYO18B|PITX2|MEF2C|TGFB2|PRRX1|FZD5|WNT7B|FN1|VEGFB|VEGFC|HSPG2|BMP4|COL8A2|ITGA7|FGFR1
72001	0.00028863	0.0072053	16	84	933	12926	renal system development	FOXC2|FOXC1|TSHZ3|WNT7B|LRP4|SIX1|TENC1|NID1|POU3F3|BMP6|AGT|GLI2|BMP4|WNT6|SHH|SIX2
50801	0.00029091	0.0072053	36	272	933	12926	ion homeostasis	RYR1|OXTR|SLC24A3|ITGB3|GRIK5|WNK4|LPAR1|KCNA5|PYGM|ATP1A2|PTH1R|SLC8A2|CHRND|JPH2|CSRP3|EDNRA|CHRNE|P2RY2|ADORA1|XIRP1|NDN|CHRNB1|FZD2|CAV3|DMPK|TESC|SYPL2|MT3|AGT|SLC9A2|SLC8A3|TFR2|FXYD1|KCNMA1|PMP22|ATP6V1B1
30323	0.00029462	0.0072053	18	101	933	12926	respiratory tube development	SPARC|HLF|TSHZ3|WNT7B|PDGFA|GLI1|PTHLH|CTGF|GLI2|BMP4|SOX2|SHH|MYCN|ALDH1A2|MGP|CYP1A1|PITX2|FGFR1
6813	0.00029462	0.0072053	18	101	933	12926	potassium ion transport	KCNF1|KCND1|SLC24A3|KCNC1|KCNJ11|KCNC3|KCNA5|ABCC9|ATP1A2|ATP1B2|KCNA7|ATP1B1|FXYD4|KCNMA1|KCNQ4|KCNQ5|SCN4A|TMEM38A
55082	0.00029608	0.0072053	34	252	933	12926	cellular chemical homeostasis	RYR1|OXTR|SLC24A3|ITGB3|GRIK5|WNK4|LPAR1|KCNA5|PYGM|ATP1A2|PTH1R|SLC8A2|CHRND|JPH2|CSRP3|EDNRA|CHRNE|P2RY2|ADORA1|XIRP1|NDN|CHRNB1|FZD2|CAV3|DMPK|TESC|SYPL2|MT3|AGT|SLC8A3|TFR2|FXYD1|KCNMA1|PMP22
50877	0.00030346	0.0073164	49	409	933	12926	neurological system process	MYLK2|CLIC5|OXTR|GRIK5|SOBP|ESPN|SLC6A4|SOX2|UCHL1|ADORA1|BDKRB1|EAR2|MUSK|TCF15|GAA|SERPINF1|F3|STX1B|RGS9BP|KCNMA1|MAP1A|KCNQ4|RAPSN|ATP6V1B1|SLC22A3|NLGN2|HLF|TSHZ3|PDE1B|LEF1|ATP1A2|CLCN1|CRHR2|P2RY2|NDN|NCAM1|APBB1|WNT10B|DMPK|ABCA4|FZD9|AGT|SNAP91|GRIN2D|TH|PMP22|ID3|APBA1|LHX8
50793	0.00030513	0.0073164	71	653	933	12926	regulation of developmental process	RET|OXTR|INPPL1|SIX1|TSPAN12|GLI1|CLU|GLI2|AMOT|SOX2|NPPC|SHH|LGALS1|DPYSL2|SIX2|PALM|TIMP2|SOX8|BVES|MUSK|SPHK1|SERPINF1|ACSL6|ISLR2|WNT9A|MAF|SFRP2|ADORA2B|KRT36|ITGA7|RHOU|TRIB2|DLX2|TSHZ3|FBLIM1|NOTCH4|NTM|SHOX2|LEF1|LPAR1|PDGFA|TWIST1|THY1|GATA2|ASCL2|PTHLH|KRT84|CRHR2|SOCS2|WIF1|P2RY2|INPP5J|NCAM1|PDLIM7|NGFR|WNT10B|CCL24|ZFP358|TGFB2|WNT7B|TNFSF12|ESRRB|FN1|DKKL1|VEGFC|MT3|BMP6|BMP4|MGP|LP…
31325	0.00031028	0.0073856	75	699	933	12926	positive regulation of cellular metabolic process	MESP2|IRS1|RASL11A|CITED4|SIX1|GLI1|ABRA|CTGF|GLI2|SOX2|NPPC|SHH|EDNRA|SIX2|ADORA1|SOX8|PITX2|BVES|TEAD2|MYOG|MEF2C|MUSK|ACTN2|SPHK1|ACSL6|EBF1|TFEB|FOXL2|POU3F3|MAF|ADORA2B|ROR2|LMX1B|VGLL2|TRIB2|FOXC2|DLX2|FOXC1|SMARCD3|HLF|SHOX2|LEF1|TWIST1|GATA2|FOXO1|PTHLH|GLIS2|WNT6|ABLIM2|ABLIM3|ALX4|MSX1|APBB1|PATZ1|SAMD4|FZD1|WNT10B|TCF7L1|TNFSF12|VEGFC|ESRRG|SORBS1|MAFA|TBX3|AGT|KLF2|BMP4|MLXIPL|BMP3|NF…
7160	0.000334	0.0078721	11	46	933	12926	cell-matrix adhesion	EDA|TNXB|ITGB3|FN1|CNTN2|EPDR1|THY1|SORBS1|NID1|AGT|CTGF
1756	0.00033796	0.0078721	10	39	933	12926	somitogenesis	MESP2|FOXC2|H19|FOXC1|SFRP2|TCF15|LEF1|MYF6|TCAP|ROR2
61053	0.00033796	0.0078721	10	39	933	12926	somite development	MESP2|FOXC2|H19|FOXC1|SFRP2|TCF15|LEF1|MYF6|TCAP|ROR2
1778	0.00035957	0.0082574	4	6	933	12926	plasma membrane repair	TRIM72|MYH2|DYSF|SYT7
60684	0.00035957	0.0082574	4	6	933	12926	epithelial-mesenchymal cell signaling	BMP4|WNT6|SHH|PDGFA
10629	0.00037634	0.0085409	48	402	933	12926	negative regulation of gene expression	CDKN1C|DLX2|FOXE1|SATB1|SHOX2|LEF1|INPPL1|TWIST1|GLIS2|GLI2|SOX2|SHH|HEY1|DNAJB5|BASP1|MPC2|NRIP2|SMYD1|SLIT3|SOX8|MSX1|PATZ1|LMCD1|FZD1|WNT10B|ZFHX3|TCF7L1|PRRX1|MUSK|MSX2|S100A1|ZBTB16|SORBS3|TBX3|POU3F3|TBX2|BMP4|EID1|MLXIPL|EID2|FABP4|NFIC|MYF6|ID3|CRYAB|HOXD8|JDP2|FGFR1
9952	0.00037815	0.0085409	18	103	933	12926	anterior/posterior pattern formation	MESP2|FOXC2|FOXC1|TCF7L1|TCF15|ZBTB16|LEF1|HOXC13|LFNG|H19|SHH|SFRP2|ALDH1A2|MYF6|TCAP|ALX4|ROR2|HOXD8
42127	0.00037977	0.0085409	61	545	933	12926	regulation of cell proliferation	CNTFR|SPARC|CD81|IRS1|INPPL1|TNC|WFDC1|PTH1R|GLI1|CLU|FGFRL1|CTGF|GLI2|SOX2|NPPC|SHH|EDNRA|ADORA1|TIMP2|SOX8|PITX2|GGT1|MSX2|KRT4|SPHK1|SERPINF1|SFRP2|MYCN|ADORA2B|ALDH1A2|SHOX2|NPR3|PDGFA|ASCL2|FOXO1|PTHLH|WNT11|THPO|XIRP1|MFN2|SLIT3|NCAM1|MSX1|NGFR|WNT10B|CDKN2B|TGFB2|PRRX1|WNT7B|ZBTB16|TNFSF12|VEGFC|TBX3|AGT|BMP4|H19|FABP4|MAB21L2|PMP22|BCL2L1|FGFR1
45934	0.00038707	0.0086454	46	381	933	12926	negative regulation of nucleobase, nucleoside, nucleotide and nucleic acid metabolic process	CDKN1C|DLX2|FOXE1|SATB1|SHOX2|LEF1|INPPL1|TWIST1|GLIS2|GLI2|SOX2|NPPC|SHH|EDNRA|DNAJB5|BASP1|MPC2|NRIP2|PALM|SMYD1|SOX8|MSX1|PATZ1|LMCD1|FZD1|WNT10B|ZFHX3|TCF7L1|PRRX1|MSX2|S100A1|ZBTB16|SORBS3|TBX3|POU3F3|TBX2|BMP4|EID1|MLXIPL|EID2|FABP4|NFIC|MYF6|ID3|HOXD8|JDP2
55074	0.00039355	0.0087054	20	121	933	12926	calcium ion homeostasis	RYR1|OXTR|FZD2|SLC24A3|CAV3|ITGB3|LPAR1|KCNA5|PYGM|ATP1A2|PTH1R|SYPL2|SLC8A2|SLC8A3|JPH2|CSRP3|EDNRA|P2RY2|FXYD1|NDN
48339	0.00039509	0.0087054	6	15	933	12926	paraxial mesoderm development	FOXC2|H19|FOXC1|TCF15|LEF1|FGFR1
30003	0.00040184	0.0087946	24	158	933	12926	cellular cation homeostasis	RYR1|OXTR|FZD2|SLC24A3|CAV3|ITGB3|TESC|LPAR1|KCNA5|PYGM|ATP1A2|PTH1R|SYPL2|MT3|AGT|SLC8A2|SLC8A3|JPH2|CSRP3|EDNRA|TFR2|P2RY2|FXYD1|NDN
42303	0.00045087	0.009737	12	55	933	12926	molting cycle	FOXQ1|NGFR|SHH|TGFB2|EDA|FOXE1|PTCH2|PDGFA|LRP4|HOXC13|GPRC5D|KRTAP21-1
42633	0.00045087	0.009737	12	55	933	12926	hair cycle	FOXQ1|NGFR|SHH|TGFB2|EDA|FOXE1|PTCH2|PDGFA|LRP4|HOXC13|GPRC5D|KRTAP21-1
45941	0.00045589	0.0097807	55	482	933	12926	positive regulation of transcription	MESP2|RASL11A|CITED4|SIX1|GLI1|ABRA|GLI2|SOX2|SHH|SIX2|SOX8|PITX2|TEAD2|MYOG|MEF2C|ACTN2|EBF1|TFEB|FOXL2|POU3F3|MAF|ROR2|LMX1B|VGLL2|FOXC2|DLX2|FOXC1|SMARCD3|HLF|SHOX2|LEF1|TWIST1|GATA2|FOXO1|GLIS2|WNT6|ABLIM2|ABLIM3|ALX4|MSX1|APBB1|PATZ1|WNT10B|TCF7L1|ESRRG|MAFA|TBX3|KLF2|BMP4|MLXIPL|BMP3|NFIA|NFIC|MYF6|LPIN1
48741	0.00051706	0.01102	9	34	933	12926	skeletal muscle fiber development	MYOG|ACTA1|WNT10B|MUSK|TNC|LRP4|CACNA1S|KY|SNTA1
51172	0.00054618	0.011566	46	387	933	12926	negative regulation of nitrogen compound metabolic process	CDKN1C|DLX2|FOXE1|SATB1|SHOX2|LEF1|INPPL1|TWIST1|GLIS2|GLI2|SOX2|NPPC|SHH|EDNRA|DNAJB5|BASP1|MPC2|NRIP2|PALM|SMYD1|SOX8|MSX1|PATZ1|LMCD1|FZD1|WNT10B|ZFHX3|TCF7L1|PRRX1|MSX2|S100A1|ZBTB16|SORBS3|TBX3|POU3F3|TBX2|BMP4|EID1|MLXIPL|EID2|FABP4|NFIC|MYF6|ID3|HOXD8|JDP2
51173	0.00056159	0.011739	60	542	933	12926	positive regulation of nitrogen compound metabolic process	MESP2|RASL11A|CITED4|SIX1|GLI1|ABRA|GLI2|SOX2|NPPC|SHH|SIX2|SOX8|PITX2|TEAD2|MYOG|MEF2C|ACTN2|EBF1|TFEB|FOXL2|POU3F3|MAF|ADORA2B|ROR2|LMX1B|VGLL2|FOXC2|DLX2|FOXC1|SMARCD3|HLF|SHOX2|LEF1|TWIST1|GATA2|FOXO1|PTHLH|GLIS2|WNT6|ABLIM2|ABLIM3|ALX4|MSX1|APBB1|PATZ1|WNT10B|TCF7L1|TNFSF12|ESRRG|MAFA|TBX3|AGT|KLF2|BMP4|MLXIPL|BMP3|NFIA|NFIC|MYF6|LPIN1
55085	0.00056159	0.011739	60	542	933	12926	transmembrane transport	RYR1|CLIC5|SLC46A1|SLC46A2|KCNC1|KCNC3|SAT2|ATP2A1|SLC4A1|SLC2A4|SLC2A5|BEST3|ABRA|SLC6A4|SLC8A2|TMEM38A|SLC34A2|CHRNB1|SLC6A19|KCND1|ABCC9|ATP1B2|ATP1B1|SLC9A2|CACNB1|SLC7A8|KCNMA1|KCNQ4|KCNQ5|SCN4A|SLC25A4|FBP1|FBP2|ATP6V1B1|SLC22A3|TTYH3|SLC45A3|SLC24A3|ABCB4|SLC43A1|KCNA5|ATP1A2|KCNA7|CLCN1|CHRND|UCP3|CACNA1S|SLC38A3|ATP6V0E2|KCNF1|ABCA4|RANBP17|GRIN2D|SLC8A3|FXYD4|TRPV4|SFXN3|SLC25A34|FOLR2|…
55080	0.0005694	0.011827	26	181	933	12926	cation homeostasis	RYR1|OXTR|SLC24A3|ITGB3|LPAR1|KCNA5|PYGM|ATP1A2|PTH1R|SLC8A2|JPH2|CSRP3|EDNRA|P2RY2|NDN|FZD2|CAV3|TESC|SYPL2|MT3|AGT|SLC9A2|SLC8A3|TFR2|FXYD1|ATP6V1B1
23052	0.00058825	0.012054	176	1946	933	12926	signaling	MYLK2|CNTFR|OXTR|IRS1|RASL11A|TNC|STMN4|FGFRL1|CTGF|AMOT|SOX2|FCNA|GPR173|SYDE1|BAIAP2L2|EDNRA|ADORA1|GRB10|PDK4|NRTN|PITX2|PDK2|CMKLR1|CD97|SEMA6A|UNC5A|MUSK|MSX2|UNC5B|STARD8|ANK2|ANK1|STX1B|SFRP2|TFR2|DOK5|ROR2|NPTXR|CFD|SLC22A3|DHH|PDE1B|NPR2|NOTCH4|IGSF1|NPR3|LPAR1|LTBP4|PDGFA|THY1|NDRG2|FOXO1|CRHR2|SOCS2|WNT6|ADAMTS14|NPBWR1|TAC4|NDN|NDP|SRGAP1|FZD1|NGFR|WNT10B|TGFB2|FZD2|DMPK|FZD5|FZD9|ESR…
35115	0.00059375	0.012054	6	16	933	12926	embryonic forelimb morphogenesis	ZFP358|SHH|ALDH1A2|ALX4|TWIST1|WNT9A
32330	0.00059375	0.012054	6	16	933	12926	regulation of chondrocyte differentiation	BMP4|MAF|SHOX2|WNT9A|PTHLH|GLI2
32879	0.00059514	0.012054	59	532	933	12926	regulation of localization	PRR5|RYR1|MYLK2|OXTR|EDA|IRS1|ITGB3|GRIK5|TNC|BEST3|AMOT|SHH|EDNRA|DPYSL2|ADORA1|GRB10|BDKRB1|NOS1|PITX2|SPHK1|ACSL6|F3|CACNB1|STX1B|ADORA2B|BIN1|KCNMA1|KCNQ4|KCNQ5|CASQ1|CAMK2A|LPAR1|FITM1|NEDD4L|KCNA5|THY1|GATA2|CLCN1|P2RY2|TAC4|CACNA1S|APBB1|AOC3|RPH3AL|TGFB2|CAV3|DMPK|KCNJ11|VEGFC|SORBS1|SYT7|AGT|SNAP91|GRIN2D|GNAO1|H19|PINK1|PFKM|PNPLA2
42733	0.00060421	0.012163	8	28	933	12926	embryonic digit morphogenesis	BMP4|SHH|SFRP2|MYCN|ZBTB16|LRP4|ALX4|GLI2
42475	0.00065203	0.013045	9	35	933	12926	odontogenesis of dentine-containing tooth	BMP4|SHH|DLX2|EDA|NFIC|LEF1|LRP4|GLI2|LHX8
30182	0.00072926	0.014489	42	349	933	12926	neuron differentiation	CDKN1C|RET|RTN4R|CLIC5|DLX2|LRP4|THY1|GATA2|CLU|THBS4|GLI2|SOX2|SHH|UCHL1|NDN|EFHD1|NRTN|SLIT3|NCAM1|APBB1|EAR2|PITX3|NGFR|SEMA6C|TGFB2|SEMA6A|UNC5A|UNC5B|WNT7B|SNAP91|BMP4|TH|PAX7|LHX2|RTN4RL1|ALDH1A2|KCNMA1|CNTN2|ROR2|LMX1B|LHX8|FGFR1
10604	0.00073313	0.014489	72	685	933	12926	positive regulation of macromolecule metabolic process	MESP2|RASL11A|CITED4|TNC|SIX1|GLI1|ABRA|CTGF|SLC6A4|GLI2|SOX2|SHH|EDNRA|SIX2|ADORA1|SOX8|PITX2|BVES|TEAD2|MYOG|MEF2C|MUSK|ACTN2|SPHK1|EBF1|TFEB|FOXL2|POU3F3|MAF|ALDH1A2|ROR2|LMX1B|VGLL2|TRIB2|FOXC2|DLX2|FOXC1|SMARCD3|HLF|SHOX2|LEF1|TWIST1|GATA2|FOXO1|GLIS2|WNT6|ABLIM2|ABLIM3|ALX4|MSX1|APBB1|PATZ1|SAMD4|FZD1|WNT10B|TCF7L1|WNT7B|TNFSF12|VEGFC|ESRRG|SORBS1|MAFA|TBX3|AGT|KLF2|BMP4|MLXIPL|BMP3|NFIA|NF…
10464	0.00078221	0.015366	8	29	933	12926	regulation of mesenchymal cell proliferation	SHH|MYCN|WNT11|PRRX1|IRS1|SHOX2|PDGFA|FGFR1
35239	0.00080638	0.015706	28	205	933	12926	tube morphogenesis	RET|FOXC2|FOXC1|EDA|NOTCH4|TWIST1|SIX1|PTHLH|GLI2|SOX2|NPPC|WNT6|SHH|EDNRA|ADORA1|PITX2|LMO4|TBX3|AGT|BMP4|H19|SFRP2|MYCN|ADORA2B|LHX2|KCNMA1|MGP|SHANK3
9891	0.00080913	0.015706	63	584	933	12926	positive regulation of biosynthetic process	MESP2|RASL11A|CITED4|SIX1|GLI1|ABRA|CTGF|GLI2|SOX2|NPPC|SHH|SIX2|SOX8|PITX2|TEAD2|MYOG|MEF2C|ACTN2|ACSL6|EBF1|TFEB|FOXL2|POU3F3|MAF|ADORA2B|ROR2|LMX1B|VGLL2|FOXC2|DLX2|FOXC1|SMARCD3|HLF|SHOX2|LEF1|TWIST1|GATA2|FOXO1|PTHLH|GLIS2|WNT6|ABLIM2|ABLIM3|ALX4|MSX1|APBB1|PATZ1|SAMD4|WNT10B|TCF7L1|ESRRG|SORBS1|MAFA|TBX3|AGT|KLF2|BMP4|MLXIPL|BMP3|NFIA|NFIC|MYF6|LPIN1
43086	0.00084386	0.016283	19	119	933	12926	negative regulation of catalytic activity	CAV3|NPR3|SPRY4|INPPL1|THY1|WNT9A|FBXO31|GADD45G|GCHFR|FABP4|SFRP2|PALM|ADORA1|TIMP2|ANGPTL4|NOS1|CRYAB|RECK|BCL2L1
8016	0.00085572	0.016342	11	51	933	12926	regulation of heart contraction	GNAO1|CSRP3|HLF|TH|CAV3|DMPK|GAA|ADORA1|ATP1A2|NOS1|CTGF
34220	0.00085931	0.016342	30	226	933	12926	ion transmembrane transport	RYR1|SLC22A3|CLIC5|TTYH3|SLC24A3|ATP2A1|SLC4A1|ATP1A2|SLC2A4|BEST3|SLC8A2|CHRND|CACNA1S|TMEM38A|ATP6V0E2|SLC34A2|CHRNB1|ABCC9|ATP1B2|ATP1B1|GRIN2D|SLC9A2|SLC8A3|CACNB1|FXYD4|TRPV4|KCNMA1|KCNQ4|SLC28A1|ATP6V1B1
72006	0.00086196	0.016342	6	17	933	12926	nephron development	BMP4|FOXC2|WNT6|WNT7B|SIX2|NID1
2062	0.00087675	0.016527	7	23	933	12926	chondrocyte differentiation	NPPC|MEF2C|SFRP2|SHOX2|PTH1R|HSPG2|FGFR1
19318	0.00092639	0.017362	22	148	933	12926	hexose metabolic process	H6PD|GAA|PGAM2|IGF2|INPPL1|PHKA1|PYGM|ENO3|GNMT|GYS1|PHKG1|PPP1R1A|GYG|GPD1|PDK4|PCK1|ALDOA|CRYAB|FBP1|PFKM|FBP2|PDK2
31324	0.00094956	0.017694	55	497	933	12926	negative regulation of cellular metabolic process	CDKN1C|FOXE1|INPPL1|GLI2|SOX2|NPPC|SHH|EDNRA|BASP1|MPC2|PALM|TIMP2|GRB10|TIMP3|BDKRB1|SOX8|LMCD1|MSX2|S100A1|POU3F3|EID1|EID2|JDP2|DLX2|SATB1|SHOX2|LEF1|TWIST1|GLIS2|CAMK2N1|DNAJB5|NRIP2|INPP5J|SMYD1|MSX1|PATZ1|SAMD4|FZD1|HHATL|WNT10B|ZFHX3|TCF7L1|PRRX1|ZBTB16|SORBS3|TBX3|FBXO31|TBX2|BMP4|MLXIPL|FABP4|NFIC|MYF6|ID3|HOXD8
31328	0.00098046	0.018117	62	577	933	12926	positive regulation of cellular biosynthetic process	MESP2|RASL11A|CITED4|SIX1|GLI1|ABRA|GLI2|SOX2|NPPC|SHH|SIX2|SOX8|PITX2|TEAD2|MYOG|MEF2C|ACTN2|ACSL6|EBF1|TFEB|FOXL2|POU3F3|MAF|ADORA2B|ROR2|LMX1B|VGLL2|FOXC2|DLX2|FOXC1|SMARCD3|HLF|SHOX2|LEF1|TWIST1|GATA2|FOXO1|PTHLH|GLIS2|WNT6|ABLIM2|ABLIM3|ALX4|MSX1|APBB1|PATZ1|SAMD4|WNT10B|TCF7L1|ESRRG|SORBS1|MAFA|TBX3|AGT|KLF2|BMP4|MLXIPL|BMP3|NFIA|NFIC|MYF6|LPIN1
50794	0.00098783	0.018117	336	4057	933	12926	regulation of cellular process	CNTFR|OXTR|SPARC|CISD1|FGFRL1|BACH2|ABRA|SOX2|GPR173|BAIAP2L2|EDNRA|LGALS1|DPYSL2|CREB3L1|PDK4|SOX8|MLYCD|SYNPO|BVES|PDK2|AGFG2|PKNOX2|CMKLR1|TNS1|MEF2C|UNC5A|MUSK|KRT4|UNC5B|ACTN2|STARD8|SERPINF1|ACSL6|EBF1|ISLR2|ANK2|SOX12|ANK1|EID1|STX1B|EID2|SFRP2|TFR2|BIN1|MAP1A|KCNQ4|KCNQ5|PADI4|TRIB2|PFN2|TSHZ3|PDE1B|IGSF1|SHOX2|WNK4|LPAR1|PDGFA|TWIST1|THY1|GATA2|IL22RA2|CRHR2|NPBWR1|INPP5J|ALX4|PATZ1|FZD1…
44042	0.001	0.018117	8	30	933	12926	glucan metabolic process	GYS1|PHKG1|PPP1R1A|GYG|GAA|PHKA1|PYGM|GNMT
5977	0.001	0.018117	8	30	933	12926	glycogen metabolic process	GYS1|PHKG1|PPP1R1A|GYG|GAA|PHKA1|PYGM|GNMT
6073	0.001	0.018117	8	30	933	12926	cellular glucan metabolic process	GYS1|PHKG1|PPP1R1A|GYG|GAA|PHKA1|PYGM|GNMT
50890	0.0010244	0.018456	32	249	933	12926	cognition	CLIC5|OXTR|HLF|TSHZ3|PDE1B|LEF1|ATP1A2|SOBP|ESPN|SOX2|UCHL1|P2RY2|ADORA1|NDN|BDKRB1|NCAM1|APBB1|EAR2|WNT10B|MUSK|SERPINF1|ABCA4|FZD9|F3|TH|RGS9BP|KCNMA1|MAP1A|KCNQ4|ID3|ATP6V1B1|LHX8
16481	0.0010853	0.019446	42	356	933	12926	negative regulation of transcription	CDKN1C|DLX2|FOXE1|SATB1|SHOX2|LEF1|TWIST1|GLIS2|GLI2|SOX2|SHH|DNAJB5|BASP1|MPC2|NRIP2|SMYD1|SOX8|MSX1|PATZ1|LMCD1|FZD1|WNT10B|ZFHX3|TCF7L1|PRRX1|MSX2|S100A1|ZBTB16|SORBS3|TBX3|POU3F3|TBX2|BMP4|EID1|MLXIPL|EID2|FABP4|NFIC|MYF6|ID3|HOXD8|JDP2
60560	0.0011615	0.020585	7	24	933	12926	developmental growth involved in morphogenesis	BMP4|COMP|NPPC|SHH|WNT7B|PTHLH|THBS3
21536	0.0011615	0.020585	7	24	933	12926	diencephalon development	BMP4|SOX2|NCAM1|GATA2|PITX2|GLI1|GLI2
55123	0.0011997	0.021034	11	53	933	12926	digestive system development	BMP4|H19|SHH|SFRP2|ALDH1A2|SHOX2|IGF2|ALX4|FOXL1|PITX2|GLI2
48738	0.0011997	0.021034	11	53	933	12926	cardiac muscle tissue development	FOXC2|FOXC1|CSRP3|ACTC1|MYO18B|XIRP1|PITX2|HSPG2|TBX3|TBX2|TTN
9954	0.0012146	0.021181	6	18	933	12926	proximal/distal pattern formation	DLX2|CYP26B1|ALDH1A2|LRP4|GLI1|GLI2
44264	0.0012379	0.021473	9	38	933	12926	cellular polysaccharide metabolic process	GYS1|PHKG1|PPP1R1A|GYG|GAA|CERCAM|PHKA1|PYGM|GNMT
48732	0.0012458	0.021495	23	161	933	12926	gland development	FOXC1|EDA|FOXE1|IRS1|CITED2|LEF1|TNC|SIX1|GATA2|GLI1|TBX3|PTHLH|TBX2|GLI2|NEURL1A|SOCS2|BMP4|SOX2|SHH|NOV|MDK|PITX2|FGFR1
43588	0.0012637	0.021576	8	31	933	12926	skin development	NGFR|SHH|EDA|COL5A1|TCF15|PTCH2|PDGFA|KRTAP21-1
30178	0.0012637	0.021576	8	31	933	12926	negative regulation of Wnt receptor signaling pathway	SOX2|SHH|SFRP2|WNT11|WIF1|GRB10|LRP4|ROR2
7186	0.0013517	0.022843	37	306	933	12926	G-protein coupled receptor protein signaling pathway	RAMP2|OXTR|RAMP3|PTGER1|NPR3|LPAR1|PTH1R|PTHLH|CRHR2|GPR173|EDNRA|GPR153|P2RY4|NPBWR1|GNG7|P2RY2|ADORA1|TAC4|BDKRB1|CMKLR1|CD97|FZD1|FZD2|FZD5|SPHK1|FZD9|F3|AGT|GNAO1|GPRC5B|ADORA2B|ID3|GNB3|GPRC5D|LGR6|RAMP1|GPR146
31327	0.0013519	0.022843	47	415	933	12926	negative regulation of cellular biosynthetic process	CDKN1C|DLX2|FOXE1|SATB1|SHOX2|LEF1|INPPL1|TWIST1|GLIS2|GLI2|SOX2|SHH|EDNRA|DNAJB5|BASP1|MPC2|NRIP2|PALM|GRB10|SMYD1|SOX8|MSX1|PATZ1|LMCD1|SAMD4|FZD1|WNT10B|ZFHX3|TCF7L1|PRRX1|MSX2|S100A1|ZBTB16|SORBS3|TBX3|POU3F3|TBX2|BMP4|EID1|MLXIPL|EID2|FABP4|NFIC|MYF6|ID3|HOXD8|JDP2
48634	0.001367	0.022978	10	46	933	12926	regulation of muscle organ development	BMP4|NGFR|WNT10B|SHH|MUSK|LEF1|TWIST1|SOX8|NCAM1|FGFR1
2009	0.0013747	0.022989	27	202	933	12926	morphogenesis of an epithelium	RET|FOXC2|NOTCH4|TNC|TWIST1|SIX1|PTHLH|GLI2|SOX2|SHH|EDNRA|SIX2|PITX2|LMO4|WNT7B|VEGFC|TBX3|AGT|BMP4|H19|SFRP2|NOV|LHX2|ALDH1A2|SHANK3|FREM2|FGFR1
30005	0.0014016	0.023018	21	143	933	12926	cellular di-, tri-valent inorganic cation homeostasis	RYR1|OXTR|FZD2|SLC24A3|CAV3|ITGB3|LPAR1|KCNA5|PYGM|ATP1A2|PTH1R|SYPL2|SLC8A2|SLC8A3|JPH2|CSRP3|EDNRA|TFR2|P2RY2|FXYD1|NDN
34637	0.0014102	0.023018	11	54	933	12926	cellular carbohydrate biosynthetic process	GYS1|GOT1|PHKG1|GYG|PGAM2|GPD1|CERCAM|PCK1|FBP1|IP6K3|FBP2
3009	0.0014188	0.023018	3	4	933	12926	skeletal muscle contraction	TNNT1|GAA|TNC
21937	0.0014188	0.023018	3	4	933	12926	cerebellar Purkinje cell-granule cell precursor cell signaling involved in regulation of granule cell precursor cell proliferation	SHH|GLI1|GLI2
21938	0.0014188	0.023018	3	4	933	12926	smoothened signaling pathway involved in regulation of granule cell precursor cell proliferation	SHH|GLI1|GLI2
6620	0.0014188	0.023018	3	4	933	12926	posttranslational protein targeting to membrane	FOLR2|FBP1|FBP2
32331	0.0014917	0.024081	4	8	933	12926	negative regulation of chondrocyte differentiation	BMP4|WNT9A|PTHLH|GLI2
45666	0.0015139	0.024199	7	25	933	12926	positive regulation of neuron differentiation	SOCS2|BMP4|SOX2|SHH|TIMP2|BMP6|GLI2
48663	0.0015139	0.024199	7	25	933	12926	neuron fate commitment	BMP4|SOX2|SHH|DLX2|TGFB2|PAX7|GLI2
10977	0.0015286	0.024199	5	13	933	12926	negative regulation of neuron projection development	LGALS1|NTM|LPAR1|INPPL1|INPP5J
70972	0.0015286	0.024199	5	13	933	12926	protein localization in endoplasmic reticulum	GRIK5|KDELR3|FOLR2|FBP1|FBP2
6112	0.0015799	0.02489	8	32	933	12926	energy reserve metabolic process	GYS1|PHKG1|PPP1R1A|GYG|GAA|PHKA1|PYGM|GNMT
60828	0.0016679	0.025948	6	19	933	12926	regulation of canonical Wnt receptor signaling pathway	WNT10B|SHH|SFRP2|EDA|WNT11|ROR2
21983	0.0016679	0.025948	6	19	933	12926	pituitary gland development	BMP4|SOX2|GATA2|PITX2|GLI1|GLI2
7154	0.001671	0.025948	44	386	933	12926	cell communication	MYLK2|SLC22A3|OXTR|DHH|GRIK5|TNC|LTBP4|PDGFA|SIX1|ATP1A2|GLI1|CLCN1|SLC6A4|GLI2|CRHR2|SOX2|WNT6|SHH|UCHL1|WNT11|ADORA1|FZD1|WNT10B|FZD2|MUSK|DMPK|WNT7B|FOXL1|SNAP91|GRIN2D|BMP4|STX1B|SFRP2|TH|ADORA2B|AXL|TRPV4|KCNMA1|PMP22|APBA1|ANGPTL4|FREM2|RAPSN|FGFR1
45892	0.0017148	0.026502	34	278	933	12926	negative regulation of transcription, DNA-dependent	CDKN1C|DLX2|FOXE1|SATB1|SHOX2|LEF1|TWIST1|GLI2|SOX2|SHH|DNAJB5|BASP1|MPC2|NRIP2|MSX1|LMCD1|WNT10B|ZFHX3|TCF7L1|PRRX1|S100A1|ZBTB16|SORBS3|TBX3|POU3F3|TBX2|BMP4|EID1|MLXIPL|EID2|NFIC|ID3|HOXD8|JDP2
10557	0.0018442	0.028168	58	546	933	12926	positive regulation of macromolecule biosynthetic process	MESP2|RASL11A|CITED4|SIX1|GLI1|ABRA|CTGF|GLI2|SOX2|SHH|SIX2|SOX8|PITX2|TEAD2|MYOG|MEF2C|ACTN2|EBF1|TFEB|FOXL2|POU3F3|MAF|ROR2|LMX1B|VGLL2|FOXC2|DLX2|FOXC1|SMARCD3|HLF|SHOX2|LEF1|TWIST1|GATA2|FOXO1|GLIS2|WNT6|ABLIM2|ABLIM3|ALX4|MSX1|APBB1|PATZ1|SAMD4|WNT10B|TCF7L1|ESRRG|SORBS1|MAFA|TBX3|KLF2|BMP4|MLXIPL|BMP3|NFIA|NFIC|MYF6|LPIN1
45595	0.0018455	0.028168	50	455	933	12926	regulation of cell differentiation	RET|INPPL1|SIX1|CLU|GLI2|SOX2|NPPC|SHH|LGALS1|DPYSL2|SIX2|TIMP2|SOX8|MUSK|SPHK1|ACSL6|ISLR2|WNT9A|MAF|SFRP2|KRT36|TRIB2|DLX2|TSHZ3|NOTCH4|NTM|SHOX2|LPAR1|TWIST1|THY1|ASCL2|PTHLH|KRT84|SOCS2|WIF1|P2RY2|INPP5J|PDLIM7|WNT10B|ZFP358|TGFB2|WNT7B|ESRRB|DKKL1|VEGFC|MT3|BMP6|BMP4|LPIN1|FGFR1
48589	0.0018485	0.028168	16	99	933	12926	developmental growth	WNT10B|WNT7B|ESRRB|LRP4|PTHLH|GLI2|THBS3|BMP4|COMP|NPPC|SHH|PAX7|MUSTN1|MYF6|NDN|KRTAP21-1
51253	0.0019342	0.029338	34	280	933	12926	negative regulation of RNA metabolic process	CDKN1C|DLX2|FOXE1|SATB1|SHOX2|LEF1|TWIST1|GLI2|SOX2|SHH|DNAJB5|BASP1|MPC2|NRIP2|MSX1|LMCD1|WNT10B|ZFHX3|TCF7L1|PRRX1|S100A1|ZBTB16|SORBS3|TBX3|POU3F3|TBX2|BMP4|EID1|MLXIPL|EID2|NFIC|ID3|HOXD8|JDP2
1657	0.0022298	0.033186	11	57	933	12926	ureteric bud development	BMP4|RET|FOXC2|SHH|FOXC1|TSHZ3|SIX1|SMAD6|CRLF1|AGT|FGFR1
60485	0.0022298	0.033186	11	57	933	12926	mesenchyme development	RET|FOXC2|SHH|FOXC1|EDNRA|WNT7B|ALDH1A2|LEF1|NRTN|MSX1|FGFR1
16055	0.0022374	0.033186	19	129	933	12926	Wnt receptor signaling pathway	FZD1|WNT10B|TCF7L1|FZD2|FZD5|WNT7B|LEF1|FZD9|WNT9A|NKD1|WNT6|SHH|SFRP2|WNT11|WIF1|ROR2|NDP|PITX2|DACT1
60048	0.0022377	0.033186	5	14	933	12926	cardiac muscle contraction	ACTC1|MYL1|VEGFB|TNC|ANK2
45669	0.0022388	0.033186	6	20	933	12926	positive regulation of osteoblast differentiation	BMP4|NPPC|WNT10B|WNT7B|BMP6|PDLIM7
51480	0.0022515	0.033222	13	74	933	12926	cytosolic calcium ion homeostasis	RYR1|OXTR|FZD2|CAV3|LPAR1|KCNA5|ATP1A2|PTH1R|SLC8A2|SLC8A3|JPH2|EDNRA|P2RY2
44283	0.0024041	0.035314	41	360	933	12926	small molecule biosynthetic process	FAAH|PDXK|NPR2|ACSM1|ALOX15|ATP2A1|ATP1A2|PLA2G5|ACACB|FADS3|NPPC|CARNS1|MLYCD|PCK1|GGT1|ATP6V0E2|IP6K3|TGFB2|PTGIS|GOT1|CKM|ELOVL5|SPHK1|SCD4|PGAM2|AMPD1|ATP1B2|ATP1B1|FA2H|GATM|TH|ALDH1A2|GPD1|PADI3|ADSSL1|CYP1A1|ATP13A4|ATP13A5|PADI4|FBP1|FBP2
2053	0.0024637	0.035592	7	27	933	12926	positive regulation of mesenchymal cell proliferation	SHH|MYCN|PRRX1|IRS1|SHOX2|PDGFA|FGFR1
10927	0.0024637	0.035592	7	27	933	12926	cellular component assembly involved in morphogenesis	NEURL1A|TMOD1|ACTC1|XIRP1|PMP22|TCAP|TTN
42592	0.0025212	0.035592	55	519	933	12926	homeostatic process	RYR1|OXTR|ITGB3|GRIK5|PYGM|PTH1R|SLC2A4|SLC8A2|JPH2|CSRP3|EDNRA|MB|ADORA1|CHRNB1|GAA|TESC|SYPL2|ANK1|SLC9A2|TFR2|KCNMA1|ANGPTL4|ATP6V1B1|SLC24A3|HLF|NPR3|WNK4|LPAR1|KCNA5|ATP1A2|TENC1|PTHLH|CHRND|CHRNE|P2RY2|XIRP1|NDN|PCK1|GPIHBP1|RPH3AL|TGFB2|FZD2|GOT1|CAV3|DMPK|WNT7B|MT3|AGT|BMP4|SLC8A3|MLXIPL|FABP4|FXYD1|PMP22|PFKM
17144	0.0025321	0.035592	4	9	933	12926	drug metabolic process	CYP2D22|CYP2B10|CYP1A1|NOS1
60033	0.0025321	0.035592	4	9	933	12926	anatomical structure regression	WNT7B|LEF1|GLI1|GLI2
60438	0.0025321	0.035592	4	9	933	12926	trachea development	BMP4|SHH|EDA|WNT7B
60788	0.0025321	0.035592	4	9	933	12926	ectodermal placode formation	SOX2|EDA|TBX3|TBX2
45932	0.0025321	0.035592	4	9	933	12926	negative regulation of muscle contraction	ADORA2B|KCNMA1|ADORA1|ATP1A2
71697	0.0025321	0.035592	4	9	933	12926	ectodermal placode morphogenesis	SOX2|EDA|TBX3|TBX2
71696	0.0025321	0.035592	4	9	933	12926	ectodermal placode development	SOX2|EDA|TBX3|TBX2
43583	0.0025479	0.035606	13	75	933	12926	ear development	CLIC5|PRRX1|TCF15|SIX1|SOBP|GLI2|SOX2|SHH|SIX2|KCNMA1|KCNQ4|TCAP|FGFR1
44092	0.002555	0.035606	21	150	933	12926	negative regulation of molecular function	CAV3|NPR3|SPRY4|INPPL1|THY1|WNT9A|PTHLH|FBXO31|GADD45G|GCHFR|FABP4|SFRP2|PALM|ADORA1|TIMP2|ANGPTL4|NOS1|CRYAB|RECK|TRIB2|BCL2L1
32989	0.0026223	0.036389	35	296	933	12926	cellular component morphogenesis	RTN4R|CLIC5|NOTCH4|LEF1|CLU|THBS4|GLI2|TTN|NEURL1A|SHH|UCHL1|SIX2|XIRP1|MFN2|NDN|SLIT3|MSX1|APBB1|BVES|TMOD1|NGFR|SEMA6C|TGFB2|SEMA6A|UNC5A|UNC5B|WNT7B|ESRRB|SNAP91|ACTC1|LHX2|RTN4RL1|PMP22|TCAP|CNTN2
51960	0.0027036	0.037248	28	222	933	12926	regulation of nervous system development	RET|DLX2|OXTR|NTM|LPAR1|INPPL1|SIX1|THY1|GLI1|ASCL2|GLI2|SOCS2|SOX2|SHH|LGALS1|DPYSL2|P2RY2|TIMP2|INPP5J|MUSK|SPHK1|ACSL6|ISLR2|VEGFC|MT3|BMP6|BMP4|FGFR1
44262	0.0027071	0.037248	33	275	933	12926	cellular carbohydrate metabolic process	H6PD|INPPL1|GDPD2|PYGM|ENO3|GYS1|PHKG1|GYG|PDK4|ST3GAL5|PCK1|ST3GAL1|IP6K3|GALNT9|PDK2|ST3GAL3|GOT1|ST8SIA2|GAA|PGAM2|IGF2|VEGFB|PHKA1|GNMT|PPP1R1A|GPD1|CERCAM|ALDOA|CRYAB|FBP1|PFKM|FBP2|ST6GALNAC6
30199	0.0029454	0.040188	6	21	933	12926	collagen fibril organization	FOXC2|ADAMTS14|FOXC1|TNXB|COL5A1|LMX1B
48701	0.0029454	0.040188	6	21	933	12926	embryonic cranial skeleton morphogenesis	BMP4|FOXC2|TBX15|DLX2|TGFB2|PRRX1
7498	0.0029645	0.04028	11	59	933	12926	mesoderm development	BMP4|MESP2|FOXC2|H19|SHH|FOXC1|TCF7L1|TCF15|LHX2|LEF1|FGFR1
30029	0.0030072	0.040691	22	162	933	12926	actin filament-based process	TMOD1|PRR5|PDGFA|FHL3|SORBS1|ESPN|TTN|EPB4.1L1|H19|PDLIM3|ACTC1|DAAM2|NRAP|XIRP1|TCAP|RHOU|FLNC|APBB1|LPIN1|DBN1|PDLIM7|PFN2
30802	0.0030882	0.041364	10	51	933	12926	regulation of cyclic nucleotide biosynthetic process	NPPC|EDNRA|ADORA2B|GNG7|PALM|NPR3|ADORA1|TIMP2|PTH1R|PTHLH
30808	0.0030882	0.041364	10	51	933	12926	regulation of nucleotide biosynthetic process	NPPC|EDNRA|ADORA2B|GNG7|PALM|NPR3|ADORA1|TIMP2|PTH1R|PTHLH
30817	0.003095	0.041364	9	43	933	12926	regulation of cAMP biosynthetic process	EDNRA|ADORA2B|GNG7|PALM|NPR3|ADORA1|TIMP2|PTH1R|PTHLH
8217	0.0031516	0.041706	12	68	933	12926	regulation of blood pressure	AOC3|HSD11B2|OXTR|NPR3|ADORA1|LRP4|VEGFC|TAC4|BDKRB1|ATP1A2|NOS1|AGT
30239	0.003159	0.041706	5	15	933	12926	myofibril assembly	TMOD1|ACTC1|XIRP1|TCAP|TTN
46889	0.003159	0.041706	5	15	933	12926	positive regulation of lipid biosynthetic process	MLXIPL|ADORA2B|ACSL6|SORBS1|AGT
6816	0.0031908	0.041887	15	95	933	12926	calcium ion transport	RYR1|CAMK2B|SLC24A3|CAMK2A|ATP2A1|CTGF|SLC8A2|SLC8A3|CACNB1|CACNG6|TMEM37|CACNG7|TRPV4|CACNA1S|CACNG1
16051	0.0032366	0.041887	13	77	933	12926	carbohydrate biosynthetic process	GOT1|GFPT2|PGAM2|GYS1|PHKG1|GYG|HAS1|GPD1|CERCAM|PCK1|FBP1|IP6K3|FBP2
1763	0.0032651	0.041887	17	114	933	12926	morphogenesis of a branching structure	FOXC2|DLX2|NOTCH4|SIX1|TBX3|AGT|GLI2|BMP4|SOX2|WNT6|SHH|EDNRA|MYCN|NOV|MGP|PITX2|FGFR1
51281	0.0033563	0.041887	3	5	933	12926	positive regulation of release of sequestered calcium ion into cytosol	EDNRA|BDKRB1|THY1
60087	0.0033563	0.041887	3	5	933	12926	relaxation of vascular smooth muscle	ADORA2B|KCNMA1|ADORA1
60406	0.0033563	0.041887	3	5	933	12926	positive regulation of penile erection	SHH|OXTR|P2RY2
60439	0.0033563	0.041887	3	5	933	12926	trachea morphogenesis	BMP4|SHH|WNT7B
3416	0.0033563	0.041887	3	5	933	12926	endochondral bone growth	COMP|NPPC|THBS3
3417	0.0033563	0.041887	3	5	933	12926	growth plate cartilage development	COMP|NPPC|THBS3
21978	0.0033563	0.041887	3	5	933	12926	telencephalon regionalization	BMP4|SHH|LHX2
48341	0.0033563	0.041887	3	5	933	12926	paraxial mesoderm formation	FOXC2|FOXC1|LEF1
15884	0.0033563	0.041887	3	5	933	12926	folic acid transport	FOLR2|FBP1|FBP2
16048	0.0033563	0.041887	3	5	933	12926	detection of temperature stimulus	NGFR|ADORA1|EAR2
90075	0.0033563	0.041887	3	5	933	12926	relaxation of muscle	ADORA2B|KCNMA1|ADORA1
34762	0.0033987	0.041887	11	60	933	12926	regulation of transmembrane transport	CACNB1|RYR1|CAV3|KCNJ11|KCNMA1|KCNQ4|KCNA5|KCNQ5|CACNA1S|CLCN1|GRIN2D
34765	0.0033987	0.041887	11	60	933	12926	regulation of ion transmembrane transport	CACNB1|RYR1|CAV3|KCNJ11|KCNMA1|KCNQ4|KCNA5|KCNQ5|CACNA1S|CLCN1|GRIN2D
48839	0.0033987	0.041887	11	60	933	12926	inner ear development	SOX2|CLIC5|SHH|PRRX1|KCNMA1|KCNQ4|TCAP|SIX1|SOBP|GLI2|FGFR1
60429	0.0034039	0.041887	33	279	933	12926	epithelium development	RET|FOXC2|NOTCH4|TNC|TWIST1|SIX1|PTHLH|GLI2|SOX2|WNT6|SHH|EDNRA|SIX2|PITX2|FZD1|FZD2|KRT4|LMO4|WNT7B|VEGFC|TBX3|AGT|BMP4|H19|SFRP2|NOV|LHX2|ALDH1A2|ID3|GPRC5D|SHANK3|FREM2|FGFR1
50880	0.003516	0.042627	8	36	933	12926	regulation of blood vessel size	FOXC2|NPPC|FOXC1|EDNRA|ADORA2B|KCNMA1|ADORA1|AGT
35150	0.003516	0.042627	8	36	933	12926	regulation of tube size	FOXC2|NPPC|FOXC1|EDNRA|ADORA2B|KCNMA1|ADORA1|AGT
45834	0.003516	0.042627	8	36	933	12926	positive regulation of lipid metabolic process	MLXIPL|ADORA2B|IRS1|ACSL6|ANGPTL4|SORBS1|AGT|PNPLA2
55066	0.0035167	0.042627	21	154	933	12926	di-, tri-valent inorganic cation homeostasis	RYR1|OXTR|FZD2|SLC24A3|CAV3|ITGB3|LPAR1|KCNA5|PYGM|ATP1A2|PTH1R|SYPL2|SLC8A2|SLC8A3|JPH2|CSRP3|EDNRA|TFR2|P2RY2|FXYD1|NDN
1942	0.0035816	0.042627	10	52	933	12926	hair follicle development	FOXQ1|NGFR|SHH|TGFB2|EDA|FOXE1|PDGFA|LRP4|HOXC13|KRTAP21-1
22404	0.0035816	0.042627	10	52	933	12926	molting cycle process	FOXQ1|NGFR|SHH|TGFB2|EDA|FOXE1|PDGFA|LRP4|HOXC13|KRTAP21-1
22405	0.0035816	0.042627	10	52	933	12926	hair cycle process	FOXQ1|NGFR|SHH|TGFB2|EDA|FOXE1|PDGFA|LRP4|HOXC13|KRTAP21-1
30799	0.0035816	0.042627	10	52	933	12926	regulation of cyclic nucleotide metabolic process	NPPC|EDNRA|ADORA2B|GNG7|PALM|NPR3|ADORA1|TIMP2|PTH1R|PTHLH
48762	0.0035816	0.042627	10	52	933	12926	mesenchymal cell differentiation	RET|FOXC2|SHH|FOXC1|EDNRA|ALDH1A2|LEF1|NRTN|MSX1|FGFR1
10959	0.0036149	0.042866	14	87	933	12926	regulation of metal ion transport	RYR1|TGFB2|CAV3|DMPK|NEDD4L|KCNA5|THY1|GNAO1|CACNB1|EDNRA|ADORA1|BDKRB1|CACNA1S|NOS1
42472	0.0036469	0.042933	9	44	933	12926	inner ear morphogenesis	SOX2|CLIC5|PRRX1|KCNQ4|TCAP|SIX1|SOBP|GLI2|FGFR1
30814	0.0036469	0.042933	9	44	933	12926	regulation of cAMP metabolic process	EDNRA|ADORA2B|GNG7|PALM|NPR3|ADORA1|TIMP2|PTH1R|PTHLH
7600	0.0037253	0.043698	23	175	933	12926	sensory perception	WNT10B|CLIC5|HLF|TSHZ3|ABCA4|LEF1|SOBP|ESPN|F3|SOX2|UCHL1|TH|RGS9BP|P2RY2|KCNMA1|MAP1A|ADORA1|KCNQ4|ID3|NDN|BDKRB1|EAR2|ATP6V1B1
48666	0.0038062	0.044282	33	281	933	12926	neuron development	CDKN1C|RET|RTN4R|CLIC5|THY1|CLU|THBS4|GLI2|SHH|UCHL1|NDN|EFHD1|NRTN|SLIT3|NCAM1|APBB1|EAR2|PITX3|NGFR|SEMA6C|TGFB2|SEMA6A|UNC5A|UNC5B|WNT7B|SNAP91|TH|LHX2|RTN4RL1|CNTN2|LMX1B|LHX8|FGFR1
30856	0.0038062	0.044282	6	22	933	12926	regulation of epithelial cell differentiation	SOX2|WNT10B|TGFB2|NOTCH4|KRT36|KRT84
3206	0.0038157	0.044282	7	29	933	12926	cardiac chamber morphogenesis	FOXC2|MEF2C|FOXC1|WNT11|SHOX2|PITX2|FGFRL1
7167	0.0038856	0.044933	30	249	933	12926	enzyme linked receptor protein signaling pathway	RET|FOXC2|FOXC1|IRS1|GRIK5|LEF1|LTBP4|LRP4|FOXO1|FGFRL1|CTGF|GNG7|GRB10|NDN|NRTN|MSX1|TGFB2|MUSK|MSX2|VEGFC|SORBS1|SMAD6|GFRA2|BMP6|BMP4|DOK5|AXL|BAMBI|ROR2|FGFR1
1655	0.0039218	0.045191	17	116	933	12926	urogenital system development	FOXC2|FOXC1|TSHZ3|WNT7B|TNC|LRP4|SIX1|TENC1|NID1|POU3F3|BMP6|AGT|GLI2|BMP4|WNT6|SHH|SIX2
2076	0.0039806	0.045387	4	10	933	12926	osteoblast development	SHH|PTH1R|PTHLH|GLI2
51279	0.0039806	0.045387	4	10	933	12926	regulation of release of sequestered calcium ion into cytosol	EDNRA|TGFB2|BDKRB1|THY1
48340	0.0039806	0.045387	4	10	933	12926	paraxial mesoderm morphogenesis	FOXC2|H19|FOXC1|LEF1
45137	0.0040208	0.045686	14	88	933	12926	development of primary sexual characteristics	FOXC1|DHH|TESC|FOXL2|BMP6|AGT|BMP4|LFNG|SOX2|SHH|SOX8|PATZ1|LHX8|BCL2L1
19725	0.0040523	0.045884	36	315	933	12926	cellular homeostasis	RYR1|OXTR|SLC24A3|ITGB3|GRIK5|WNK4|LPAR1|KCNA5|PYGM|ATP1A2|PTH1R|TENC1|SLC8A2|CHRND|JPH2|CSRP3|EDNRA|CHRNE|P2RY2|ADORA1|XIRP1|NDN|CHRNB1|FZD2|CAV3|DMPK|GAA|TESC|SYPL2|MT3|AGT|SLC8A3|TFR2|FXYD1|KCNMA1|PMP22
42471	0.0041356	0.046665	10	53	933	12926	ear morphogenesis	SOX2|CLIC5|PRRX1|SIX2|KCNQ4|TCAP|SIX1|SOBP|GLI2|FGFR1
42398	0.0042078	0.047316	8	37	933	12926	cellular amino acid derivative biosynthetic process	GATM|TGFB2|TH|CKM|CARNS1|PADI3|PADI4|GGT1
8284	0.0042707	0.047487	35	305	933	12926	positive regulation of cell proliferation	CNTFR|CD81|IRS1|SHOX2|TNC|PDGFA|PTH1R|GLI1|CLU|PTHLH|CTGF|GLI2|SOX2|SHH|THPO|SOX8|NCAM1|GGT1|NGFR|WNT10B|TGFB2|PRRX1|SPHK1|WNT7B|TNFSF12|VEGFC|AGT|BMP4|FABP4|MYCN|ADORA2B|ALDH1A2|MAB21L2|BCL2L1|FGFR1
48565	0.004273	0.047487	9	45	933	12926	digestive tract development	BMP4|H19|SHH|SFRP2|ALDH1A2|SHOX2|ALX4|FOXL1|GLI2
16202	0.004273	0.047487	9	45	933	12926	regulation of striated muscle tissue development	BMP4|WNT10B|SHH|MUSK|LEF1|TWIST1|SOX8|NCAM1|FGFR1
45165	0.0043186	0.047487	15	98	933	12926	cell fate commitment	FOXC2|MEF2C|DLX2|TGFB2|SIX1|GATA2|TBX2|GLI2|BMP4|SOX2|SHH|CYP26B1|PAX7|SOX8|FGFR1
60840	0.004325	0.047487	5	16	933	12926	artery development	FOXC2|SHH|FOXC1|WNT11|PRRX1
6094	0.004325	0.047487	5	16	933	12926	gluconeogenesis	PGAM2|GPD1|PCK1|FBP1|FBP2
7588	0.004325	0.047487	5	16	933	12926	excretion	KIRREL|KCNMA1|NPR3|ADORA1|AGT
21700	0.0044631	0.048839	14	89	933	12926	developmental maturation	CDKN1C|RET|HLF|FZD5|PTH1R|GATA2|FBXO31|THBS3|KCNMA1|CNTN2|SOX8|RECK|KRTAP21-1|FGFR1

## Sheet: BiNGO_upreg_0.05.bgo
curator: bingo
Selected ontology file : bundle://79.0:1/data/GO_Biological_Process
Selected annotation file : bundle://79.0:1/data/M_musculus_default
Discarded evidence codes :
Overrepresentation
Selected statistical test : Hypergeometric test
Selected correction : Benjamini & Hochberg False Discovery Rate (FDR) correction
Selected significance level : 0.05
GO-ID	p-value	corr p-value	x	n	X	N	Description	Genes in test set
6955	1.3696e-12	4.2801e-09	55	261	969	12926	immune response	PGLYRP3|CIITA|CXCL9|H2-K1|IL1F8|CXCL1|IFIH1|IL18RAP|DHX58|CTLA4|TRIM25|LBP|PGLYRP1|ATP7A|B2M|OASL2|APOBEC1|RSAD2|DDX58|SP110|FOXP3|IL1A|IGHA|IL1B|TRAF6|IRF7|H2-D1|TLR3|TLR13|TLR2|H2-Q6|IL20RB|OAS1A|OAS1B|NOD2|SAMHD1|IL1RL2|CLEC7A|INPP5D|CCL2|CCL1|TNFSF15|CCL20|MX2|MX1|CARD9|IRGM1|CXCL10|CD4|KLHL6|BCL3|POLR3G|IL7R|IL18R1|H2-Q10
6952	9.3527e-11	1.4614e-07	53	273	969	12926	defense response	PGLYRP3|CIITA|CXCL9|H2-K1|DEFB3|IL1F8|IL1F9|CXCL1|IFIH1|IL18RAP|MECOM|DEFB14|DEFB15|DHX58|NFKBIZ|TRIM25|LBP|PGLYRP1|B2M|APOBEC1|RSAD2|DDX58|SP110|DEFB13|TAP1|IL1A|IL1B|CD44|TLR3|TLR13|TLR2|SGMS1|IL20RB|NOD2|SAMHD1|HDAC9|IL1RL2|CLEC7A|CCL2|MBD5|CCL20|MX2|MX1|CARD9|IRGM1|DEFB35|P2RX7|CXCL10|BCL3|POLR3G|NFKBID|IL18R1|HSPA1B
51707	2.3671e-10	2.4658e-07	38	164	969	12926	response to other organism	PGLYRP3|H2-K1|DEFB3|OAS1B|MST1R|NOD2|IFIH1|MECOM|CLEC7A|DEFB14|DEFB15|TRIM25|LBP|PGLYRP1|B2M|APOBEC1|GUCY1A3|GPX2|RSAD2|STAT1|DDX58|SP110|MX2|MX1|CARD9|DEFB13|EIF2AK2|DEFB35|ISG15|IRAK3|P2RX7|IL1B|BCL3|IRF7|POLR3G|IFI27L2A|TLR3|TLR2
9607	5.0445e-10	3.941e-07	45	221	969	12926	response to biotic stimulus	PGLYRP3|HSPA4L|H2-K1|DEFB3|OAS1B|MST1R|NOD2|HSPD1|IFIH1|MECOM|CLEC7A|DEFB14|DEFB15|TRIM25|LBP|PGLYRP1|B2M|APOBEC1|GUCY1A3|HSP90AA1|GPX2|RSAD2|HSPA5|STAT1|DDX58|SP110|MX2|MX1|CARD9|DEFB13|EIF2AK2|DEFB35|ISG15|IRAK3|P2RX7|IL1B|BCL3|IRF7|POLR3G|IFI27L2A|HSPA1B|TLR3|NFE2L2|HSPA1A|TLR2
9615	1.4187e-08	8.8671e-06	17	46	969	12926	response to virus	APOBEC1|RSAD2|DDX58|MX2|MX1|CARD9|EIF2AK2|ISG15|IRAK3|OAS1B|MST1R|IFIH1|IRF7|TRIM25|POLR3G|IFI27L2A|TLR3
2376	2.5444e-08	1.3252e-05	78	550	969	12926	immune system process	CD86|PGLYRP3|CIITA|DYRK3|AHCTF1|CXCL9|H2-K1|IL1F8|CXCL1|IFIH1|IL18RAP|MECOM|DHX58|BLNK|CTLA4|TRIM25|LBP|PGLYRP1|JAK2|ATP7A|B2M|OASL2|APOBEC1|H60C|RSAD2|DDX58|PRKCB|SP110|FOXP3|IL1A|IGHA|IL1B|TRAF6|G6PDX|IRF7|CARD11|H2-D1|TLR3|TLR13|TLR2|H2-Q6|IL20RB|OAS1A|OAS1B|NOD2|SAMHD1|HDAC9|ADD2|HSPD1|IL1RL2|TPO|KLRK1|CLEC7A|INPP5D|CCL2|CCL1|SLAMF1|TIPARP|TNFSF15|CCL20|MX2|MX1|CARD9|IRGM1|PSMB8|PSMB9|P2RX7|C…
51704	5.5245e-08	2.4663e-05	44	247	969	12926	multi-organism process	PGLYRP3|H2-K1|DEFB3|AKR1C18|OAS1B|MST1R|NOD2|IFIH1|THBD|MECOM|CLEC7A|DEFB14|DEFB15|TRIM25|LBP|PGLYRP1|B2M|APOBEC1|GUCY1A3|MBD5|GPX2|RSAD2|STAT1|DDX58|SP110|MX2|MX1|CARD9|DEFB13|EIF2AK2|PLA2G4A|DEFB35|ISG15|IRAK3|P2RX7|CEACAM2|CEACAM1|IL1B|BCL3|IRF7|POLR3G|IFI27L2A|TLR3|TLR2
280	5.7263e-07	0.00018556	34	182	969	12926	nuclear division	ERCC6L|AHCTF1|NCAPG2|MIS12|CLTC|BUB1B|KIF11|4922501C03RIK|PDS5A|SMC3|SMC4|SMC2|CCNB1|SGOL1|KATNA1|NUF2|NUSAP1|NEK2|KNTC1|BUB1|CEP55|SPAG5|CDC25C|SMC1A|CKAP5|NDC80|CENPE|ANLN|ASPM|TPX2|KIF2A|KIF2C|KIF20B|NUP37
7067	5.7263e-07	0.00018556	34	182	969	12926	mitosis	ERCC6L|AHCTF1|NCAPG2|MIS12|CLTC|BUB1B|KIF11|4922501C03RIK|PDS5A|SMC3|SMC4|SMC2|CCNB1|SGOL1|KATNA1|NUF2|NUSAP1|NEK2|KNTC1|BUB1|CEP55|SPAG5|CDC25C|SMC1A|CKAP5|NDC80|CENPE|ANLN|ASPM|TPX2|KIF2A|KIF2C|KIF20B|NUP37
50776	5.9378e-07	0.00018556	31	158	969	12926	regulation of immune response	CD86|H2-K1|IL20RB|NOD2|KLRK1|CLEC7A|INPP5D|CTLA4|LBP|PGLYRP1|B2M|SOCS5|IL13RA1|GPX2|PRKCB|CARD9|TAP1|IRAK3|FOXP3|EREG|P2RX7|CENPF|ITCH|KLHL6|TRAF6|IL7R|CARD11|H2-D1|HSPA1B|TLR3|TLR2
87	6.5385e-07	0.00018575	34	183	969	12926	M phase of mitotic cell cycle	ERCC6L|AHCTF1|NCAPG2|MIS12|CLTC|BUB1B|KIF11|4922501C03RIK|PDS5A|SMC3|SMC4|SMC2|CCNB1|SGOL1|KATNA1|NUF2|NUSAP1|NEK2|KNTC1|BUB1|CEP55|SPAG5|CDC25C|SMC1A|CKAP5|NDC80|CENPE|ANLN|ASPM|TPX2|KIF2A|KIF2C|KIF20B|NUP37
48285	9.6625e-07	0.00025163	34	186	969	12926	organelle fission	ERCC6L|AHCTF1|NCAPG2|MIS12|CLTC|BUB1B|KIF11|4922501C03RIK|PDS5A|SMC3|SMC4|SMC2|CCNB1|SGOL1|KATNA1|NUF2|NUSAP1|NEK2|KNTC1|BUB1|CEP55|SPAG5|CDC25C|SMC1A|CKAP5|NDC80|CENPE|ANLN|ASPM|TPX2|KIF2A|KIF2C|KIF20B|NUP37
279	1.0902e-06	0.00026207	41	247	969	12926	M phase	ERCC6L|AHCTF1|NCAPG2|MIS12|CLTC|BUB1B|KIF11|4922501C03RIK|PDS5A|SMC3|MKI67|SMC4|SMC2|CCNB1|SGOL2|SGOL1|KATNA1|NUF2|NUSAP1|NEK2|KNTC1|BUB1|CEP55|SPAG5|CDC25C|SMC1A|CKAP5|NDC80|MLH3|EREG|CENPE|ANLN|ASPM|TPX2|RAD50|KIF2A|XRN1|TACC3|KIF2C|KIF20B|NUP37
45087	1.4586e-06	0.00032558	22	95	969	12926	innate immune response	PGLYRP3|CIITA|DDX58|SP110|MX2|MX1|IRGM1|NOD2|SAMHD1|IFIH1|IL1RL2|IL18RAP|CLEC7A|DHX58|TRIM25|POLR3G|LBP|PGLYRP1|IL18R1|TLR3|TLR13|TLR2
32675	1.6273e-06	0.00033901	12	32	969	12926	regulation of interleukin-6 production	P2RX7|IL1A|IL1B|TRAF6|INPP5D|CARD9|IRAK3|NOD2|FOXP3|TLR3|EREG|TLR2
22403	3.3129e-06	0.00064704	44	285	969	12926	cell cycle phase	ERCC6L|AHCTF1|NCAPG2|MIS12|CLTC|BUB1B|KIF11|4922501C03RIK|PDS5A|SMC3|MKI67|SMC4|SMC2|CCNB1|SGOL2|SGOL1|KATNA1|NUF2|NUSAP1|NEK2|KNTC1|BUB1|CEP55|SPAG5|CDC25C|SMC1A|CKAP5|NDC80|MLH3|EREG|CENPE|ANLN|ASPM|DNAJC2|TPX2|RAD50|DBF4|KIF2A|XRN1|TACC3|KIF2C|MNAT1|KIF20B|NUP37
278	5.5979e-06	0.00089464	37	227	969	12926	mitotic cell cycle	ERCC6L|AHCTF1|NCAPG2|MIS12|CLTC|BUB1B|KIF11|4922501C03RIK|PDS5A|SMC3|SMC4|SMC2|CCNB1|SGOL1|KATNA1|NUF2|NUSAP1|NEK2|KNTC1|BUB1|CEP55|SPAG5|CDC25C|SMC1A|CKAP5|NDC80|CENPE|ANLN|ASPM|DNAJC2|TPX2|DBF4|KIF2A|KIF2C|MNAT1|KIF20B|NUP37
1819	5.6669e-06	0.00089464	16	60	969	12926	positive regulation of cytokine production	CARD9|IL20RB|NOD2|FOXP3|EREG|HSPD1|P2RX7|IL1A|KLRK1|CLEC7A|IL1B|BCL3|LBP|JAK2|TLR3|TLR2
2709	5.6807e-06	0.00089464	9	20	969	12926	regulation of T cell mediated immunity	P2RX7|CENPF|H2-K1|IL20RB|IL7R|FOXP3|B2M|H2-D1|HSPA1B
48583	5.7257e-06	0.00089464	47	319	969	12926	regulation of response to stimulus	CD86|H2-K1|IL20RB|NOD2|KLK8|UACA|HSPD1|KLRK1|LARS|CLEC7A|INPP5D|TPR|CTLA4|LBP|PGLYRP1|JAK2|B2M|SOCS5|IL13RA1|MAP2K4|NPM1|GPX2|ANXA1|PRKCB|CARD9|PLA2G4A|TAP1|IRAK3|FOXP3|EREG|P2RX7|CXCL10|IL1A|CENPF|ITCH|ARTN|KLHL6|IL1B|TRAF6|UBE2V2|IL7R|CD44|CARD11|H2-D1|HSPA1B|TLR3|TLR2
6950	7.4124e-06	0.001103	111	988	969	12926	response to stress	PGLYRP3|H2-K1|DEFB3|SMC3|FGF7|SLK|IL18RAP|DEFB14|SOX15|DEFB15|DHX58|TRIM25|PGLYRP1|B2M|EIF2A|MAP2K4|RSAD2|ESCO1|SP110|DIO2|DEFB13|TAP1|ESCO2|XRN2|DHX9|HSPA4L|IL20RB|KLK8|HSP90B1|TPO|HSPH1|CLEC7A|PMAIP1|FANCI|HSPA8|HSPA5|HSPA4|XRCC2|TREX2|SMARCA5|EIF2AK2|IRGM1|EIF2S1|CXCL10|BCL3|NMU|NABP1|NFKBID|NFE2L2|CIITA|CXCL9|IL1F8|IL1F9|CXCL1|BRCA1|IFIH1|THBD|MECOM|NFKBIZ|BDKRB2|LBP|JAK2|ATP7A|APOBEC1|HSP90A…
2684	9.1465e-06	0.0012992	31	179	969	12926	positive regulation of immune system process	CD86|H2-K1|NOD2|HSPD1|KLRK1|CLEC7A|INPP5D|LBP|PGLYRP1|B2M|SOCS5|IL13RA1|HSP90AA1|PRKCB|CARD9|IRAK3|FOXP3|EREG|P2RX7|CXCL10|ITCH|CD4|KLHL6|TRAF6|PRKCQ|IL7R|CARD11|H2-D1|HSPA1B|TLR3|TLR2
2697	1.1287e-05	0.0015336	18	77	969	12926	regulation of immune effector process	H2-K1|IL20RB|TAP1|IRAK3|NOD2|FOXP3|P2RX7|CENPF|ITCH|KLRK1|TRAF6|LBP|IL7R|B2M|H2-D1|HSPA1B|IL13RA1|TLR2
1817	1.2023e-05	0.0015656	24	123	969	12926	regulation of cytokine production	TNFSF15|CARD9|IL20RB|IRAK3|NOD2|FOXP3|AGTR1A|EREG|HSPD1|P2RX7|IL1A|CENPF|KLRK1|CLEC7A|IL1B|TRAF6|INPP5D|BCL3|PRKCQ|LBP|JAK2|CARD11|TLR3|TLR2
45088	2.2973e-05	0.0028717	12	40	969	12926	regulation of innate immune response	CD86|KLRK1|CLEC7A|CARD9|TAP1|IRAK3|LBP|NOD2|PGLYRP1|TLR3|EREG|TLR2
22402	2.4774e-05	0.0029777	47	337	969	12926	cell cycle process	ERCC6L|AHCTF1|NCAPG2|MIS12|CLTC|BUB1B|KIF11|BRCA1|4922501C03RIK|PDS5A|SMC3|MKI67|SMC4|SMC2|CCNB1|SGOL2|SGOL1|KATNA1|NUF2|NUSAP1|NEK2|KNTC1|BUB1|CEP55|4632434I11RIK|DST|SPAG5|CDC25C|SMC1A|CKAP5|NDC80|MLH3|EREG|CENPE|ANLN|ASPM|DNAJC2|TPX2|RAD50|DBF4|KIF2A|XRN1|TACC3|KIF2C|MNAT1|KIF20B|NUP37
31347	3.2816e-05	0.0037981	22	114	969	12926	regulation of defense response	CD86|GPX2|ANXA1|CARD9|IL20RB|PLA2G4A|TAP1|IRAK3|NOD2|FOXP3|UACA|EREG|HSPD1|ITCH|KLRK1|CLEC7A|IL1B|LBP|PGLYRP1|JAK2|TLR3|TLR2
50896	3.7505e-05	0.0041859	173	1742	969	12926	response to stimulus	PGLYRP3|H2-K1|DEFB3|GUCA1A|SMC3|IFIT1|IFIT2|FGF7|SLK|IL18RAP|DEFB14|SOX15|DEFB15|DHX58|TRIM25|PGLYRP1|KPNA2|EPHB2|B2M|EIF2A|EPM2A|GUCY1A3|MAP2K4|RSAD2|ESCO1|PRKCB|SP110|DIO2|DEFB13|TAP1|ESCO2|FOXP3|PAPPA|XRN2|DSC1|H2-D1|SPRR2E|SPRR2F|SPRR2G|DHX9|HSPA4L|IL20RB|MST1R|KLK8|HSP90B1|TPO|HSPH1|CLEC7A|INPP5D|TPR|PMAIP1|SPRR2D|FANCI|HSPA8|HSPA5|TNFSF15|HSPA4|XRCC2|TREX2|SMARCA5|EIF2AK2|IRGM1|ISG15|EIF2S1…
42742	4.7588e-05	0.005115	14	56	969	12926	defense response to bacterium	PGLYRP3|CARD9|H2-K1|DEFB3|DEFB13|DEFB35|NOD2|P2RX7|DEFB14|DEFB15|BCL3|LBP|PGLYRP1|TLR2
42254	5.0508e-05	0.005115	21	109	969	12926	ribosome biogenesis	UTP6|NOP58|NPM1|DIS3|KRR1|NMD3|MINA|SDAD1|GNL2|WDR12|GTPBP4|FTSJ3|EBNA1BP2|DKC1|EXOSC9|TSR1|MPHOSPH10|BRIX1|UTP20|UTP14A|DCAF13
51301	5.0741e-05	0.005115	39	269	969	12926	cell division	TOP2A|ERCC6L|RALA|AHCTF1|NCAPG2|MIS12|BUB1B|KIF11|4922501C03RIK|PDS5A|SMC3|SMC4|SMC2|CCNB1|SGOL2|SGOL1|KATNA1|NUF2|NUSAP1|NEK2|KNTC1|BUB1|CEP55|SPAG5|DSTN|CDC25C|SMC1A|CKAP5|NDC80|CENPE|ANLN|ASPM|TPX2|KIF2A|PRC1|KIF2C|TOP1|KIF20B|NUP37
9617	6.4911e-05	0.006339	22	119	969	12926	response to bacterium	PGLYRP3|GPX2|STAT1|SP110|CARD9|H2-K1|DEFB3|DEFB13|EIF2AK2|DEFB35|IRAK3|NOD2|P2RX7|MECOM|DEFB14|IL1B|DEFB15|BCL3|LBP|PGLYRP1|B2M|TLR2
2682	7.8675e-05	0.0074503	40	284	969	12926	regulation of immune system process	CD86|H2-K1|IL20RB|NOD2|HSPD1|KLRK1|CLEC7A|INPP5D|CTLA4|LBP|PGLYRP1|B2M|SOCS5|IL13RA1|CAR2|HSP90AA1|GPX2|PRKCB|CARD9|TAP1|IRAK3|FOXP3|EREG|P2RX7|CXCL10|CENPF|ITCH|CD4|KLHL6|TRAF6|CLEC2G|PRKCQ|IL7R|NFKBID|CD44|CARD11|H2-D1|HSPA1B|TLR3|TLR2
31424	8.1578e-05	0.007498	8	21	969	12926	keratinization	SPRR2H|CNFN|IVL|SPRR1B|KRT6B|HRNR|SPRR2D|KRT6A
48584	9.3601e-05	0.008259	27	165	969	12926	positive regulation of response to stimulus	CD86|H2-K1|NOD2|HSPD1|KLRK1|CLEC7A|LBP|PGLYRP1|JAK2|B2M|PRKCB|CARD9|PLA2G4A|FOXP3|EREG|P2RX7|CXCL10|IL1A|ARTN|KLHL6|IL1B|TRAF6|UBE2V2|H2-D1|HSPA1B|TLR3|TLR2
45089	0.00010066	0.008259	10	33	969	12926	positive regulation of innate immune response	CD86|KLRK1|CLEC7A|CARD9|LBP|NOD2|PGLYRP1|TLR3|EREG|TLR2
42035	0.0001052	0.008259	12	46	969	12926	regulation of cytokine biosynthetic process	IL1B|TRAF6|INPP5D|CARD9|BCL3|PRKCQ|LBP|FOXP3|CARD11|TLR3|EREG|TLR2
2706	0.0001052	0.008259	12	46	969	12926	regulation of lymphocyte mediated immunity	P2RX7|CENPF|KLRK1|H2-K1|IL20RB|TAP1|NOD2|IL7R|FOXP3|B2M|H2-D1|HSPA1B
7059	0.0001052	0.008259	12	46	969	12926	chromosome segregation	TOP2A|CENPE|SGOL2|EBNA1BP2|SGOL1|MIS12|NUF2|NUSAP1|NEK2|KIF2C|BUB1|NUP37
22613	0.00010828	0.008259	22	123	969	12926	ribonucleoprotein complex biogenesis	UTP6|NOP58|NPM1|DIS3|KRR1|NMD3|MINA|SDAD1|GNL2|WDR12|GTPBP4|FTSJ3|EBNA1BP2|DKC1|EXOSC9|TSR1|MPHOSPH10|BRIX1|UTP20|UTP14A|EIF3A|DCAF13
45408	0.00010836	0.008259	5	8	969	12926	regulation of interleukin-6 biosynthetic process	IL1B|TRAF6|INPP5D|CARD9|EREG
1910	0.00011981	0.0089147	8	22	969	12926	regulation of leukocyte mediated cytotoxicity	P2RX7|KLRK1|H2-K1|TAP1|IL7R|B2M|H2-D1|HSPA1B
2699	0.00015469	0.011242	11	41	969	12926	positive regulation of immune effector process	P2RX7|KLRK1|H2-K1|LBP|NOD2|FOXP3|B2M|H2-D1|HSPA1B|IL13RA1|TLR2
7049	0.000169	0.012003	65	552	969	12926	cell cycle	ERCC6L|AHCTF1|ARHGAP8|NCAPG2|CLTC|BUB1B|KIF11|BRCA1|4922501C03RIK|SMC3|MKI67|SMC4|CCAR1|SMC2|SGOL2|SGOL1|NUF2|NUSAP1|NEK2|KNTC1|DLGAP5|CEP55|APPL1|ANXA1|DST|ESCO1|DUSP1|CKAP2|ESCO2|CDC25C|SMC1A|CKAP5|EREG|ASPM|DNAJC2|DBF4|RBL1|KIF2A|XRN1|KIF2C|KIF20B|AVPI1|RALA|MIS12|PDS5A|CCNB1|KATNA1|TGS1|MAPK6|BUB1|4632434I11RIK|FANCI|SPAG5|CDC5L|NDC80|MLH3|CENPE|ANLN|TPX2|RAD50|PRC1|TACC3|MNAT1|TAF1|NUP37
31349	0.00018721	0.012873	14	63	969	12926	positive regulation of defense response	CD86|CARD9|PLA2G4A|NOD2|EREG|HSPD1|KLRK1|CLEC7A|IL1B|LBP|PGLYRP1|JAK2|TLR3|TLR2
1914	0.0001895	0.012873	6	13	969	12926	regulation of T cell mediated cytotoxicity	P2RX7|H2-K1|IL7R|B2M|H2-D1|HSPA1B
34660	0.00023183	0.015163	27	174	969	12926	ncRNA metabolic process	TARS|EPRS|NARS|LARS|EXOSC9|RARS|UTP20|DUS2L|HARS|UTP14A|RPP38|DCAF13|DARS|UTP6|SSB|DIS3|KRR1|NSUN2|TRNT1|WDR12|FTSJ3|EBNA1BP2|DKC1|MPHOSPH10|IARS|TRMT11|FARSB
7017	0.00023291	0.015163	24	147	969	12926	microtubule-based process	DST|KIF11|BRCA1|CKAP5|BICD2|KIF15|KIF4|KTN1|CENPE|TPX2|KIF2A|KATNA1|KIF5B|TEKT1|NUF2|XRN2|TACC3|NUSAP1|CEP192|KIF2C|KIF20A|KIFC3|DYNLRB1|KIF20B
31341	0.00024077	0.015355	8	24	969	12926	regulation of cell killing	P2RX7|KLRK1|H2-K1|TAP1|IL7R|B2M|H2-D1|HSPA1B
51240	0.00026668	0.016667	29	194	969	12926	positive regulation of multicellular organismal process	FLG|CHRM3|CHD7|IL20RB|NOD2|PTGS1|HSPD1|CCNB1|KLRK1|CLEC7A|P2RY1|CCL2|LBP|JAK2|NTRK2|CAR2|MBD5|CARD9|FOXP3|AGTR1A|EREG|P2RX7|IL1A|ADRB3|IL1B|BCL3|NMU|TLR3|TLR2
2711	0.00031064	0.018944	6	14	969	12926	positive regulation of T cell mediated immunity	P2RX7|H2-K1|FOXP3|B2M|H2-D1|HSPA1B
42108	0.00032129	0.018944	9	31	969	12926	positive regulation of cytokine biosynthetic process	IL1B|TRAF6|BCL3|PRKCQ|LBP|CARD11|TLR3|EREG|TLR2
32680	0.00032129	0.018944	9	31	969	12926	regulation of tumor necrosis factor production	CLEC7A|CARD9|BCL3|IRAK3|LBP|NOD2|FOXP3|TLR3|TLR2
10638	0.00034436	0.019928	13	59	969	12926	positive regulation of organelle organization	NPM1|DSTN|PLA2G4A|FOXP3|EREG|P2RX7|CENPE|EPGN|CCNB1|NUSAP1|RICTOR|PRKCQ|MET
2220	0.00042008	0.023442	3	3	969	12926	innate immune response activating cell surface receptor signaling pathway	KLRK1|CLEC7A|TLR2
32703	0.00042008	0.023442	3	3	969	12926	negative regulation of interleukin-2 production	IL20RB|NOD2|FOXP3
7018	0.00043434	0.023813	14	68	969	12926	microtubule-based movement	DST|KIF11|BICD2|KIF15|KIF4|KTN1|CENPE|KIF2A|KIF5B|KIF2C|KIF20A|KIFC3|DYNLRB1|KIF20B
2703	0.000443	0.023869	12	53	969	12926	regulation of leukocyte mediated immunity	P2RX7|CENPF|KLRK1|H2-K1|IL20RB|TAP1|NOD2|IL7R|FOXP3|B2M|H2-D1|HSPA1B
2819	0.00046215	0.024071	11	46	969	12926	regulation of adaptive immune response	P2RX7|CENPF|H2-K1|IL20RB|NOD2|IL7R|FOXP3|B2M|H2-D1|HSPA1B|SOCS5
2822	0.00046215	0.024071	11	46	969	12926	regulation of adaptive immune response based on somatic recombination of immune receptors built from immunoglobulin superfamily domains	P2RX7|CENPF|H2-K1|IL20RB|NOD2|IL7R|FOXP3|B2M|H2-D1|HSPA1B|SOCS5
80134	0.00055311	0.028336	28	193	969	12926	regulation of response to stress	CD86|IL20RB|NOD2|KLK8|UACA|HSPD1|KLRK1|CLEC7A|LBP|PGLYRP1|JAK2|MAP2K4|NPM1|GPX2|ANXA1|CARD9|PLA2G4A|TAP1|IRAK3|FOXP3|EREG|IL1A|ITCH|IL1B|UBE2V2|CD44|TLR3|TLR2
2705	0.00059386	0.028997	8	27	969	12926	positive regulation of leukocyte mediated immunity	P2RX7|KLRK1|H2-K1|NOD2|FOXP3|B2M|H2-D1|HSPA1B
2708	0.00059386	0.028997	8	27	969	12926	positive regulation of lymphocyte mediated immunity	P2RX7|KLRK1|H2-K1|NOD2|FOXP3|B2M|H2-D1|HSPA1B
44419	0.00059386	0.028997	8	27	969	12926	interspecies interaction between organisms	GUCY1A3|CEACAM2|GPX2|CEACAM1|MST1R|NOD2|TLR3|TLR2
1916	0.00073846	0.034443	5	11	969	12926	positive regulation of T cell mediated cytotoxicity	P2RX7|H2-K1|B2M|H2-D1|HSPA1B
51785	0.00073846	0.034443	5	11	969	12926	positive regulation of nuclear division	CENPE|EPGN|NUSAP1|MET|EREG
45840	0.00073846	0.034443	5	11	969	12926	positive regulation of mitosis	CENPE|EPGN|NUSAP1|MET|EREG
50778	0.00075244	0.034579	18	105	969	12926	positive regulation of immune response	CD86|PRKCB|CARD9|H2-K1|NOD2|FOXP3|EREG|P2RX7|KLRK1|KLHL6|CLEC7A|LBP|PGLYRP1|B2M|H2-D1|HSPA1B|TLR3|TLR2
32755	0.00081603	0.036958	7	22	969	12926	positive regulation of interleukin-6 production	P2RX7|IL1A|IL1B|CARD9|NOD2|TLR3|TLR2
48585	0.00096985	0.043297	16	90	969	12926	negative regulation of response to stimulus	GPX2|ANXA1|IL20RB|TAP1|IRAK3|FOXP3|KLK8|UACA|ITCH|LARS|IL1B|INPP5D|TPR|CTLA4|IL7R|CD44
9913	0.0010496	0.045075	10	43	969	12926	epidermal cell differentiation	FLG|SPRR2H|CNFN|IVL|SPRR1B|KRT6B|HRNR|PTGS1|SPRR2D|KRT6A
1912	0.001053	0.045075	6	17	969	12926	positive regulation of leukocyte mediated cytotoxicity	P2RX7|KLRK1|H2-K1|B2M|H2-D1|HSPA1B
32663	0.001053	0.045075	6	17	969	12926	regulation of interleukin-2 production	CARD9|IL20RB|PRKCQ|NOD2|FOXP3|CARD11
2758	0.0010979	0.046365	7	23	969	12926	innate immune response-activating signal transduction	CD86|KLRK1|CLEC7A|NOD2|PGLYRP1|TLR3|TLR2

## Sheet: BiNGO_TF1_DEGs.bgo
ontology: namespace
curator: bingo
Selected ontology file : bundle://117.0:1/data/GO_Biological_Process
Selected annotation file : bundle://117.0:1/data/M_musculus_default
Discarded evidence codes :
Overrepresentation
Selected statistical test : Hypergeometric test
Selected correction : Benjamini & Hochberg False Discovery Rate (FDR) correction
Selected significance level : 0.05
GO-ID	p-value	corr p-value	x	n	X	N	Description	Genes in test set
6355	2.0671e-75	2.4288e-72	71	912	77	12926	regulation of transcription, DNA-dependent	EHF|FOXE1|CITED2|RORC|SIX1|HOXC13|GLI1|BACH2|GLI2|FOXQ1|SOX2|MECOM|HEY1|SOX15|CREB3L1|SIX2|SIX3|PITX2|TEAD2|PITX3|MYOG|MSX2|TSC22D3|TFEB|EBF1|FOXL2|FOXP3|POU3F3|MAF|MYCN|LMX1A|PAX7|IRF7|AHRR|LMX1B|CLOCK|IRF9|JDP2|DLX2|FOXC1|LEF1|TWIST1|ASCL2|GLIS1|ARNTL2|GLIS2|NFIL3|MSX1|TCF7L1|ZFHX3|STAT1|STAT2|ZBTB16|ESRRB|SMARCA5|ESRRG|MAFA|SMAD6|TBX3|TBX2|FOSL1|MLXIPL|NFIA|LHX2|NFIC|BCL3|MYF6|ID3|NFE2L2|LHX8|…
51252	7.4082e-75	4.3523e-72	71	928	77	12926	regulation of RNA metabolic process	EHF|FOXE1|CITED2|RORC|SIX1|HOXC13|GLI1|BACH2|GLI2|FOXQ1|SOX2|MECOM|HEY1|SOX15|CREB3L1|SIX2|SIX3|PITX2|TEAD2|PITX3|MYOG|MSX2|TSC22D3|TFEB|EBF1|FOXL2|FOXP3|POU3F3|MAF|MYCN|LMX1A|PAX7|IRF7|AHRR|LMX1B|CLOCK|IRF9|JDP2|DLX2|FOXC1|LEF1|TWIST1|ASCL2|GLIS1|ARNTL2|GLIS2|NFIL3|MSX1|TCF7L1|ZFHX3|STAT1|STAT2|ZBTB16|ESRRB|SMARCA5|ESRRG|MAFA|SMAD6|TBX3|TBX2|FOSL1|MLXIPL|NFIA|LHX2|NFIC|BCL3|MYF6|ID3|NFE2L2|LHX8|…
45449	2.2514e-68	8.8179e-66	76	1608	77	12926	regulation of transcription	EHF|FOXE1|CITED2|RORC|SIX1|HOXC13|GLI1|BACH2|GLI2|FOXQ1|SOX2|MECOM|HEY1|SOX15|CREB3L1|SIX2|SIX3|PITX2|TEAD2|PITX3|MYOG|MSX2|LMO4|TSC22D3|TFEB|EBF1|FOXL2|SOX12|FOXP3|POU3F3|MAF|MYCN|LMX1A|PAX7|IRF7|AHRR|LMX1B|CLOCK|IRF9|JDP2|DLX2|FOXC1|LEF1|TWIST1|ASCL2|GLIS1|ARNTL2|GLIS2|NFIL3|MSX1|PATZ1|TCF7L1|ZFHX3|STAT1|STAT2|ZBTB16|ESRRB|SMARCA5|ESRRG|MAFA|SMAD6|TBX3|KLF2|TBX2|FOSL1|MLXIPL|NFIA|LHX2|NFIC|BCL3…
10556	5.0239e-65	1.4758e-62	76	1776	77	12926	regulation of macromolecule biosynthetic process	EHF|FOXE1|CITED2|RORC|SIX1|HOXC13|GLI1|BACH2|GLI2|FOXQ1|SOX2|MECOM|HEY1|SOX15|CREB3L1|SIX2|SIX3|PITX2|TEAD2|PITX3|MYOG|MSX2|LMO4|TSC22D3|TFEB|EBF1|FOXL2|SOX12|FOXP3|POU3F3|MAF|MYCN|LMX1A|PAX7|IRF7|AHRR|LMX1B|CLOCK|IRF9|JDP2|DLX2|FOXC1|LEF1|TWIST1|ASCL2|GLIS1|ARNTL2|GLIS2|NFIL3|MSX1|PATZ1|TCF7L1|ZFHX3|STAT1|STAT2|ZBTB16|ESRRB|SMARCA5|ESRRG|MAFA|SMAD6|TBX3|KLF2|TBX2|FOSL1|MLXIPL|NFIA|LHX2|NFIC|BCL3…
19219	1.3615e-64	3.1996e-62	76	1799	77	12926	regulation of nucleobase, nucleoside, nucleotide and nucleic acid metabolic process	EHF|FOXE1|CITED2|RORC|SIX1|HOXC13|GLI1|BACH2|GLI2|FOXQ1|SOX2|MECOM|HEY1|SOX15|CREB3L1|SIX2|SIX3|PITX2|TEAD2|PITX3|MYOG|MSX2|LMO4|TSC22D3|TFEB|EBF1|FOXL2|SOX12|FOXP3|POU3F3|MAF|MYCN|LMX1A|PAX7|IRF7|AHRR|LMX1B|CLOCK|IRF9|JDP2|DLX2|FOXC1|LEF1|TWIST1|ASCL2|GLIS1|ARNTL2|GLIS2|NFIL3|MSX1|PATZ1|TCF7L1|ZFHX3|STAT1|STAT2|ZBTB16|ESRRB|SMARCA5|ESRRG|MAFA|SMAD6|TBX3|KLF2|TBX2|FOSL1|MLXIPL|NFIA|LHX2|NFIC|BCL3…
51171	3.2059e-64	6.2783e-62	76	1819	77	12926	regulation of nitrogen compound metabolic process	EHF|FOXE1|CITED2|RORC|SIX1|HOXC13|GLI1|BACH2|GLI2|FOXQ1|SOX2|MECOM|HEY1|SOX15|CREB3L1|SIX2|SIX3|PITX2|TEAD2|PITX3|MYOG|MSX2|LMO4|TSC22D3|TFEB|EBF1|FOXL2|SOX12|FOXP3|POU3F3|MAF|MYCN|LMX1A|PAX7|IRF7|AHRR|LMX1B|CLOCK|IRF9|JDP2|DLX2|FOXC1|LEF1|TWIST1|ASCL2|GLIS1|ARNTL2|GLIS2|NFIL3|MSX1|PATZ1|TCF7L1|ZFHX3|STAT1|STAT2|ZBTB16|ESRRB|SMARCA5|ESRRG|MAFA|SMAD6|TBX3|KLF2|TBX2|FOSL1|MLXIPL|NFIA|LHX2|NFIC|BCL3…
10468	6.0557e-64	1.0165e-61	76	1834	77	12926	regulation of gene expression	EHF|FOXE1|CITED2|RORC|SIX1|HOXC13|GLI1|BACH2|GLI2|FOXQ1|SOX2|MECOM|HEY1|SOX15|CREB3L1|SIX2|SIX3|PITX2|TEAD2|PITX3|MYOG|MSX2|LMO4|TSC22D3|TFEB|EBF1|FOXL2|SOX12|FOXP3|POU3F3|MAF|MYCN|LMX1A|PAX7|IRF7|AHRR|LMX1B|CLOCK|IRF9|JDP2|DLX2|FOXC1|LEF1|TWIST1|ASCL2|GLIS1|ARNTL2|GLIS2|NFIL3|MSX1|PATZ1|TCF7L1|ZFHX3|STAT1|STAT2|ZBTB16|ESRRB|SMARCA5|ESRRG|MAFA|SMAD6|TBX3|KLF2|TBX2|FOSL1|MLXIPL|NFIA|LHX2|NFIC|BCL3…
31326	1.0464e-63	1.5368e-61	76	1847	77	12926	regulation of cellular biosynthetic process	EHF|FOXE1|CITED2|RORC|SIX1|HOXC13|GLI1|BACH2|GLI2|FOXQ1|SOX2|MECOM|HEY1|SOX15|CREB3L1|SIX2|SIX3|PITX2|TEAD2|PITX3|MYOG|MSX2|LMO4|TSC22D3|TFEB|EBF1|FOXL2|SOX12|FOXP3|POU3F3|MAF|MYCN|LMX1A|PAX7|IRF7|AHRR|LMX1B|CLOCK|IRF9|JDP2|DLX2|FOXC1|LEF1|TWIST1|ASCL2|GLIS1|ARNTL2|GLIS2|NFIL3|MSX1|PATZ1|TCF7L1|ZFHX3|STAT1|STAT2|ZBTB16|ESRRB|SMARCA5|ESRRG|MAFA|SMAD6|TBX3|KLF2|TBX2|FOSL1|MLXIPL|NFIA|LHX2|NFIC|BCL3…
9889	2.2169e-63	2.8943e-61	76	1865	77	12926	regulation of biosynthetic process	EHF|FOXE1|CITED2|RORC|SIX1|HOXC13|GLI1|BACH2|GLI2|FOXQ1|SOX2|MECOM|HEY1|SOX15|CREB3L1|SIX2|SIX3|PITX2|TEAD2|PITX3|MYOG|MSX2|LMO4|TSC22D3|TFEB|EBF1|FOXL2|SOX12|FOXP3|POU3F3|MAF|MYCN|LMX1A|PAX7|IRF7|AHRR|LMX1B|CLOCK|IRF9|JDP2|DLX2|FOXC1|LEF1|TWIST1|ASCL2|GLIS1|ARNTL2|GLIS2|NFIL3|MSX1|PATZ1|TCF7L1|ZFHX3|STAT1|STAT2|ZBTB16|ESRRB|SMARCA5|ESRRG|MAFA|SMAD6|TBX3|KLF2|TBX2|FOSL1|MLXIPL|NFIA|LHX2|NFIC|BCL3…
60255	1.778e-59	2.0891e-57	76	2095	77	12926	regulation of macromolecule metabolic process	EHF|FOXE1|CITED2|RORC|SIX1|HOXC13|GLI1|BACH2|GLI2|FOXQ1|SOX2|MECOM|HEY1|SOX15|CREB3L1|SIX2|SIX3|PITX2|TEAD2|PITX3|MYOG|MSX2|LMO4|TSC22D3|TFEB|EBF1|FOXL2|SOX12|FOXP3|POU3F3|MAF|MYCN|LMX1A|PAX7|IRF7|AHRR|LMX1B|CLOCK|IRF9|JDP2|DLX2|FOXC1|LEF1|TWIST1|ASCL2|GLIS1|ARNTL2|GLIS2|NFIL3|MSX1|PATZ1|TCF7L1|ZFHX3|STAT1|STAT2|ZBTB16|ESRRB|SMARCA5|ESRRG|MAFA|SMAD6|TBX3|KLF2|TBX2|FOSL1|MLXIPL|NFIA|LHX2|NFIC|BCL3…
80090	1.6291e-58	1.7402e-56	76	2156	77	12926	regulation of primary metabolic process	EHF|FOXE1|CITED2|RORC|SIX1|HOXC13|GLI1|BACH2|GLI2|FOXQ1|SOX2|MECOM|HEY1|SOX15|CREB3L1|SIX2|SIX3|PITX2|TEAD2|PITX3|MYOG|MSX2|LMO4|TSC22D3|TFEB|EBF1|FOXL2|SOX12|FOXP3|POU3F3|MAF|MYCN|LMX1A|PAX7|IRF7|AHRR|LMX1B|CLOCK|IRF9|JDP2|DLX2|FOXC1|LEF1|TWIST1|ASCL2|GLIS1|ARNTL2|GLIS2|NFIL3|MSX1|PATZ1|TCF7L1|ZFHX3|STAT1|STAT2|ZBTB16|ESRRB|SMARCA5|ESRRG|MAFA|SMAD6|TBX3|KLF2|TBX2|FOSL1|MLXIPL|NFIA|LHX2|NFIC|BCL3…
31323	6.8263e-57	6.6841e-55	76	2263	77	12926	regulation of cellular metabolic process	EHF|FOXE1|CITED2|RORC|SIX1|HOXC13|GLI1|BACH2|GLI2|FOXQ1|SOX2|MECOM|HEY1|SOX15|CREB3L1|SIX2|SIX3|PITX2|TEAD2|PITX3|MYOG|MSX2|LMO4|TSC22D3|TFEB|EBF1|FOXL2|SOX12|FOXP3|POU3F3|MAF|MYCN|LMX1A|PAX7|IRF7|AHRR|LMX1B|CLOCK|IRF9|JDP2|DLX2|FOXC1|LEF1|TWIST1|ASCL2|GLIS1|ARNTL2|GLIS2|NFIL3|MSX1|PATZ1|TCF7L1|ZFHX3|STAT1|STAT2|ZBTB16|ESRRB|SMARCA5|ESRRG|MAFA|SMAD6|TBX3|KLF2|TBX2|FOSL1|MLXIPL|NFIA|LHX2|NFIC|BCL3…
19222	1.3591e-54	1.2284e-52	76	2424	77	12926	regulation of metabolic process	EHF|FOXE1|CITED2|RORC|SIX1|HOXC13|GLI1|BACH2|GLI2|FOXQ1|SOX2|MECOM|HEY1|SOX15|CREB3L1|SIX2|SIX3|PITX2|TEAD2|PITX3|MYOG|MSX2|LMO4|TSC22D3|TFEB|EBF1|FOXL2|SOX12|FOXP3|POU3F3|MAF|MYCN|LMX1A|PAX7|IRF7|AHRR|LMX1B|CLOCK|IRF9|JDP2|DLX2|FOXC1|LEF1|TWIST1|ASCL2|GLIS1|ARNTL2|GLIS2|NFIL3|MSX1|PATZ1|TCF7L1|ZFHX3|STAT1|STAT2|ZBTB16|ESRRB|SMARCA5|ESRRG|MAFA|SMAD6|TBX3|KLF2|TBX2|FOSL1|MLXIPL|NFIA|LHX2|NFIC|BCL3…
6350	2.5502e-42	2.1403e-40	58	1294	77	12926	transcription	EHF|FOXE1|RORC|SIX1|HOXC13|GLI1|BACH2|FOXQ1|SOX2|MECOM|HEY1|CREB3L1|TEAD2|MSX2|LMO4|TFEB|EBF1|FOXL2|SOX12|FOXP3|POU3F3|MAF|LMX1A|PAX7|IRF7|AHRR|LMX1B|CLOCK|IRF9|JDP2|FOXC1|LEF1|TWIST1|GLIS1|ARNTL2|GLIS2|NFIL3|MSX1|TCF7L1|ZFHX3|STAT1|STAT2|ESRRB|ESRRG|MAFA|SMAD6|TBX3|KLF2|TBX2|MLXIPL|NFIA|LHX2|NFIC|BCL3|KLF9|NFE2L2|LHX8|TAF1
50794	1.8588e-37	1.4561e-35	76	4057	77	12926	regulation of cellular process	EHF|FOXE1|CITED2|RORC|SIX1|HOXC13|GLI1|BACH2|GLI2|FOXQ1|SOX2|MECOM|HEY1|SOX15|CREB3L1|SIX2|SIX3|PITX2|TEAD2|PITX3|MYOG|MSX2|LMO4|TSC22D3|TFEB|EBF1|FOXL2|SOX12|FOXP3|POU3F3|MAF|MYCN|LMX1A|PAX7|IRF7|AHRR|LMX1B|CLOCK|IRF9|JDP2|DLX2|FOXC1|LEF1|TWIST1|ASCL2|GLIS1|ARNTL2|GLIS2|NFIL3|MSX1|PATZ1|TCF7L1|ZFHX3|STAT1|STAT2|ZBTB16|ESRRB|SMARCA5|ESRRG|MAFA|SMAD6|TBX3|KLF2|TBX2|FOSL1|MLXIPL|NFIA|LHX2|NFIC|BCL3…
45941	5.3799e-37	3.9509e-35	40	482	77	12926	positive regulation of transcription	DLX2|FOXC1|LEF1|SIX1|TWIST1|GLI1|GLIS1|GLI2|GLIS2|SOX2|MECOM|SOX15|SIX2|SIX3|MSX1|PITX2|PATZ1|TEAD2|MYOG|TCF7L1|TFEB|EBF1|SMARCA5|FOXL2|ESRRG|MAFA|FOXP3|POU3F3|TBX3|KLF2|FOSL1|MLXIPL|MAF|NFIA|NFIC|BCL3|MYF6|LMX1B|CLOCK|NFE2L2
6357	1.4912e-36	1.0307e-34	41	537	77	12926	regulation of transcription from RNA polymerase II promoter	DLX2|FOXC1|FOXE1|CITED2|LEF1|SIX1|TWIST1|GLI1|ASCL2|GLIS1|ARNTL2|GLI2|GLIS2|SOX2|MECOM|SOX15|SIX2|SIX3|MSX1|PITX2|TEAD2|MYOG|TCF7L1|ZFHX3|TFEB|FOXL2|MAFA|FOXP3|POU3F3|TBX2|FOSL1|MLXIPL|MAF|NFIA|NFIC|BCL3|AHRR|ID3|LMX1B|CLOCK|JDP2
10628	8.3351e-36	5.441e-34	40	516	77	12926	positive regulation of gene expression	DLX2|FOXC1|LEF1|SIX1|TWIST1|GLI1|GLIS1|GLI2|GLIS2|SOX2|MECOM|SOX15|SIX2|SIX3|MSX1|PITX2|PATZ1|TEAD2|MYOG|TCF7L1|TFEB|EBF1|SMARCA5|FOXL2|ESRRG|MAFA|FOXP3|POU3F3|TBX3|KLF2|FOSL1|MLXIPL|MAF|NFIA|NFIC|BCL3|MYF6|LMX1B|CLOCK|NFE2L2
50789	1.4082e-35	8.7088e-34	76	4294	77	12926	regulation of biological process	EHF|FOXE1|CITED2|RORC|SIX1|HOXC13|GLI1|BACH2|GLI2|FOXQ1|SOX2|MECOM|HEY1|SOX15|CREB3L1|SIX2|SIX3|PITX2|TEAD2|PITX3|MYOG|MSX2|LMO4|TSC22D3|TFEB|EBF1|FOXL2|SOX12|FOXP3|POU3F3|MAF|MYCN|LMX1A|PAX7|IRF7|AHRR|LMX1B|CLOCK|IRF9|JDP2|DLX2|FOXC1|LEF1|TWIST1|ASCL2|GLIS1|ARNTL2|GLIS2|NFIL3|MSX1|PATZ1|TCF7L1|ZFHX3|STAT1|STAT2|ZBTB16|ESRRB|SMARCA5|ESRRG|MAFA|SMAD6|TBX3|KLF2|TBX2|FOSL1|MLXIPL|NFIA|LHX2|NFIC|BCL3…
45935	1.5439e-35	9.0707e-34	40	524	77	12926	positive regulation of nucleobase, nucleoside, nucleotide and nucleic acid metabolic process	DLX2|FOXC1|LEF1|SIX1|TWIST1|GLI1|GLIS1|GLI2|GLIS2|SOX2|MECOM|SOX15|SIX2|SIX3|MSX1|PITX2|PATZ1|TEAD2|MYOG|TCF7L1|TFEB|EBF1|SMARCA5|FOXL2|ESRRG|MAFA|FOXP3|POU3F3|TBX3|KLF2|FOSL1|MLXIPL|MAF|NFIA|NFIC|BCL3|MYF6|LMX1B|CLOCK|NFE2L2
51173	5.9592e-35	3.3343e-33	40	542	77	12926	positive regulation of nitrogen compound metabolic process	DLX2|FOXC1|LEF1|SIX1|TWIST1|GLI1|GLIS1|GLI2|GLIS2|SOX2|MECOM|SOX15|SIX2|SIX3|MSX1|PITX2|PATZ1|TEAD2|MYOG|TCF7L1|TFEB|EBF1|SMARCA5|FOXL2|ESRRG|MAFA|FOXP3|POU3F3|TBX3|KLF2|FOSL1|MLXIPL|MAF|NFIA|NFIC|BCL3|MYF6|LMX1B|CLOCK|NFE2L2
10557	7.9923e-35	4.2686e-33	40	546	77	12926	positive regulation of macromolecule biosynthetic process	DLX2|FOXC1|LEF1|SIX1|TWIST1|GLI1|GLIS1|GLI2|GLIS2|SOX2|MECOM|SOX15|SIX2|SIX3|MSX1|PITX2|PATZ1|TEAD2|MYOG|TCF7L1|TFEB|EBF1|SMARCA5|FOXL2|ESRRG|MAFA|FOXP3|POU3F3|TBX3|KLF2|FOSL1|MLXIPL|MAF|NFIA|NFIC|BCL3|MYF6|LMX1B|CLOCK|NFE2L2
34645	1.0037e-34	5.1274e-33	58	1762	77	12926	cellular macromolecule biosynthetic process	EHF|FOXE1|RORC|SIX1|HOXC13|GLI1|BACH2|FOXQ1|SOX2|MECOM|HEY1|CREB3L1|TEAD2|MSX2|LMO4|TFEB|EBF1|FOXL2|SOX12|FOXP3|POU3F3|MAF|LMX1A|PAX7|IRF7|AHRR|LMX1B|CLOCK|IRF9|JDP2|FOXC1|LEF1|TWIST1|GLIS1|ARNTL2|GLIS2|NFIL3|MSX1|TCF7L1|ZFHX3|STAT1|STAT2|ESRRB|ESRRG|MAFA|SMAD6|TBX3|KLF2|TBX2|MLXIPL|NFIA|LHX2|NFIC|BCL3|KLF9|NFE2L2|LHX8|TAF1
9059	1.378e-34	6.7464e-33	58	1772	77	12926	macromolecule biosynthetic process	EHF|FOXE1|RORC|SIX1|HOXC13|GLI1|BACH2|FOXQ1|SOX2|MECOM|HEY1|CREB3L1|TEAD2|MSX2|LMO4|TFEB|EBF1|FOXL2|SOX12|FOXP3|POU3F3|MAF|LMX1A|PAX7|IRF7|AHRR|LMX1B|CLOCK|IRF9|JDP2|FOXC1|LEF1|TWIST1|GLIS1|ARNTL2|GLIS2|NFIL3|MSX1|TCF7L1|ZFHX3|STAT1|STAT2|ESRRB|ESRRG|MAFA|SMAD6|TBX3|KLF2|TBX2|MLXIPL|NFIA|LHX2|NFIC|BCL3|KLF9|NFE2L2|LHX8|TAF1
31328	7.2061e-34	3.3869e-32	40	577	77	12926	positive regulation of cellular biosynthetic process	DLX2|FOXC1|LEF1|SIX1|TWIST1|GLI1|GLIS1|GLI2|GLIS2|SOX2|MECOM|SOX15|SIX2|SIX3|MSX1|PITX2|PATZ1|TEAD2|MYOG|TCF7L1|TFEB|EBF1|SMARCA5|FOXL2|ESRRG|MAFA|FOXP3|POU3F3|TBX3|KLF2|FOSL1|MLXIPL|MAF|NFIA|NFIC|BCL3|MYF6|LMX1B|CLOCK|NFE2L2
9891	1.1632e-33	5.257e-32	40	584	77	12926	positive regulation of biosynthetic process	DLX2|FOXC1|LEF1|SIX1|TWIST1|GLI1|GLIS1|GLI2|GLIS2|SOX2|MECOM|SOX15|SIX2|SIX3|MSX1|PITX2|PATZ1|TEAD2|MYOG|TCF7L1|TFEB|EBF1|SMARCA5|FOXL2|ESRRG|MAFA|FOXP3|POU3F3|TBX3|KLF2|FOSL1|MLXIPL|MAF|NFIA|NFIC|BCL3|MYF6|LMX1B|CLOCK|NFE2L2
65007	2.3684e-33	1.0307e-31	76	4593	77	12926	biological regulation	EHF|FOXE1|CITED2|RORC|SIX1|HOXC13|GLI1|BACH2|GLI2|FOXQ1|SOX2|MECOM|HEY1|SOX15|CREB3L1|SIX2|SIX3|PITX2|TEAD2|PITX3|MYOG|MSX2|LMO4|TSC22D3|TFEB|EBF1|FOXL2|SOX12|FOXP3|POU3F3|MAF|MYCN|LMX1A|PAX7|IRF7|AHRR|LMX1B|CLOCK|IRF9|JDP2|DLX2|FOXC1|LEF1|TWIST1|ASCL2|GLIS1|ARNTL2|GLIS2|NFIL3|MSX1|PATZ1|TCF7L1|ZFHX3|STAT1|STAT2|ZBTB16|ESRRB|SMARCA5|ESRRG|MAFA|SMAD6|TBX3|KLF2|TBX2|FOSL1|MLXIPL|NFIA|LHX2|NFIC|BCL3…
90304	4.0025e-33	1.6796e-31	59	1982	77	12926	nucleic acid metabolic process	EHF|FOXE1|RORC|SIX1|HOXC13|GLI1|BACH2|FOXQ1|SOX2|MECOM|HEY1|CREB3L1|TEAD2|MSX2|LMO4|TFEB|EBF1|FOXL2|SOX12|FOXP3|POU3F3|MAF|LMX1A|PAX7|IRF7|AHRR|LMX1B|CLOCK|IRF9|JDP2|FOXC1|LEF1|TWIST1|GLIS1|ARNTL2|GLIS2|NFIL3|MSX1|TCF7L1|ZFHX3|STAT1|STAT2|ESRRB|SMARCA5|ESRRG|MAFA|SMAD6|TBX3|KLF2|TBX2|MLXIPL|NFIA|LHX2|NFIC|BCL3|KLF9|NFE2L2|LHX8|TAF1
10467	1.1115e-32	4.5033e-31	58	1917	77	12926	gene expression	EHF|FOXE1|RORC|SIX1|HOXC13|GLI1|BACH2|FOXQ1|SOX2|MECOM|HEY1|CREB3L1|TEAD2|MSX2|LMO4|TFEB|EBF1|FOXL2|SOX12|FOXP3|POU3F3|MAF|LMX1A|PAX7|IRF7|AHRR|LMX1B|CLOCK|IRF9|JDP2|FOXC1|LEF1|TWIST1|GLIS1|ARNTL2|GLIS2|NFIL3|MSX1|TCF7L1|ZFHX3|STAT1|STAT2|ESRRB|ESRRG|MAFA|SMAD6|TBX3|KLF2|TBX2|MLXIPL|NFIA|LHX2|NFIC|BCL3|KLF9|NFE2L2|LHX8|TAF1
45893	2.4004e-32	9.4014e-31	34	372	77	12926	positive regulation of transcription, DNA-dependent	DLX2|FOXC1|LEF1|SIX1|TWIST1|GLI1|GLIS1|GLI2|SOX2|MECOM|SOX15|SIX2|SIX3|MSX1|PITX2|TEAD2|MYOG|TCF7L1|TFEB|FOXL2|ESRRG|MAFA|FOXP3|POU3F3|TBX3|FOSL1|MLXIPL|MAF|NFIA|NFIC|BCL3|LMX1B|CLOCK|NFE2L2
51254	2.886e-32	1.0939e-30	34	374	77	12926	positive regulation of RNA metabolic process	DLX2|FOXC1|LEF1|SIX1|TWIST1|GLI1|GLIS1|GLI2|SOX2|MECOM|SOX15|SIX2|SIX3|MSX1|PITX2|TEAD2|MYOG|TCF7L1|TFEB|FOXL2|ESRRG|MAFA|FOXP3|POU3F3|TBX3|FOSL1|MLXIPL|MAF|NFIA|NFIC|BCL3|LMX1B|CLOCK|NFE2L2
10604	2.9831e-32	1.0954e-30	41	685	77	12926	positive regulation of macromolecule metabolic process	DLX2|FOXC1|LEF1|SIX1|TWIST1|GLI1|GLIS1|GLI2|GLIS2|SOX2|MECOM|SOX15|SIX2|SIX3|MSX1|PITX2|PATZ1|TEAD2|MYOG|TCF7L1|TFEB|EBF1|SMARCA5|FOXL2|ESRRG|MAFA|FOXP3|POU3F3|TBX3|KLF2|FOSL1|MLXIPL|MAF|NFIA|NFIC|BCL3|MYF6|AHRR|LMX1B|CLOCK|NFE2L2
31325	6.7345e-32	2.3979e-30	41	699	77	12926	positive regulation of cellular metabolic process	DLX2|FOXC1|LEF1|SIX1|TWIST1|GLI1|GLIS1|GLI2|GLIS2|SOX2|MECOM|SOX15|SIX2|SIX3|MSX1|PITX2|PATZ1|TEAD2|MYOG|TCF7L1|TFEB|EBF1|SMARCA5|FOXL2|ESRRG|MAFA|FOXP3|POU3F3|TBX3|KLF2|FOSL1|MLXIPL|MAF|NFIA|NFIC|BCL3|MYF6|AHRR|LMX1B|CLOCK|NFE2L2
9893	1.2611e-30	4.3583e-29	41	752	77	12926	positive regulation of metabolic process	DLX2|FOXC1|LEF1|SIX1|TWIST1|GLI1|GLIS1|GLI2|GLIS2|SOX2|MECOM|SOX15|SIX2|SIX3|MSX1|PITX2|PATZ1|TEAD2|MYOG|TCF7L1|TFEB|EBF1|SMARCA5|FOXL2|ESRRG|MAFA|FOXP3|POU3F3|TBX3|KLF2|FOSL1|MLXIPL|MAF|NFIA|NFIC|BCL3|MYF6|AHRR|LMX1B|CLOCK|NFE2L2
45944	7.0218e-30	2.3573e-28	31	325	77	12926	positive regulation of transcription from RNA polymerase II promoter	DLX2|FOXC1|LEF1|SIX1|TWIST1|GLI1|GLIS1|GLI2|SOX2|MECOM|SOX15|SIX2|SIX3|MSX1|PITX2|TEAD2|MYOG|TCF7L1|TFEB|FOXL2|MAFA|FOXP3|POU3F3|FOSL1|MLXIPL|MAF|NFIA|NFIC|BCL3|LMX1B|CLOCK
6139	3.7806e-29	1.2339e-27	59	2332	77	12926	nucleobase, nucleoside, nucleotide and nucleic acid metabolic process	EHF|FOXE1|RORC|SIX1|HOXC13|GLI1|BACH2|FOXQ1|SOX2|MECOM|HEY1|CREB3L1|TEAD2|MSX2|LMO4|TFEB|EBF1|FOXL2|SOX12|FOXP3|POU3F3|MAF|LMX1A|PAX7|IRF7|AHRR|LMX1B|CLOCK|IRF9|JDP2|FOXC1|LEF1|TWIST1|GLIS1|ARNTL2|GLIS2|NFIL3|MSX1|TCF7L1|ZFHX3|STAT1|STAT2|ESRRB|SMARCA5|ESRRG|MAFA|SMAD6|TBX3|KLF2|TBX2|MLXIPL|NFIA|LHX2|NFIC|BCL3|KLF9|NFE2L2|LHX8|TAF1
44249	1.0611e-28	3.3696e-27	58	2263	77	12926	cellular biosynthetic process	EHF|FOXE1|RORC|SIX1|HOXC13|GLI1|BACH2|FOXQ1|SOX2|MECOM|HEY1|CREB3L1|TEAD2|MSX2|LMO4|TFEB|EBF1|FOXL2|SOX12|FOXP3|POU3F3|MAF|LMX1A|PAX7|IRF7|AHRR|LMX1B|CLOCK|IRF9|JDP2|FOXC1|LEF1|TWIST1|GLIS1|ARNTL2|GLIS2|NFIL3|MSX1|TCF7L1|ZFHX3|STAT1|STAT2|ESRRB|ESRRG|MAFA|SMAD6|TBX3|KLF2|TBX2|MLXIPL|NFIA|LHX2|NFIC|BCL3|KLF9|NFE2L2|LHX8|TAF1
9058	5.4877e-28	1.6969e-26	58	2332	77	12926	biosynthetic process	EHF|FOXE1|RORC|SIX1|HOXC13|GLI1|BACH2|FOXQ1|SOX2|MECOM|HEY1|CREB3L1|TEAD2|MSX2|LMO4|TFEB|EBF1|FOXL2|SOX12|FOXP3|POU3F3|MAF|LMX1A|PAX7|IRF7|AHRR|LMX1B|CLOCK|IRF9|JDP2|FOXC1|LEF1|TWIST1|GLIS1|ARNTL2|GLIS2|NFIL3|MSX1|TCF7L1|ZFHX3|STAT1|STAT2|ESRRB|ESRRG|MAFA|SMAD6|TBX3|KLF2|TBX2|MLXIPL|NFIA|LHX2|NFIC|BCL3|KLF9|NFE2L2|LHX8|TAF1
34641	2.4771e-27	7.463e-26	59	2514	77	12926	cellular nitrogen compound metabolic process	EHF|FOXE1|RORC|SIX1|HOXC13|GLI1|BACH2|FOXQ1|SOX2|MECOM|HEY1|CREB3L1|TEAD2|MSX2|LMO4|TFEB|EBF1|FOXL2|SOX12|FOXP3|POU3F3|MAF|LMX1A|PAX7|IRF7|AHRR|LMX1B|CLOCK|IRF9|JDP2|FOXC1|LEF1|TWIST1|GLIS1|ARNTL2|GLIS2|NFIL3|MSX1|TCF7L1|ZFHX3|STAT1|STAT2|ESRRB|SMARCA5|ESRRG|MAFA|SMAD6|TBX3|KLF2|TBX2|MLXIPL|NFIA|LHX2|NFIC|BCL3|KLF9|NFE2L2|LHX8|TAF1
48522	4.4789e-27	1.3157e-25	47	1358	77	12926	positive regulation of cellular process	DLX2|FOXC1|LEF1|SIX1|TWIST1|GLI1|GLIS1|GLI2|GLIS2|SOX2|MECOM|HEY1|SOX15|SIX2|SIX3|MSX1|PITX2|PATZ1|TEAD2|MYOG|TCF7L1|MSX2|STAT1|ZBTB16|TFEB|EBF1|SMARCA5|FOXL2|ESRRG|MAFA|FOXP3|POU3F3|TBX3|KLF2|FOSL1|MLXIPL|MAF|MYCN|NFIA|NFIC|BCL3|MYF6|AHRR|ID3|LMX1B|CLOCK|NFE2L2
6807	1.0178e-26	2.9169e-25	59	2579	77	12926	nitrogen compound metabolic process	EHF|FOXE1|RORC|SIX1|HOXC13|GLI1|BACH2|FOXQ1|SOX2|MECOM|HEY1|CREB3L1|TEAD2|MSX2|LMO4|TFEB|EBF1|FOXL2|SOX12|FOXP3|POU3F3|MAF|LMX1A|PAX7|IRF7|AHRR|LMX1B|CLOCK|IRF9|JDP2|FOXC1|LEF1|TWIST1|GLIS1|ARNTL2|GLIS2|NFIL3|MSX1|TCF7L1|ZFHX3|STAT1|STAT2|ESRRB|SMARCA5|ESRRG|MAFA|SMAD6|TBX3|KLF2|TBX2|MLXIPL|NFIA|LHX2|NFIC|BCL3|KLF9|NFE2L2|LHX8|TAF1
48513	1.4405e-26	4.0298e-25	46	1314	77	12926	organ development	DLX2|FOXC1|FOXE1|CITED2|LEF1|RORC|SIX1|TWIST1|HOXC13|GLI1|ASCL2|GLI2|FOXQ1|SOX2|MECOM|HEY1|SOX15|SIX2|SIX3|MSX1|PITX2|PATZ1|PITX3|MYOG|TCF7L1|ZFHX3|MSX2|LMO4|ESRRB|TFEB|FOXL2|FOXP3|POU3F3|TBX3|TBX2|MAF|MYCN|LMX1A|PAX7|LHX2|NFIC|BCL3|MYF6|ID3|LMX1B|LHX8
7275	3.2245e-25	8.8111e-24	53	2062	77	12926	multicellular organismal development	FOXE1|CITED2|RORC|SIX1|HOXC13|GLI1|GLI2|FOXQ1|SOX2|MECOM|HEY1|SOX15|SIX2|SIX3|PITX2|PITX3|MYOG|MSX2|LMO4|TFEB|EBF1|FOXL2|FOXP3|POU3F3|MAF|MYCN|LMX1A|PAX7|LMX1B|DLX2|FOXC1|LEF1|TWIST1|ASCL2|GLIS2|MSX1|PATZ1|TCF7L1|ZFHX3|ZBTB16|ESRRB|SMARCA5|ESRRG|SMAD6|TBX3|TBX2|LHX2|NFIC|BCL3|KLF9|MYF6|ID3|LHX8
48518	5.1211e-25	1.3676e-23	47	1512	77	12926	positive regulation of biological process	DLX2|FOXC1|LEF1|SIX1|TWIST1|GLI1|GLIS1|GLI2|GLIS2|SOX2|MECOM|HEY1|SOX15|SIX2|SIX3|MSX1|PITX2|PATZ1|TEAD2|MYOG|TCF7L1|MSX2|STAT1|ZBTB16|TFEB|EBF1|SMARCA5|FOXL2|ESRRG|MAFA|FOXP3|POU3F3|TBX3|KLF2|FOSL1|MLXIPL|MAF|MYCN|NFIA|NFIC|BCL3|MYF6|AHRR|ID3|LMX1B|CLOCK|NFE2L2
16481	1.6707e-24	4.3624e-23	28	356	77	12926	negative regulation of transcription	DLX2|FOXE1|LEF1|TWIST1|GLIS1|GLI2|GLIS2|SOX2|MECOM|SOX15|SIX3|MSX1|PATZ1|TCF7L1|ZFHX3|MSX2|ZBTB16|SMARCA5|FOXP3|POU3F3|TBX3|TBX2|MLXIPL|NFIC|MYF6|AHRR|ID3|JDP2
10629	2.4219e-24	6.1863e-23	29	402	77	12926	negative regulation of gene expression	DLX2|FOXE1|LEF1|TWIST1|GLIS1|GLI2|GLIS2|SOX2|MECOM|HEY1|SOX15|SIX3|MSX1|PATZ1|TCF7L1|ZFHX3|MSX2|ZBTB16|SMARCA5|FOXP3|POU3F3|TBX3|TBX2|MLXIPL|NFIC|MYF6|AHRR|ID3|JDP2
32501	2.6134e-24	6.5336e-23	56	2486	77	12926	multicellular organismal process	FOXE1|CITED2|RORC|SIX1|HOXC13|GLI1|GLI2|FOXQ1|SOX2|MECOM|HEY1|SOX15|SIX2|SIX3|PITX2|PITX3|MYOG|MSX2|LMO4|TFEB|EBF1|FOXL2|FOXP3|POU3F3|MAF|MYCN|LMX1A|PAX7|IRF7|LMX1B|IRF9|DLX2|FOXC1|LEF1|TWIST1|ASCL2|GLIS2|MSX1|PATZ1|TCF7L1|ZFHX3|STAT1|ZBTB16|ESRRB|SMARCA5|ESRRG|SMAD6|TBX3|TBX2|LHX2|NFIC|BCL3|KLF9|MYF6|ID3|LHX8
10558	3.2133e-24	7.866e-23	29	406	77	12926	negative regulation of macromolecule biosynthetic process	DLX2|FOXE1|LEF1|TWIST1|GLIS1|GLI2|GLIS2|SOX2|MECOM|SOX15|SIX3|MSX1|PATZ1|TCF7L1|ZFHX3|MSX2|ZBTB16|SMARCA5|FOXP3|POU3F3|TBX3|TBX2|MLXIPL|NFIC|BCL3|MYF6|AHRR|ID3|JDP2
31327	6.0048e-24	1.4399e-22	29	415	77	12926	negative regulation of cellular biosynthetic process	DLX2|FOXE1|LEF1|TWIST1|GLIS1|GLI2|GLIS2|SOX2|MECOM|SOX15|SIX3|MSX1|PATZ1|TCF7L1|ZFHX3|MSX2|ZBTB16|SMARCA5|FOXP3|POU3F3|TBX3|TBX2|MLXIPL|NFIC|BCL3|MYF6|AHRR|ID3|JDP2
48731	7.5304e-24	1.7696e-22	48	1699	77	12926	system development	DLX2|FOXC1|FOXE1|CITED2|LEF1|RORC|SIX1|TWIST1|HOXC13|GLI1|ASCL2|GLI2|GLIS2|FOXQ1|SOX2|MECOM|HEY1|SOX15|SIX2|SIX3|MSX1|PITX2|PATZ1|PITX3|MYOG|TCF7L1|ZFHX3|MSX2|LMO4|ZBTB16|ESRRB|TFEB|FOXL2|FOXP3|POU3F3|TBX3|TBX2|MAF|MYCN|LMX1A|PAX7|LHX2|NFIC|BCL3|MYF6|ID3|LMX1B|LHX8
9890	1.034e-23	2.3822e-22	29	423	77	12926	negative regulation of biosynthetic process	DLX2|FOXE1|LEF1|TWIST1|GLIS1|GLI2|GLIS2|SOX2|MECOM|SOX15|SIX3|MSX1|PATZ1|TCF7L1|ZFHX3|MSX2|ZBTB16|SMARCA5|FOXP3|POU3F3|TBX3|TBX2|MLXIPL|NFIC|BCL3|MYF6|AHRR|ID3|JDP2
45934	1.0944e-23	2.4391e-22	28	381	77	12926	negative regulation of nucleobase, nucleoside, nucleotide and nucleic acid metabolic process	DLX2|FOXE1|LEF1|TWIST1|GLIS1|GLI2|GLIS2|SOX2|MECOM|SOX15|SIX3|MSX1|PATZ1|TCF7L1|ZFHX3|MSX2|ZBTB16|SMARCA5|FOXP3|POU3F3|TBX3|TBX2|MLXIPL|NFIC|MYF6|AHRR|ID3|JDP2
32502	1.1002e-23	2.4391e-22	53	2216	77	12926	developmental process	FOXE1|CITED2|RORC|SIX1|HOXC13|GLI1|GLI2|FOXQ1|SOX2|MECOM|HEY1|SOX15|SIX2|SIX3|PITX2|PITX3|MYOG|MSX2|LMO4|TFEB|EBF1|FOXL2|FOXP3|POU3F3|MAF|MYCN|LMX1A|PAX7|LMX1B|DLX2|FOXC1|LEF1|TWIST1|ASCL2|GLIS2|MSX1|PATZ1|TCF7L1|ZFHX3|ZBTB16|ESRRB|SMARCA5|ESRRG|SMAD6|TBX3|TBX2|LHX2|NFIC|BCL3|KLF9|MYF6|ID3|LHX8
51172	1.6842e-23	3.6646e-22	28	387	77	12926	negative regulation of nitrogen compound metabolic process	DLX2|FOXE1|LEF1|TWIST1|GLIS1|GLI2|GLIS2|SOX2|MECOM|SOX15|SIX3|MSX1|PATZ1|TCF7L1|ZFHX3|MSX2|ZBTB16|SMARCA5|FOXP3|POU3F3|TBX3|TBX2|MLXIPL|NFIC|MYF6|AHRR|ID3|JDP2
48856	2.6788e-23	5.7229e-22	49	1844	77	12926	anatomical structure development	FOXE1|CITED2|RORC|SIX1|HOXC13|GLI1|GLI2|FOXQ1|SOX2|MECOM|HEY1|SOX15|SIX2|SIX3|PITX2|PITX3|MYOG|MSX2|LMO4|TFEB|FOXL2|FOXP3|POU3F3|MAF|MYCN|LMX1A|PAX7|LMX1B|DLX2|FOXC1|LEF1|TWIST1|ASCL2|GLIS2|MSX1|PATZ1|TCF7L1|ZFHX3|ZBTB16|ESRRB|SMAD6|TBX3|TBX2|LHX2|NFIC|BCL3|MYF6|ID3|LHX8
10605	1.6562e-22	3.475e-21	30	515	77	12926	negative regulation of macromolecule metabolic process	DLX2|FOXE1|LEF1|TWIST1|GLIS1|GLI2|GLIS2|SOX2|MECOM|HEY1|SOX15|SIX3|MSX1|PATZ1|TCF7L1|ZFHX3|MSX2|ZBTB16|SMARCA5|FOXP3|POU3F3|TBX3|TBX2|MLXIPL|NFIC|BCL3|MYF6|AHRR|ID3|JDP2
45892	7.014e-22	1.4459e-20	24	278	77	12926	negative regulation of transcription, DNA-dependent	DLX2|TCF7L1|ZFHX3|FOXE1|ZBTB16|LEF1|SMARCA5|TWIST1|FOXP3|POU3F3|GLIS1|TBX3|GLI2|TBX2|SOX2|MLXIPL|MECOM|SOX15|NFIC|SIX3|AHRR|ID3|MSX1|JDP2
51253	8.3263e-22	1.6868e-20	24	280	77	12926	negative regulation of RNA metabolic process	DLX2|TCF7L1|ZFHX3|FOXE1|ZBTB16|LEF1|SMARCA5|TWIST1|FOXP3|POU3F3|GLIS1|TBX3|GLI2|TBX2|SOX2|MLXIPL|MECOM|SOX15|NFIC|SIX3|AHRR|ID3|MSX1|JDP2
31324	9.7786e-22	1.9474e-20	29	497	77	12926	negative regulation of cellular metabolic process	DLX2|FOXE1|LEF1|TWIST1|GLIS1|GLI2|GLIS2|SOX2|MECOM|SOX15|SIX3|MSX1|PATZ1|TCF7L1|ZFHX3|MSX2|ZBTB16|SMARCA5|FOXP3|POU3F3|TBX3|TBX2|MLXIPL|NFIC|BCL3|MYF6|AHRR|ID3|JDP2
9892	1.5937e-21	3.121e-20	30	557	77	12926	negative regulation of metabolic process	DLX2|FOXE1|LEF1|TWIST1|GLIS1|GLI2|GLIS2|SOX2|MECOM|HEY1|SOX15|SIX3|MSX1|PATZ1|TCF7L1|ZFHX3|MSX2|ZBTB16|SMARCA5|FOXP3|POU3F3|TBX3|TBX2|MLXIPL|NFIC|BCL3|MYF6|AHRR|ID3|JDP2
44260	1.4601e-20	2.8125e-19	59	3347	77	12926	cellular macromolecule metabolic process	EHF|FOXE1|RORC|SIX1|HOXC13|GLI1|BACH2|FOXQ1|SOX2|MECOM|HEY1|CREB3L1|TEAD2|MSX2|LMO4|TFEB|EBF1|FOXL2|SOX12|FOXP3|POU3F3|MAF|LMX1A|PAX7|IRF7|AHRR|LMX1B|CLOCK|IRF9|JDP2|FOXC1|LEF1|TWIST1|GLIS1|ARNTL2|GLIS2|NFIL3|MSX1|TCF7L1|ZFHX3|STAT1|STAT2|ESRRB|SMARCA5|ESRRG|MAFA|SMAD6|TBX3|KLF2|TBX2|MLXIPL|NFIA|LHX2|NFIC|BCL3|KLF9|NFE2L2|LHX8|TAF1
9790	2.2205e-20	4.2083e-19	29	556	77	12926	embryonic development	DLX2|FOXC1|FOXE1|CITED2|LEF1|SIX1|TWIST1|GLI1|ASCL2|GLI2|SOX2|MECOM|SIX2|MSX1|PITX2|TCF7L1|MSX2|LMO4|ZBTB16|ESRRB|TFEB|SMARCA5|FOXL2|TBX3|MYCN|PAX7|LHX2|MYF6|LMX1B
9653	2.8783e-20	5.3682e-19	35	930	77	12926	anatomical structure morphogenesis	DLX2|FOXC1|FOXE1|CITED2|LEF1|SIX1|TWIST1|HOXC13|GLI1|GLI2|FOXQ1|SOX2|MECOM|HEY1|SOX15|SIX2|SIX3|MSX1|PITX2|TCF7L1|MSX2|LMO4|ZBTB16|ESRRB|FOXL2|TBX3|TBX2|MYCN|LMX1A|PAX7|LHX2|NFIC|MYF6|LMX1B|LHX8
30154	3.6478e-19	6.6971e-18	39	1318	77	12926	cell differentiation	DLX2|FOXC1|CITED2|LEF1|RORC|SIX1|TWIST1|GLI1|ASCL2|GLI2|GLIS2|SOX2|MECOM|HEY1|SOX15|SIX2|SIX3|MSX1|PITX2|PATZ1|PITX3|MYOG|TCF7L1|MSX2|ZBTB16|ESRRB|FOXL2|FOXP3|TBX3|TBX2|MAF|LMX1A|PAX7|LHX2|BCL3|MYF6|ID3|LMX1B|LHX8
48598	4.3456e-19	7.8555e-18	22	282	77	12926	embryonic morphogenesis	DLX2|FOXC1|FOXE1|MSX2|LMO4|ZBTB16|LEF1|ESRRB|SIX1|TWIST1|FOXL2|GLI1|TBX3|GLI2|SOX2|MYCN|MECOM|LHX2|SIX2|LMX1B|MSX1|PITX2
48519	8.0782e-19	1.4382e-17	39	1348	77	12926	negative regulation of biological process	DLX2|FOXC1|FOXE1|LEF1|SIX1|TWIST1|ASCL2|GLIS1|GLI2|GLIS2|SOX2|MECOM|HEY1|SOX15|SIX2|SIX3|MSX1|PATZ1|TCF7L1|ZFHX3|MSX2|TSC22D3|ZBTB16|ESRRB|SMARCA5|FOXP3|POU3F3|TBX3|KLF2|TBX2|FOSL1|MLXIPL|LMX1A|NFIC|BCL3|MYF6|AHRR|ID3|JDP2
48869	8.9678e-19	1.5727e-17	39	1352	77	12926	cellular developmental process	DLX2|FOXC1|CITED2|LEF1|RORC|SIX1|TWIST1|GLI1|ASCL2|GLI2|GLIS2|SOX2|MECOM|HEY1|SOX15|SIX2|SIX3|MSX1|PITX2|PATZ1|PITX3|MYOG|TCF7L1|MSX2|ZBTB16|ESRRB|FOXL2|FOXP3|TBX3|TBX2|MAF|LMX1A|PAX7|LHX2|BCL3|MYF6|ID3|LMX1B|LHX8
48523	1.7515e-18	3.0264e-17	37	1212	77	12926	negative regulation of cellular process	DLX2|FOXC1|FOXE1|LEF1|SIX1|TWIST1|ASCL2|GLIS1|GLI2|GLIS2|SOX2|MECOM|SOX15|SIX2|SIX3|MSX1|PATZ1|TCF7L1|ZFHX3|MSX2|TSC22D3|ZBTB16|ESRRB|SMARCA5|FOXP3|POU3F3|TBX3|TBX2|FOSL1|MLXIPL|LMX1A|NFIC|BCL3|MYF6|AHRR|ID3|JDP2
43170	2.1212e-18	3.6121e-17	59	3677	77	12926	macromolecule metabolic process	EHF|FOXE1|RORC|SIX1|HOXC13|GLI1|BACH2|FOXQ1|SOX2|MECOM|HEY1|CREB3L1|TEAD2|MSX2|LMO4|TFEB|EBF1|FOXL2|SOX12|FOXP3|POU3F3|MAF|LMX1A|PAX7|IRF7|AHRR|LMX1B|CLOCK|IRF9|JDP2|FOXC1|LEF1|TWIST1|GLIS1|ARNTL2|GLIS2|NFIL3|MSX1|TCF7L1|ZFHX3|STAT1|STAT2|ESRRB|SMARCA5|ESRRG|MAFA|SMAD6|TBX3|KLF2|TBX2|MLXIPL|NFIA|LHX2|NFIC|BCL3|KLF9|NFE2L2|LHX8|TAF1
9887	2.4716e-18	4.1487e-17	26	492	77	12926	organ morphogenesis	DLX2|FOXC1|FOXE1|LEF1|SIX1|TWIST1|HOXC13|GLI1|GLI2|FOXQ1|SOX2|SIX2|SIX3|MSX1|PITX2|TCF7L1|MSX2|LMO4|FOXL2|TBX3|TBX2|MYCN|PAX7|LHX2|NFIC|LHX8
9987	4.5862e-17	7.5898e-16	75	7204	77	12926	cellular process	EHF|FOXE1|CITED2|RORC|SIX1|HOXC13|GLI1|BACH2|GLI2|FOXQ1|SOX2|MECOM|HEY1|SOX15|CREB3L1|SIX2|SIX3|PITX2|TEAD2|PITX3|MYOG|MSX2|LMO4|TFEB|EBF1|FOXL2|SOX12|FOXP3|POU3F3|MAF|MYCN|LMX1A|PAX7|IRF7|AHRR|LMX1B|CLOCK|IRF9|JDP2|DLX2|FOXC1|LEF1|TWIST1|ASCL2|GLIS1|ARNTL2|GLIS2|NFIL3|MSX1|PATZ1|TCF7L1|ZFHX3|STAT1|STAT2|ZBTB16|ESRRB|SMARCA5|ESRRG|MAFA|SMAD6|TBX3|KLF2|TBX2|FOSL1|MLXIPL|NFIA|LHX2|NFIC|BCL3|KLF9|MY…
122	1.3667e-16	2.2304e-15	18	205	77	12926	negative regulation of transcription from RNA polymerase II promoter	DLX2|ZFHX3|FOXE1|LEF1|TWIST1|FOXP3|POU3F3|GLIS1|GLI2|TBX2|SOX2|MLXIPL|SOX15|NFIC|AHRR|ID3|MSX1|JDP2
9888	1.9463e-16	3.1327e-15	26	588	77	12926	tissue development	DLX2|FOXC1|FOXE1|CITED2|LEF1|SIX1|TWIST1|HOXC13|GLI2|FOXQ1|SOX2|MECOM|SOX15|SIX2|MSX1|PITX2|MYOG|TCF7L1|LMO4|TBX3|TBX2|MYCN|PAX7|LHX2|MYF6|ID3
7417	1.0912e-15	1.7326e-14	19	270	77	12926	central nervous system development	DLX2|FOXC1|CITED2|LEF1|GLI1|POU3F3|TBX3|GLI2|SOX2|MECOM|LMX1A|PAX7|LHX2|SIX3|LMX1B|MSX1|PITX2|PITX3|LHX8
7420	4.1523e-15	6.5053e-14	17	210	77	12926	brain development	DLX2|FOXC1|LEF1|GLI1|POU3F3|TBX3|GLI2|SOX2|MECOM|LMX1A|LHX2|SIX3|LMX1B|MSX1|PITX2|PITX3|LHX8
7389	2.011e-14	3.1091e-13	16	193	77	12926	pattern specification process	DLX2|FOXC1|TCF7L1|ZBTB16|LEF1|SIX1|HOXC13|GLI1|TBX3|GLI2|PAX7|LHX2|SIX3|MYF6|LMX1B|PITX2
43009	3.0096e-14	4.5926e-13	20	372	77	12926	chordate embryonic development	DLX2|FOXC1|CITED2|LMO4|LEF1|ESRRB|TFEB|SIX1|TWIST1|ASCL2|TBX3|GLI2|MYCN|MECOM|PAX7|LHX2|SIX2|MYF6|MSX1|PITX2
9792	3.6843e-14	5.5501e-13	20	376	77	12926	embryonic development ending in birth or egg hatching	DLX2|FOXC1|CITED2|LMO4|LEF1|ESRRB|TFEB|SIX1|TWIST1|ASCL2|TBX3|GLI2|MYCN|MECOM|PAX7|LHX2|SIX2|MYF6|MSX1|PITX2
30900	5.4687e-14	8.1339e-13	14	137	77	12926	forebrain development	DLX2|LEF1|GLI1|POU3F3|TBX3|GLI2|SOX2|MECOM|LMX1A|LHX2|SIX3|MSX1|PITX2|LHX8
44237	1.3395e-13	1.9675e-12	59	4562	77	12926	cellular metabolic process	EHF|FOXE1|RORC|SIX1|HOXC13|GLI1|BACH2|FOXQ1|SOX2|MECOM|HEY1|CREB3L1|TEAD2|MSX2|LMO4|TFEB|EBF1|FOXL2|SOX12|FOXP3|POU3F3|MAF|LMX1A|PAX7|IRF7|AHRR|LMX1B|CLOCK|IRF9|JDP2|FOXC1|LEF1|TWIST1|GLIS1|ARNTL2|GLIS2|NFIL3|MSX1|TCF7L1|ZFHX3|STAT1|STAT2|ESRRB|SMARCA5|ESRRG|MAFA|SMAD6|TBX3|KLF2|TBX2|MLXIPL|NFIA|LHX2|NFIC|BCL3|KLF9|NFE2L2|LHX8|TAF1
3002	1.9491e-13	2.8273e-12	14	150	77	12926	regionalization	DLX2|FOXC1|TCF7L1|ZBTB16|LEF1|HOXC13|GLI1|TBX3|GLI2|PAX7|LHX2|SIX3|MYF6|LMX1B
48568	2.1544e-13	3.0871e-12	15	186	77	12926	embryonic organ development	DLX2|FOXE1|CITED2|LEF1|ESRRB|TFEB|SIX1|FOXL2|GLI1|ASCL2|GLI2|SOX2|MYCN|SIX2|PITX2
44238	3.5366e-13	5.0067e-12	59	4652	77	12926	primary metabolic process	EHF|FOXE1|RORC|SIX1|HOXC13|GLI1|BACH2|FOXQ1|SOX2|MECOM|HEY1|CREB3L1|TEAD2|MSX2|LMO4|TFEB|EBF1|FOXL2|SOX12|FOXP3|POU3F3|MAF|LMX1A|PAX7|IRF7|AHRR|LMX1B|CLOCK|IRF9|JDP2|FOXC1|LEF1|TWIST1|GLIS1|ARNTL2|GLIS2|NFIL3|MSX1|TCF7L1|ZFHX3|STAT1|STAT2|ESRRB|SMARCA5|ESRRG|MAFA|SMAD6|TBX3|KLF2|TBX2|MLXIPL|NFIA|LHX2|NFIC|BCL3|KLF9|NFE2L2|LHX8|TAF1
35107	7.4367e-12	1.028e-10	11	94	77	12926	appendage morphogenesis	MYCN|MECOM|MSX2|ZBTB16|LEF1|TWIST1|LMX1B|MSX1|PITX2|TBX3|GLI2
35108	7.4367e-12	1.028e-10	11	94	77	12926	limb morphogenesis	MYCN|MECOM|MSX2|ZBTB16|LEF1|TWIST1|LMX1B|MSX1|PITX2|TBX3|GLI2
60173	9.4099e-12	1.2709e-10	11	96	77	12926	limb development	MYCN|MECOM|MSX2|ZBTB16|LEF1|TWIST1|LMX1B|MSX1|PITX2|TBX3|GLI2
48736	9.4099e-12	1.2709e-10	11	96	77	12926	appendage development	MYCN|MECOM|MSX2|ZBTB16|LEF1|TWIST1|LMX1B|MSX1|PITX2|TBX3|GLI2
7399	1.5196e-11	2.029e-10	24	796	77	12926	nervous system development	DLX2|FOXC1|CITED2|LMO4|LEF1|SIX1|TWIST1|GLI1|ASCL2|POU3F3|TBX3|GLI2|GLIS2|SOX2|MECOM|LMX1A|PAX7|LHX2|SIX3|LMX1B|MSX1|PITX2|PITX3|LHX8
35113	2.7983e-11	3.6533e-10	10	78	77	12926	embryonic appendage morphogenesis	MYCN|MECOM|MSX2|ZBTB16|LEF1|TWIST1|LMX1B|MSX1|PITX2|GLI2
30326	2.7983e-11	3.6533e-10	10	78	77	12926	embryonic limb morphogenesis	MYCN|MECOM|MSX2|ZBTB16|LEF1|TWIST1|LMX1B|MSX1|PITX2|GLI2
8152	2.03e-10	2.6212e-09	59	5304	77	12926	metabolic process	EHF|FOXE1|RORC|SIX1|HOXC13|GLI1|BACH2|FOXQ1|SOX2|MECOM|HEY1|CREB3L1|TEAD2|MSX2|LMO4|TFEB|EBF1|FOXL2|SOX12|FOXP3|POU3F3|MAF|LMX1A|PAX7|IRF7|AHRR|LMX1B|CLOCK|IRF9|JDP2|FOXC1|LEF1|TWIST1|GLIS1|ARNTL2|GLIS2|NFIL3|MSX1|TCF7L1|ZFHX3|STAT1|STAT2|ESRRB|SMARCA5|ESRRG|MAFA|SMAD6|TBX3|KLF2|TBX2|MLXIPL|NFIA|LHX2|NFIC|BCL3|KLF9|NFE2L2|LHX8|TAF1
48729	3.3966e-10	4.338e-09	14	260	77	12926	tissue morphogenesis	FOXC1|TCF7L1|FOXE1|LMO4|LEF1|SIX1|TWIST1|TBX3|GLI2|FOXQ1|SOX2|LHX2|SIX2|PITX2
7423	6.5641e-10	8.2933e-09	12	181	77	12926	sensory organ development	SOX2|FOXC1|MAF|SIX2|SIX3|LEF1|SIX1|FOXL2|HOXC13|LMX1B|PITX2|GLI2
61061	2.31e-09	2.8875e-08	12	202	77	12926	muscle structure development	MYOG|FOXC1|ZFHX3|PAX7|SOX15|MYF6|SIX1|TWIST1|MSX1|PITX2|TBX3|TBX2
48732	2.6139e-09	3.2329e-08	11	161	77	12926	gland development	SOX2|FOXC1|FOXE1|CITED2|LEF1|SIX1|GLI1|PITX2|TBX3|GLI2|TBX2
7517	3.1781e-09	3.8898e-08	11	164	77	12926	muscle organ development	MYOG|FOXC1|ZFHX3|PAX7|MYF6|SIX1|TWIST1|MSX1|PITX2|TBX3|TBX2
35270	5.4684e-09	6.5565e-08	7	43	77	12926	endocrine system development	SOX2|FOXE1|CITED2|SIX1|GLI1|PITX2|GLI2
42476	5.4684e-09	6.5565e-08	7	43	77	12926	odontogenesis	DLX2|NFIC|LEF1|MSX1|PITX2|GLI2|LHX8
48468	1.2997e-08	1.5425e-07	17	539	77	12926	cell development	MYOG|FOXC1|ZBTB16|LEF1|ESRRB|ASCL2|GLI2|SOX2|MAF|LMX1A|LHX2|SOX15|SIX2|LMX1B|MSX1|PITX3|LHX8
1501	1.8527e-08	2.177e-07	12	243	77	12926	skeletal system development	MYOG|DLX2|FOXC1|MYCN|MSX2|PAX7|SIX2|ZBTB16|SIX1|TWIST1|MSX1|GLI2
48562	2.6713e-08	3.1076e-07	9	116	77	12926	embryonic organ morphogenesis	SOX2|DLX2|MYCN|FOXE1|SIX2|SIX1|FOXL2|GLI1|GLI2
21953	5.3655e-08	6.1809e-07	7	59	77	12926	central nervous system neuron differentiation	SOX2|DLX2|LMX1A|PAX7|LMX1B|GLI2|LHX8
10551	6.2456e-08	7.1249e-07	8	91	77	12926	regulation of gene-specific transcription from RNA polymerase II promoter	MLXIPL|DLX2|NFIA|NFIC|LEF1|TFEB|AHRR|MSX1
48646	1.4771e-07	1.6688e-06	13	354	77	12926	anatomical structure formation involved in morphogenesis	FOXC1|CITED2|LMO4|LEF1|ESRRB|TWIST1|TBX3|GLI2|TBX2|SOX2|LHX2|MYF6|PITX2
35295	1.5614e-07	1.7473e-06	12	295	77	12926	tube development	SOX2|FOXC1|MYCN|LMO4|LHX2|SIX1|TWIST1|GLI1|PITX2|SMAD6|TBX3|GLI2
21537	1.6181e-07	1.7937e-06	7	69	77	12926	telencephalon development	SOX2|DLX2|LMX1A|LHX2|SIX3|LEF1|POU3F3
21536	2.5585e-07	2.8095e-06	5	24	77	12926	diencephalon development	SOX2|SIX3|GLI1|PITX2|GLI2
1701	2.6686e-07	2.9034e-06	11	252	77	12926	in utero embryonic development	FOXC1|MECOM|CITED2|LEF1|ESRRB|TFEB|MSX1|PITX2|ASCL2|TBX3|GLI2
32583	2.7504e-07	2.9649e-06	8	110	77	12926	regulation of gene-specific transcription	MLXIPL|DLX2|NFIA|NFIC|LEF1|TFEB|AHRR|MSX1
35239	3.5182e-07	3.7581e-06	10	205	77	12926	tube morphogenesis	SOX2|FOXC1|MYCN|LMO4|LHX2|SIX1|TWIST1|PITX2|TBX3|GLI2
14706	5.0439e-07	5.3392e-06	8	119	77	12926	striated muscle tissue development	MYOG|FOXC1|PAX7|MYF6|SIX1|PITX2|TBX3|TBX2
60429	7.3519e-07	7.713e-06	11	279	77	12926	epithelium development	SOX2|MECOM|LMO4|LHX2|SIX2|SIX1|TWIST1|ID3|PITX2|TBX3|GLI2
51093	9.3444e-07	9.6341e-06	10	228	77	12926	negative regulation of developmental process	SOX2|DLX2|LMX1A|SOX15|SIX2|LEF1|ESRRB|TWIST1|ASCL2|GLI2
60537	9.3471e-07	9.6341e-06	8	129	77	12926	muscle tissue development	MYOG|FOXC1|PAX7|MYF6|SIX1|PITX2|TBX3|TBX2
10941	1.4918e-06	1.5242e-05	15	585	77	12926	regulation of cell death	FOXC1|MSX2|STAT1|TSC22D3|ZBTB16|LEF1|SIX1|FOXL2|POU3F3|TBX3|FOSL1|MYCN|BCL3|ID3|MSX1
48863	1.5989e-06	1.6196e-05	5	34	77	12926	stem cell differentiation	SOX2|TCF7L1|PAX7|ESRRB|ASCL2
45165	1.808e-06	1.8157e-05	7	98	77	12926	cell fate commitment	SOX2|DLX2|PAX7|SIX3|SIX1|GLI2|TBX2
42475	1.8567e-06	1.8488e-05	5	35	77	12926	odontogenesis of dentine-containing tooth	DLX2|NFIC|LEF1|GLI2|LHX8
10552	2.0896e-06	2.0633e-05	6	64	77	12926	positive regulation of gene-specific transcription from RNA polymerase II promoter	MLXIPL|NFIA|NFIC|LEF1|TFEB|MSX1
9952	2.5286e-06	2.4759e-05	7	103	77	12926	anterior/posterior pattern formation	FOXC1|TCF7L1|ZBTB16|SIX3|LEF1|MYF6|HOXC13
2009	2.9962e-06	2.9095e-05	9	202	77	12926	morphogenesis of an epithelium	SOX2|LMO4|LHX2|SIX2|SIX1|TWIST1|PITX2|TBX3|GLI2
9953	3.2324e-06	3.1132e-05	5	39	77	12926	dorsal/ventral pattern formation	PAX7|LHX2|LMX1B|GLI1|GLI2
42127	3.4404e-06	3.2866e-05	14	545	77	12926	regulation of cell proliferation	MSX2|STAT1|ZBTB16|GLI1|FOXP3|ASCL2|TBX3|GLI2|SOX2|FOSL1|MYCN|MECOM|MSX1|PITX2
43586	4.0133e-06	3.8029e-05	3	6	77	12926	tongue development	SOX2|LEF1|HOXC13
1654	4.1729e-06	3.9001e-05	7	111	77	12926	eye development	SOX2|FOXC1|MAF|SIX3|FOXL2|LMX1B|PITX2
35136	4.2155e-06	3.9001e-05	4	19	77	12926	forelimb morphogenesis	MECOM|ZBTB16|TWIST1|TBX3
21983	4.2155e-06	3.9001e-05	4	19	77	12926	pituitary gland development	SOX2|GLI1|PITX2|GLI2
7507	4.8057e-06	4.4115e-05	9	214	77	12926	heart development	FOXC1|MECOM|MSX2|ID3|MSX1|PITX2|TBX3|GLI2|TBX2
43193	4.9256e-06	4.4865e-05	6	74	77	12926	positive regulation of gene-specific transcription	MLXIPL|NFIA|NFIC|LEF1|TFEB|MSX1
1763	4.984e-06	4.5048e-05	7	114	77	12926	morphogenesis of a branching structure	SOX2|DLX2|MYCN|SIX1|PITX2|TBX3|GLI2
42981	5.2197e-06	4.6818e-05	14	565	77	12926	regulation of apoptosis	FOXC1|MSX2|STAT1|TSC22D3|ZBTB16|LEF1|SIX1|FOXL2|POU3F3|TBX3|FOSL1|BCL3|ID3|MSX1
50793	5.7652e-06	5.1319e-05	15	653	77	12926	regulation of developmental process	DLX2|LEF1|ESRRB|SIX1|TWIST1|GLI1|FOXP3|ASCL2|GLI2|SOX2|MAF|LMX1A|SOX15|SIX2|NFE2L2
21543	5.9571e-06	5.2629e-05	5	44	77	12926	pallium development	SOX2|DLX2|LMX1A|LEF1|POU3F3
43067	6.2593e-06	5.4886e-05	14	574	77	12926	regulation of programmed cell death	FOXC1|MSX2|STAT1|TSC22D3|ZBTB16|LEF1|SIX1|FOXL2|POU3F3|TBX3|FOSL1|BCL3|ID3|MSX1
3007	8.3492e-06	7.2669e-05	6	81	77	12926	heart morphogenesis	FOXC1|MSX2|MSX1|PITX2|TBX3|TBX2
60562	1.1275e-05	9.741e-05	7	129	77	12926	epithelial tube morphogenesis	SOX2|LMO4|LHX2|SIX1|TWIST1|TBX3|GLI2
35282	1.2474e-05	0.00010698	5	51	77	12926	segmentation	FOXC1|TCF7L1|LEF1|MYF6|GLI2
48663	1.339e-05	0.00011401	4	25	77	12926	neuron fate commitment	SOX2|DLX2|PAX7|GLI2
50896	1.4544e-05	0.00012295	25	1742	77	12926	response to stimulus	GLI2|SOX2|MECOM|SOX15|CREB3L1|TRIM25|MSX1|PITX3|MYOG|MSX2|STAT1|TSC22D3|TFEB|SMARCA5|FOXP3|FOSL1|MLXIPL|PAX7|BCL3|IRF7|MYF6|AHRR|ID3|NFE2L2|LHX8
48754	1.5353e-05	0.00012886	6	90	77	12926	branching morphogenesis of a tube	SOX2|MYCN|SIX1|PITX2|TBX3|GLI2
35137	1.5753e-05	0.00013035	4	26	77	12926	hindlimb morphogenesis	MECOM|ZBTB16|TWIST1|PITX2
21761	1.5753e-05	0.00013035	4	26	77	12926	limbic system development	DLX2|LMX1A|LEF1|TBX3
45596	1.6013e-05	0.00013158	8	189	77	12926	negative regulation of cell differentiation	SOX2|DLX2|LMX1A|SIX2|ESRRB|TWIST1|ASCL2|GLI2
71697	1.664e-05	0.00013211	3	9	77	12926	ectodermal placode morphogenesis	SOX2|TBX3|TBX2
71696	1.664e-05	0.00013211	3	9	77	12926	ectodermal placode development	SOX2|TBX3|TBX2
43403	1.664e-05	0.00013211	3	9	77	12926	skeletal muscle tissue regeneration	PAX7|SOX15|MYF6
60033	1.664e-05	0.00013211	3	9	77	12926	anatomical structure regression	LEF1|GLI1|GLI2
60788	1.664e-05	0.00013211	3	9	77	12926	ectodermal placode formation	SOX2|TBX3|TBX2
71310	1.9229e-05	0.00015163	7	140	77	12926	cellular response to organic substance	MYOG|MLXIPL|MSX2|STAT1|MSX1|GLI2|NFE2L2
1892	2.1623e-05	0.00016938	5	57	77	12926	embryonic placenta development	CITED2|LEF1|ESRRB|TFEB|ASCL2
48706	2.3554e-05	0.00018059	5	58	77	12926	embryonic skeletal system development	DLX2|MYCN|PAX7|SIX2|SIX1
43010	2.3578e-05	0.00018059	6	97	77	12926	camera-type eye development	SOX2|FOXC1|MAF|SIX3|LMX1B|PITX2
45843	2.3669e-05	0.00018059	3	10	77	12926	negative regulation of striated muscle tissue development	SOX15|LEF1|TWIST1
21879	2.3669e-05	0.00018059	3	10	77	12926	forebrain neuron differentiation	SOX2|DLX2|LHX8
3006	2.588e-05	0.00019618	8	202	77	12926	reproductive developmental process	SOX2|FOXC1|CITED2|ZBTB16|FOXL2|PATZ1|GLI2|LHX8
21549	2.836e-05	0.00021361	4	30	77	12926	cerebellum development	LMX1A|LMX1B|GLI1|GLI2
10942	3.0007e-05	0.00022457	9	269	77	12926	positive regulation of cell death	FOSL1|MYCN|MSX2|STAT1|ZBTB16|LEF1|BCL3|ID3|FOXL2
48635	3.2405e-05	0.00024099	3	11	77	12926	negative regulation of muscle organ development	SOX15|LEF1|TWIST1
23052	3.283e-05	0.00024261	26	1946	77	12926	signaling	FOXC1|LEF1|SIX1|GLI1|ARNTL2|GLI2|SOX2|HEY1|SIX3|MSX1|PITX2|TCF7L1|MSX2|STAT1|STAT2|ESRRG|MAFA|SMAD6|FOXP3|MLXIPL|BCL3|KLF9|AHRR|ID3|CLOCK|NFE2L2
60032	3.5028e-05	0.00025406	2	2	77	12926	notochord regression	GLI1|GLI2
60596	3.5028e-05	0.00025406	2	2	77	12926	mammary placode formation	TBX3|TBX2
7418	3.5028e-05	0.00025406	2	2	77	12926	ventral midline development	GLI1|GLI2
22037	3.6879e-05	0.00026584	4	32	77	12926	metencephalon development	LMX1A|LMX1B|GLI1|GLI2
48699	3.8752e-05	0.00027765	12	503	77	12926	generation of neurons	SOX2|DLX2|LMX1A|PAX7|LHX2|SIX1|TWIST1|LMX1B|ASCL2|GLI2|PITX3|LHX8
42246	4.3022e-05	0.00030637	3	12	77	12926	tissue regeneration	PAX7|SOX15|MYF6
7519	4.7616e-05	0.00033704	5	67	77	12926	skeletal muscle tissue development	MYOG|PAX7|MYF6|SIX1|PITX2
60538	5.1157e-05	0.00035994	5	68	77	12926	skeletal muscle organ development	MYOG|PAX7|MYF6|SIX1|PITX2
70887	5.4036e-05	0.00037793	8	224	77	12926	cellular response to chemical stimulus	MYOG|MLXIPL|MSX2|STAT1|AHRR|MSX1|GLI2|NFE2L2
1816	6.6221e-05	0.00046041	4	37	77	12926	cytokine production	MAF|IRF7|FOXP3|IRF9
40007	6.6715e-05	0.00046112	7	170	77	12926	growth	FOXC1|PAX7|SOX15|ESRRB|MYF6|LMX1B|GLI2
22008	6.9089e-05	0.00047473	12	534	77	12926	neurogenesis	SOX2|DLX2|LMX1A|PAX7|LHX2|SIX1|TWIST1|LMX1B|ASCL2|GLI2|PITX3|LHX8
21872	7.0573e-05	0.00048211	3	14	77	12926	generation of neurons in the forebrain	SOX2|DLX2|LHX8
45595	7.4729e-05	0.00050755	11	455	77	12926	regulation of cell differentiation	SOX2|DLX2|MAF|LMX1A|SIX2|ESRRB|SIX1|TWIST1|FOXP3|ASCL2|GLI2
6928	9.0077e-05	0.00060828	9	310	77	12926	cellular component movement	FOXC1|FOXE1|LMX1A|LHX2|SIX1|TWIST1|LMX1B|POU3F3|GLI2
1890	0.0001116	0.00074932	5	80	77	12926	placenta development	CITED2|LEF1|ESRRB|TFEB|ASCL2
22414	0.00011662	0.00077855	10	397	77	12926	reproductive process	SOX2|FOXC1|CITED2|ZBTB16|KLF9|FOXL2|GLI1|PATZ1|GLI2|LHX8
51239	0.00011781	0.00078153	15	846	77	12926	regulation of multicellular organismal process	DLX2|LEF1|SIX1|TWIST1|GLI1|FOXP3|ASCL2|KLF2|GLI2|SOX2|MAF|LMX1A|SOX15|BCL3|NFE2L2
1822	0.00011839	0.00078153	5	81	77	12926	kidney development	FOXC1|SIX2|SIX1|POU3F3|GLI2
3	0.00012662	0.00083118	10	401	77	12926	reproduction	SOX2|FOXC1|CITED2|ZBTB16|KLF9|FOXL2|GLI1|PATZ1|GLI2|LHX8
45168	0.00013015	0.00084027	3	17	77	12926	cell-cell signaling involved in cell fate commitment	SOX2|SIX3|SIX1
31128	0.00013015	0.00084027	3	17	77	12926	developmental induction	SOX2|SIX3|SIX1
46632	0.00013015	0.00084027	3	17	77	12926	alpha-beta T cell differentiation	BCL3|RORC|FOXP3
51789	0.00013293	0.00085349	5	83	77	12926	response to protein stimulus	MSX2|CREB3L1|ID3|MSX1|NFE2L2
72001	0.00014069	0.00089356	5	84	77	12926	renal system development	FOXC1|SIX2|SIX1|POU3F3|GLI2
21915	0.00014069	0.00089356	5	84	77	12926	neural tube development	LMO4|PAX7|LHX2|TWIST1|GLI2
48704	0.0001441	0.00091031	4	45	77	12926	embryonic skeletal system morphogenesis	DLX2|MYCN|SIX2|SIX1
904	0.00015244	0.00095409	7	194	77	12926	cell morphogenesis involved in differentiation	LMX1A|LHX2|SIX2|LEF1|ESRRB|MSX1|GLI2
43066	0.00015265	0.00095409	8	260	77	12926	negative regulation of apoptosis	FOXC1|MSX2|TSC22D3|BCL3|SIX1|MSX1|POU3F3|TBX3
9954	0.00015551	0.00096654	3	18	77	12926	proximal/distal pattern formation	DLX2|GLI1|GLI2
43065	0.00015673	0.00096654	8	261	77	12926	positive regulation of apoptosis	FOSL1|MSX2|STAT1|ZBTB16|LEF1|BCL3|ID3|FOXL2
30902	0.00015711	0.00096654	4	46	77	12926	hindbrain development	LMX1A|LMX1B|GLI1|GLI2
43068	0.00017396	0.001056	8	265	77	12926	positive regulation of programmed cell death	FOSL1|MSX2|STAT1|ZBTB16|LEF1|BCL3|ID3|FOXL2
43069	0.00017396	0.001056	8	265	77	12926	negative regulation of programmed cell death	FOXC1|MSX2|TSC22D3|BCL3|SIX1|MSX1|POU3F3|TBX3
45137	0.00017525	0.001056	5	88	77	12926	development of primary sexual characteristics	SOX2|FOXC1|FOXL2|PATZ1|LHX8
48511	0.00017525	0.001056	5	88	77	12926	rhythmic process	FOXC1|NFIL3|FOXL2|CLOCK|ARNTL2
35116	0.00018388	0.0011024	3	19	77	12926	embryonic hindlimb morphogenesis	MECOM|ZBTB16|PITX2
60235	0.00020854	0.0012252	2	4	77	12926	lens induction in camera-type eye	SOX2|SIX3
21542	0.00020854	0.0012252	2	4	77	12926	dentate gyrus development	LMX1A|LEF1
21937	0.00020854	0.0012252	2	4	77	12926	cerebellar Purkinje cell-granule cell precursor cell signaling involved in regulation of granule cell precursor cell proliferation	GLI1|GLI2
21938	0.00020854	0.0012252	2	4	77	12926	smoothened signaling pathway involved in regulation of granule cell precursor cell proliferation	GLI1|GLI2
21587	0.00021541	0.0012592	3	20	77	12926	cerebellum morphogenesis	LMX1B|GLI1|GLI2
30182	0.00022015	0.0012806	9	349	77	12926	neuron differentiation	SOX2|DLX2|LMX1A|PAX7|LHX2|LMX1B|GLI2|PITX3|LHX8
60548	0.00022396	0.0012963	8	275	77	12926	negative regulation of cell death	FOXC1|MSX2|TSC22D3|BCL3|SIX1|MSX1|POU3F3|TBX3
46631	0.00025023	0.0014383	3	21	77	12926	alpha-beta T cell activation	BCL3|RORC|FOXP3
61138	0.00025094	0.0014383	5	95	77	12926	morphogenesis of a branching epithelium	SOX2|SIX1|PITX2|TBX3|GLI2
42471	0.00027318	0.0015507	4	53	77	12926	ear morphogenesis	SOX2|SIX2|SIX1|GLI2
48738	0.00027318	0.0015507	4	53	77	12926	cardiac muscle tissue development	FOXC1|PITX2|TBX3|TBX2
48589	0.0003041	0.0017096	5	99	77	12926	developmental growth	PAX7|SOX15|ESRRB|MYF6|GLI2
30324	0.0003041	0.0017096	5	99	77	12926	lung development	SOX2|MYCN|GLI1|PITX2|GLI2
8283	0.00032035	0.0017924	7	219	77	12926	cell proliferation	FOXC1|MECOM|ESRRB|LMX1B|MSX1|POU3F3|GLI2
2088	0.00033036	0.0018055	3	23	77	12926	lens development in camera-type eye	SOX2|MAF|SIX3
21575	0.00033036	0.0018055	3	23	77	12926	hindbrain morphogenesis	LMX1B|GLI1|GLI2
21766	0.00033036	0.0018055	3	23	77	12926	hippocampus development	DLX2|LMX1A|LEF1
19827	0.00033036	0.0018055	3	23	77	12926	stem cell maintenance	SOX2|ESRRB|ASCL2
30509	0.00033036	0.0018055	3	23	77	12926	BMP signaling pathway	MSX2|LEF1|MSX1
30323	0.00033367	0.0018151	5	101	77	12926	respiratory tube development	SOX2|MYCN|GLI1|PITX2|GLI2
9607	0.00033848	0.0018161	7	221	77	12926	response to biotic stimulus	MECOM|STAT1|CREB3L1|BCL3|IRF7|TRIM25|NFE2L2
45351	0.00034623	0.0018161	2	5	77	12926	type I interferon biosynthetic process	IRF7|IRF9
45896	0.00034623	0.0018161	2	5	77	12926	regulation of transcription, mitotic	FOSL1|TCF7L1
45897	0.00034623	0.0018161	2	5	77	12926	positive regulation of transcription, mitotic	FOSL1|TCF7L1
46021	0.00034623	0.0018161	2	5	77	12926	regulation of transcription from RNA polymerase II promoter, mitotic	FOSL1|TCF7L1
46022	0.00034623	0.0018161	2	5	77	12926	positive regulation of transcription from RNA polymerase II promoter, mitotic	FOSL1|TCF7L1
48341	0.00034623	0.0018161	2	5	77	12926	paraxial mesoderm formation	FOXC1|LEF1
32606	0.00034623	0.0018161	2	5	77	12926	type I interferon production	IRF7|IRF9
51960	0.00034785	0.0018166	7	222	77	12926	regulation of nervous system development	SOX2|DLX2|LMX1A|SIX1|GLI1|ASCL2|GLI2
48864	0.00037594	0.0019546	3	24	77	12926	stem cell development	SOX2|ESRRB|ASCL2
7498	0.00041329	0.0021393	4	59	77	12926	mesoderm development	FOXC1|TCF7L1|LHX2|LEF1
31099	0.00042538	0.0021922	3	25	77	12926	regeneration	PAX7|SOX15|MYF6
48705	0.00045463	0.0023327	5	108	77	12926	skeletal system morphogenesis	DLX2|MYCN|SIX2|SIX1|TWIST1
7548	0.00047429	0.002423	5	109	77	12926	sex differentiation	SOX2|FOXC1|FOXL2|PATZ1|LHX8
9880	0.00047881	0.0024355	3	26	77	12926	embryonic pattern specification	TCF7L1|ZBTB16|GLI2
60541	0.00049459	0.0024835	5	110	77	12926	respiratory system development	SOX2|MYCN|GLI1|PITX2|GLI2
48608	0.00049459	0.0024835	5	110	77	12926	reproductive structure development	FOXC1|FOXL2|PATZ1|GLI2|LHX8
42692	0.00049459	0.0024835	5	110	77	12926	muscle cell differentiation	MYOG|SOX15|PITX2|TBX3|TBX2
45747	0.00051733	0.0025648	2	6	77	12926	positive regulation of Notch signaling pathway	SOX2|HEY1
21936	0.00051733	0.0025648	2	6	77	12926	regulation of granule cell precursor proliferation	GLI1|GLI2
21940	0.00051733	0.0025648	2	6	77	12926	positive regulation of granule cell precursor proliferation	GLI1|GLI2
21954	0.00053636	0.0026369	3	27	77	12926	central nervous system neuron development	LMX1B|GLI2|LHX8
71445	0.00053636	0.0026369	3	27	77	12926	cellular response to protein stimulus	MSX2|MSX1|NFE2L2
42733	0.00059816	0.0029285	3	28	77	12926	embryonic digit morphogenesis	MYCN|ZBTB16|GLI2
1655	0.00063044	0.0030737	5	116	77	12926	urogenital system development	FOXC1|SIX2|SIX1|POU3F3|GLI2
51704	0.00065862	0.0031979	7	247	77	12926	multi-organism process	MECOM|CITED2|STAT1|BCL3|KLF9|IRF7|TRIM25
30217	0.00067144	0.0032467	4	67	77	12926	T cell differentiation	BCL3|RORC|PATZ1|FOXP3
60348	0.00070802	0.0034095	5	119	77	12926	bone development	MYOG|FOXC1|MSX2|TWIST1|GLI2
60592	0.00072147	0.0034321	2	7	77	12926	mammary gland formation	TBX3|TBX2
48570	0.00072147	0.0034321	2	7	77	12926	notochord morphogenesis	GLI1|GLI2
32715	0.00072147	0.0034321	2	7	77	12926	negative regulation of interleukin-6 production	FOXP3|KLF2
7166	0.00078974	0.0037395	14	902	77	12926	cell surface receptor linked signaling pathway	FOXC1|TCF7L1|MSX2|STAT1|LEF1|GLI1|MAFA|SMAD6|FOXP3|GLI2|HEY1|ID3|MSX1|PITX2
51216	0.00079246	0.0037395	4	70	77	12926	cartilage development	DLX2|MYCN|PAX7|MSX1
7178	0.00088122	0.0041417	4	72	77	12926	transmembrane receptor protein serine/threonine kinase signaling pathway	MSX2|LEF1|MSX1|SMAD6
902	0.00095248	0.0043982	7	263	77	12926	cell morphogenesis	LMX1A|LHX2|SIX2|LEF1|ESRRB|MSX1|GLI2
30903	0.00095825	0.0043982	2	8	77	12926	notochord development	GLI1|GLI2
2262	0.00095825	0.0043982	2	8	77	12926	myeloid cell homeostasis	MECOM|FOXP3
43367	0.00095825	0.0043982	2	8	77	12926	CD4-positive, alpha beta T cell differentiation	BCL3|FOXP3
7350	0.00095825	0.0043982	2	8	77	12926	blastoderm segmentation	TCF7L1|GLI2
21871	0.00095825	0.0043982	2	8	77	12926	forebrain regionalization	LHX2|SIX3
43583	0.0010272	0.0046874	4	75	77	12926	ear development	SOX2|SIX2|SIX1|GLI2
51716	0.0010292	0.0046874	11	618	77	12926	cellular response to stimulus	MYOG|FOSL1|MLXIPL|MSX2|STAT1|BCL3|SMARCA5|AHRR|MSX1|GLI2|NFE2L2
30879	0.0010794	0.0048968	4	76	77	12926	mammary gland development	LEF1|TBX3|GLI2|TBX2
8406	0.0011334	0.0051223	4	77	77	12926	gonad development	FOXC1|FOXL2|PATZ1|LHX8
8593	0.0012273	0.0054623	2	9	77	12926	regulation of Notch signaling pathway	SOX2|HEY1
42036	0.0012273	0.0054623	2	9	77	12926	negative regulation of cytokine biosynthetic process	BCL3|FOXP3
42089	0.0012273	0.0054623	2	9	77	12926	cytokine biosynthetic process	IRF7|IRF9
32653	0.0012273	0.0054623	2	9	77	12926	regulation of interleukin-10 production	BCL3|FOXP3
50767	0.001446	0.0064115	6	207	77	12926	regulation of neurogenesis	SOX2|DLX2|LMX1A|SIX1|ASCL2|GLI2
60443	0.0014759	0.0064949	3	38	77	12926	mammary gland morphogenesis	TBX3|GLI2|TBX2
48332	0.0014759	0.0064949	3	38	77	12926	mesoderm morphogenesis	FOXC1|TCF7L1|LEF1
2089	0.0015282	0.0066259	2	10	77	12926	lens morphogenesis in camera-type eye	SOX2|SIX3
30878	0.0015282	0.0066259	2	10	77	12926	thyroid gland development	FOXE1|SIX1
42107	0.0015282	0.0066259	2	10	77	12926	cytokine metabolic process	IRF7|IRF9
48340	0.0015282	0.0066259	2	10	77	12926	paraxial mesoderm morphogenesis	FOXC1|LEF1
61053	0.001592	0.0068522	3	39	77	12926	somite development	FOXC1|LEF1|MYF6
1756	0.001592	0.0068522	3	39	77	12926	somitogenesis	FOXC1|LEF1|MYF6
16331	0.0016361	0.0070162	4	85	77	12926	morphogenesis of embryonic epithelium	LMO4|LHX2|TWIST1|GLI2
1570	0.0017138	0.0073226	3	40	77	12926	vasculogenesis	HEY1|CITED2|PITX2
16477	0.0017952	0.0076426	6	216	77	12926	cell migration	FOXC1|FOXE1|SIX1|TWIST1|LMX1B|POU3F3
70848	0.0018606	0.0078639	2	11	77	12926	response to growth factor stimulus	MYOG|MSX2
71363	0.0018606	0.0078639	2	11	77	12926	cellular response to growth factor stimulus	MYOG|MSX2
32989	0.001881	0.0079217	7	296	77	12926	cellular component morphogenesis	LMX1A|LHX2|SIX2|LEF1|ESRRB|MSX1|GLI2
10033	0.0019598	0.0082242	9	474	77	12926	response to organic substance	MYOG|MLXIPL|MSX2|STAT1|CREB3L1|ID3|MSX1|GLI2|NFE2L2
8285	0.0020613	0.0086194	6	222	77	12926	negative regulation of cell proliferation	FOSL1|MSX2|ZBTB16|MSX1|FOXP3|ASCL2
23033	0.0021465	0.0089439	18	1473	77	12926	signaling pathway	FOXC1|TCF7L1|MSX2|STAT1|LEF1|GLI1|MAFA|SMAD6|FOXP3|GLI2|MLXIPL|HEY1|BCL3|KLF9|ID3|MSX1|PITX2|NFE2L2
1829	0.0022241	0.0092343	2	12	77	12926	trophectodermal cell differentiation	CITED2|ESRRB
42472	0.0022585	0.009344	3	44	77	12926	inner ear morphogenesis	SOX2|SIX1|GLI2
1843	0.0024095	0.0098991	3	45	77	12926	neural tube closure	LMO4|LHX2|TWIST1
16202	0.0024095	0.0098991	3	45	77	12926	regulation of striated muscle tissue development	SOX15|LEF1|TWIST1
51674	0.0025153	0.010262	6	231	77	12926	localization of cell	FOXC1|FOXE1|SIX1|TWIST1|LMX1B|POU3F3
48870	0.0025153	0.010262	6	231	77	12926	cell motility	FOXC1|FOXE1|SIX1|TWIST1|LMX1B|POU3F3
60606	0.0025666	0.010364	3	46	77	12926	tube closure	LMO4|LHX2|TWIST1
30111	0.0025666	0.010364	3	46	77	12926	regulation of Wnt receptor signaling pathway	SOX2|SIX3|LEF1
48634	0.0025666	0.010364	3	46	77	12926	regulation of muscle organ development	SOX15|LEF1|TWIST1
21515	0.0026183	0.010536	2	13	77	12926	cell differentiation in spinal cord	PAX7|GLI2
30098	0.0026533	0.01064	4	97	77	12926	lymphocyte differentiation	BCL3|RORC|PATZ1|FOXP3
60284	0.0026822	0.01072	6	234	77	12926	regulation of cell development	SOX2|DLX2|LMX1A|SIX1|ASCL2|GLI2
14020	0.00273	0.010874	3	47	77	12926	primary neural tube formation	LMO4|LHX2|TWIST1
48534	0.0027396	0.010875	6	235	77	12926	hemopoietic or lymphoid organ development	MECOM|BCL3|RORC|SIX1|PATZ1|FOXP3
14031	0.0028996	0.011471	3	48	77	12926	mesenchymal cell development	FOXC1|LEF1|MSX1
51707	0.0029294	0.01155	5	164	77	12926	response to other organism	MECOM|STAT1|BCL3|IRF7|TRIM25
30901	0.003043	0.011879	2	14	77	12926	midbrain development	MSX1|PITX3
21696	0.003043	0.011879	2	14	77	12926	cerebellar cortex morphogenesis	GLI1|GLI2
14014	0.003043	0.011879	2	14	77	12926	negative regulation of gliogenesis	DLX2|ASCL2
8585	0.0030756	0.011966	3	49	77	12926	female gonad development	FOXC1|FOXL2|LHX8
6351	0.0031823	0.012341	4	102	77	12926	transcription, DNA-dependent	MAF|FOXE1|LMO4|TAF1
2449	0.003258	0.012592	3	50	77	12926	lymphocyte mediated immunity	BCL3|IRF7|FOXP3
42110	0.0032961	0.012698	4	103	77	12926	T cell activation	BCL3|RORC|PATZ1|FOXP3
2520	0.0033662	0.012926	6	245	77	12926	immune system development	MECOM|BCL3|RORC|SIX1|PATZ1|FOXP3
1503	0.0034127	0.013062	4	104	77	12926	ossification	MYOG|FOXC1|MSX2|GLI2
48339	0.0034976	0.0133	2	15	77	12926	paraxial mesoderm development	FOXC1|LEF1
21904	0.0034976	0.0133	2	15	77	12926	dorsal/ventral neural tube patterning	PAX7|GLI2
48762	0.0036424	0.013674	3	52	77	12926	mesenchymal cell differentiation	FOXC1|LEF1|MSX1
22404	0.0036424	0.013674	3	52	77	12926	molting cycle process	FOXQ1|FOXE1|HOXC13
22405	0.0036424	0.013674	3	52	77	12926	hair cycle process	FOXQ1|FOXE1|HOXC13
1942	0.0036424	0.013674	3	52	77	12926	hair follicle development	FOXQ1|FOXE1|HOXC13
32774	0.0036542	0.013674	4	106	77	12926	RNA biosynthetic process	MAF|FOXE1|LMO4|TAF1
46545	0.0038445	0.014341	3	53	77	12926	development of primary female sexual characteristics	FOXC1|FOXL2|LHX8
1944	0.0038646	0.01437	6	252	77	12926	vasculature development	FOXC1|HEY1|CITED2|LEF1|PITX2|TBX3
35115	0.0039819	0.014667	2	16	77	12926	embryonic forelimb morphogenesis	MECOM|TWIST1
32330	0.0039819	0.014667	2	16	77	12926	regulation of chondrocyte differentiation	MAF|GLI2
1825	0.0039819	0.014667	2	16	77	12926	blastocyst formation	CITED2|ESRRB
48592	0.0040534	0.014884	3	54	77	12926	eye morphogenesis	SOX2|SIX3|FOXL2
42303	0.0042691	0.01553	3	55	77	12926	molting cycle	FOXQ1|FOXE1|HOXC13
42633	0.0042691	0.01553	3	55	77	12926	hair cycle	FOXQ1|FOXE1|HOXC13
34504	0.0042691	0.01553	3	55	77	12926	protein localization in nucleus	SIX2|ZBTB16|SIX3
2250	0.0044916	0.016239	3	56	77	12926	adaptive immune response	BCL3|IRF7|FOXP3
2460	0.0044916	0.016239	3	56	77	12926	adaptive immune response based on somatic recombination of immune receptors built from immunoglobulin superfamily domains	BCL3|IRF7|FOXP3
60485	0.004721	0.016912	3	57	77	12926	mesenchyme development	FOXC1|LEF1|MSX1
1657	0.004721	0.016912	3	57	77	12926	ureteric bud development	FOXC1|SIX1|SMAD6
1841	0.004721	0.016912	3	57	77	12926	neural tube formation	LMO4|LHX2|TWIST1
35265	0.0050379	0.01783	2	18	77	12926	organ growth	FOXC1|LMX1B
60415	0.0050379	0.01783	2	18	77	12926	muscle tissue morphogenesis	FOXC1|PITX2
55008	0.0050379	0.01783	2	18	77	12926	cardiac muscle tissue morphogenesis	FOXC1|PITX2
1837	0.0050379	0.01783	2	18	77	12926	epithelial to mesenchymal transition	LEF1|MSX1
2521	0.0051922	0.018321	4	117	77	12926	leukocyte differentiation	BCL3|RORC|PATZ1|FOXP3
2376	0.0052558	0.01849	9	550	77	12926	immune system process	MECOM|BCL3|RORC|TFEB|IRF7|SIX1|TRIM25|PATZ1|FOXP3
48839	0.0054514	0.018917	3	60	77	12926	inner ear development	SOX2|SIX1|GLI2
60425	0.005609	0.018917	2	19	77	12926	lung morphogenesis	SOX2|PITX2
21532	0.005609	0.018917	2	19	77	12926	neural tube patterning	PAX7|GLI2
45064	0.005957	0.018917	1	1	77	12926	T-helper 2 cell differentiation	BCL3
10255	0.005957	0.018917	1	1	77	12926	glucose mediated signaling pathway	MLXIPL
45074	0.005957	0.018917	1	1	77	12926	regulation of interleukin-10 biosynthetic process	BCL3
45082	0.005957	0.018917	1	1	77	12926	positive regulation of interleukin-10 biosynthetic process	BCL3
2315	0.005957	0.018917	1	1	77	12926	marginal zone B cell differentiation	BCL3
14813	0.005957	0.018917	1	1	77	12926	satellite cell commitment	PAX7
14816	0.005957	0.018917	1	1	77	12926	satellite cell differentiation	PAX7
2652	0.005957	0.018917	1	1	77	12926	regulation of tolerance induction dependent upon immune response	FOXP3
2654	0.005957	0.018917	1	1	77	12926	positive regulation of tolerance induction dependent upon immune response	FOXP3
2658	0.005957	0.018917	1	1	77	12926	regulation of peripheral tolerance induction	FOXP3
2660	0.005957	0.018917	1	1	77	12926	positive regulation of peripheral tolerance induction	FOXP3
60014	0.005957	0.018917	1	1	77	12926	granulosa cell differentiation	FOXL2
2677	0.005957	0.018917	1	1	77	12926	negative regulation of chronic inflammatory response	FOXP3
19101	0.005957	0.018917	1	1	77	12926	female somatic sex determination	FOXL2
2849	0.005957	0.018917	1	1	77	12926	regulation of peripheral T cell tolerance induction	FOXP3
2851	0.005957	0.018917	1	1	77	12926	positive regulation of peripheral T cell tolerance induction	FOXP3
21508	0.005957	0.018917	1	1	77	12926	floor plate formation	GLI2
60460	0.005957	0.018917	1	1	77	12926	left lung morphogenesis	PITX2
60577	0.005957	0.018917	1	1	77	12926	pulmonary vein morphogenesis	PITX2
60578	0.005957	0.018917	1	1	77	12926	superior vena cava morphogenesis	PITX2
19730	0.005957	0.018917	1	1	77	12926	antimicrobial humoral response	BCL3
21797	0.005957	0.018917	1	1	77	12926	forebrain anterior/posterior pattern formation	SIX3
21869	0.005957	0.018917	1	1	77	12926	forebrain ventricular zone progenitor cell division	POU3F3
9756	0.005957	0.018917	1	1	77	12926	carbohydrate mediated signaling	MLXIPL
30237	0.005957	0.018917	1	1	77	12926	female sex determination	FOXL2
9757	0.005957	0.018917	1	1	77	12926	hexose mediated signaling	MLXIPL
42536	0.005957	0.018917	1	1	77	12926	negative regulation of tumor necrosis factor biosynthetic process	BCL3
50847	0.005957	0.018917	1	1	77	12926	progesterone receptor signaling pathway	KLF9
50973	0.005957	0.018917	1	1	77	12926	detection of mechanical stimulus involved in equilibrioception	SOX2
1834	0.005957	0.018917	1	1	77	12926	trophectodermal cell proliferation	ESRRB
32674	0.005957	0.018917	1	1	77	12926	regulation of interleukin-5 production	FOXP3
10182	0.005957	0.018917	1	1	77	12926	sugar mediated signaling pathway	MLXIPL
32714	0.005957	0.018917	1	1	77	12926	negative regulation of interleukin-5 production	FOXP3
46660	0.0059739	0.01892	3	62	77	12926	female sex differentiation	FOXC1|FOXL2|LHX8
40011	0.0059955	0.018937	6	276	77	12926	locomotion	FOXC1|FOXE1|SIX1|TWIST1|LMX1B|POU3F3
21695	0.0062083	0.019557	2	20	77	12926	cerebellar cortex development	GLI1|GLI2
1838	0.0062461	0.019623	3	63	77	12926	embryonic epithelial tube formation	LMO4|LHX2|TWIST1
2443	0.0065255	0.020352	3	64	77	12926	leukocyte mediated immunity	BCL3|IRF7|FOXP3
72175	0.0065255	0.020352	3	64	77	12926	epithelial tube formation	LMO4|LHX2|TWIST1
48666	0.00653	0.020352	6	281	77	12926	neuron development	LMX1A|LHX2|LMX1B|GLI2|PITX3|LHX8
42221	0.0068024	0.02108	11	789	77	12926	response to chemical stimulus	SOX2|MYOG|MLXIPL|MSX2|STAT1|CREB3L1|AHRR|ID3|MSX1|GLI2|NFE2L2
31069	0.0068355	0.02108	2	21	77	12926	hair follicle morphogenesis	FOXQ1|FOXE1
30199	0.0068355	0.02108	2	21	77	12926	collagen fibril organization	FOXC1|LMX1B
1708	0.0068355	0.02108	2	21	77	12926	cell fate specification	SOX2|GLI2
48609	0.0070985	0.021777	6	286	77	12926	reproductive process in a multicellular organism	FOXC1|CITED2|ZBTB16|FOXL2|GLI1|PATZ1
32504	0.0070985	0.021777	6	286	77	12926	multicellular organism reproduction	FOXC1|CITED2|ZBTB16|FOXL2|GLI1|PATZ1
61035	0.008172	0.024941	2	23	77	12926	regulation of cartilage development	MAF|GLI2
32649	0.008172	0.024941	2	23	77	12926	regulation of interferon-gamma production	BCL3|FOXP3
30097	0.008441	0.025695	5	211	77	12926	hemopoiesis	MECOM|BCL3|RORC|PATZ1|FOXP3
35148	0.00869	0.026384	3	71	77	12926	tube formation	LMO4|LHX2|TWIST1
21510	0.0088808	0.026825	2	24	77	12926	spinal cord development	PAX7|GLI2
7569	0.0088808	0.026825	2	24	77	12926	cell aging	TBX3|TBX2
8284	0.0095897	0.028605	6	305	77	12926	positive regulation of cell proliferation	SOX2|MYCN|STAT1|GLI1|FOXP3|GLI2
45666	0.009616	0.028605	2	25	77	12926	positive regulation of neuron differentiation	SOX2|GLI2
7224	0.009616	0.028605	2	25	77	12926	smoothened signaling pathway	GLI1|GLI2
48730	0.009616	0.028605	2	25	77	12926	epidermis morphogenesis	FOXQ1|FOXE1
55007	0.009616	0.028605	2	25	77	12926	cardiac muscle cell differentiation	PITX2|TBX3
1818	0.009616	0.028605	2	25	77	12926	negative regulation of cytokine production	FOXP3|KLF2
6917	0.010669	0.031295	4	144	77	12926	induction of apoptosis	STAT1|LEF1|BCL3|FOXL2
45665	0.011165	0.031295	2	27	77	12926	negative regulation of neuron differentiation	SOX2|LMX1A
12502	0.011181	0.031295	4	146	77	12926	induction of programmed cell death	STAT1|LEF1|BCL3|FOXL2
71699	0.011879	0.031295	1	2	77	12926	olfactory placode morphogenesis	SOX2
71698	0.011879	0.031295	1	2	77	12926	olfactory placode development	SOX2
45077	0.011879	0.031295	1	2	77	12926	negative regulation of interferon-gamma biosynthetic process	FOXP3
2074	0.011879	0.031295	1	2	77	12926	extraocular skeletal muscle development	PITX2
32908	0.011879	0.031295	1	2	77	12926	regulation of transforming growth factor-beta1 production	FOXP3
32914	0.011879	0.031295	1	2	77	12926	positive regulation of transforming growth factor-beta1 production	FOXP3
8356	0.011879	0.031295	1	2	77	12926	asymmetric cell division	ZBTB16
30910	0.011879	0.031295	1	2	77	12926	olfactory placode formation	SOX2
2266	0.011879	0.031295	1	2	77	12926	follicular dendritic cell activation	BCL3
2268	0.011879	0.031295	1	2	77	12926	follicular dendritic cell differentiation	BCL3
35066	0.011879	0.031295	1	2	77	12926	positive regulation of histone acetylation	FOXP3
51451	0.011879	0.031295	1	2	77	12926	myoblast migration	SIX1
35110	0.011879	0.031295	1	2	77	12926	leg morphogenesis	ZBTB16
2361	0.011879	0.031295	1	2	77	12926	CD4-positive, CD25-positive, alpha-beta regulatory T cell differentiation	FOXP3
33092	0.011879	0.031295	1	2	77	12926	positive regulation of immature T cell proliferation in the thymus	FOXP3
18894	0.011879	0.031295	1	2	77	12926	dibenzo-p-dioxin metabolic process	AHRR
2513	0.011879	0.031295	1	2	77	12926	tolerance induction to self antigen	FOXP3
35287	0.011879	0.031295	1	2	77	12926	head segmentation	GLI2
35289	0.011879	0.031295	1	2	77	12926	posterior head segmentation	GLI2
18993	0.011879	0.031295	1	2	77	12926	somatic sex determination	FOXL2
17143	0.011879	0.031295	1	2	77	12926	insecticide metabolic process	AHRR
19341	0.011879	0.031295	1	2	77	12926	dibenzo-p-dioxin catabolic process	AHRR
48133	0.011879	0.031295	1	2	77	12926	male germ-line stem cell division	ZBTB16
21520	0.011879	0.031295	1	2	77	12926	spinal cord motor neuron cell fate specification	GLI2
60459	0.011879	0.031295	1	2	77	12926	left lung development	PITX2
42078	0.011879	0.031295	1	2	77	12926	germ-line stem cell division	ZBTB16
42092	0.011879	0.031295	1	2	77	12926	T-helper 2 type immune response	BCL3
7380	0.011879	0.031295	1	2	77	12926	specification of segmental identity, head	GLI2
7382	0.011879	0.031295	1	2	77	12926	specification of segmental identity, maxillary segment	GLI2
21775	0.011879	0.031295	1	2	77	12926	smoothened signaling pathway involved in ventral spinal cord interneuron specification	GLI2
21776	0.011879	0.031295	1	2	77	12926	smoothened signaling pathway involved in spinal cord motor neuron cell fate specification	GLI2
3350	0.011879	0.031295	1	2	77	12926	pulmonary myocardium development	PITX2
7521	0.011879	0.031295	1	2	77	12926	muscle cell fate determination	TBX2
21882	0.011879	0.031295	1	2	77	12926	regulation of transcription from RNA polymerase II promoter involved in forebrain neuron fate commitment	DLX2
21893	0.011879	0.031295	1	2	77	12926	cerebral cortex GABAergic interneuron fate commitment	DLX2
21898	0.011879	0.031295	1	2	77	12926	commitment of multipotent stem cells to the neuronal lineage in the forebrain	DLX2
21965	0.011879	0.031295	1	2	77	12926	spinal cord ventral commissure morphogenesis	GLI2
21990	0.011879	0.031295	1	2	77	12926	neural plate formation	GLI2
48627	0.011879	0.031295	1	2	77	12926	myoblast development	SOX15
9812	0.011879	0.031295	1	2	77	12926	flavonoid metabolic process	AHRR
71391	0.011879	0.031295	1	2	77	12926	cellular response to estrogen stimulus	MSX2
71392	0.011879	0.031295	1	2	77	12926	cellular response to estradiol stimulus	MSX2
48865	0.011879	0.031295	1	2	77	12926	stem cell fate commitment	PAX7
1780	0.011879	0.031295	1	2	77	12926	neutrophil homeostasis	MECOM
50957	0.011879	0.031295	1	2	77	12926	equilibrioception	SOX2
1831	0.011879	0.031295	1	2	77	12926	trophectodermal cellular morphogenesis	ESRRB
10159	0.011879	0.031295	1	2	77	12926	specification of organ position	TBX3
32693	0.011879	0.031295	1	2	77	12926	negative regulation of interleukin-10 production	FOXP3
6959	0.011978	0.031344	2	28	77	12926	humoral immune response	BCL3|TFEB
9612	0.011978	0.031344	2	28	77	12926	response to mechanical stimulus	SOX2|STAT1
1541	0.011978	0.031344	2	28	77	12926	ovarian follicle development	FOXC1|FOXL2
22612	0.012025	0.031399	3	80	77	12926	gland morphogenesis	TBX3|GLI2|TBX2
3206	0.012816	0.033389	2	29	77	12926	cardiac chamber morphogenesis	FOXC1|PITX2
3205	0.013678	0.035455	2	30	77	12926	cardiac chamber development	FOXC1|PITX2
60603	0.013678	0.035455	2	30	77	12926	mammary gland duct morphogenesis	TBX3|GLI2
7267	0.013699	0.035455	5	238	77	12926	cell-cell signaling	SOX2|SIX3|SIX1|GLI1|GLI2
35051	0.014566	0.037369	2	31	77	12926	cardiac cell differentiation	PITX2|TBX3
30178	0.014566	0.037369	2	31	77	12926	negative regulation of Wnt receptor signaling pathway	SOX2|SIX3
21987	0.014566	0.037369	2	31	77	12926	cerebral cortex development	SOX2|POU3F3
32680	0.014566	0.037369	2	31	77	12926	regulation of tumor necrosis factor production	BCL3|FOXP3
1568	0.01487	0.038067	5	243	77	12926	blood vessel development	FOXC1|HEY1|CITED2|PITX2|TBX3
7411	0.015062	0.038391	3	87	77	12926	axon guidance	LMX1A|LHX2|GLI2
51146	0.015062	0.038391	3	87	77	12926	striated muscle cell differentiation	MYOG|PITX2|TBX3
46649	0.015212	0.038689	4	160	77	12926	lymphocyte activation	BCL3|RORC|PATZ1|FOXP3
35050	0.015478	0.038859	2	32	77	12926	embryonic heart tube development	FOXC1|TBX3
10553	0.015478	0.038859	2	32	77	12926	negative regulation of gene-specific transcription from RNA polymerase II promoter	NFIC|AHRR
7606	0.015478	0.038859	2	32	77	12926	sensory perception of chemical stimulus	LEF1|ID3
7623	0.015478	0.038859	2	32	77	12926	circadian rhythm	CLOCK|ARNTL2
14013	0.015478	0.038859	2	32	77	12926	regulation of gliogenesis	DLX2|ASCL2
32675	0.015478	0.038859	2	32	77	12926	regulation of interleukin-6 production	FOXP3|KLF2
7167	0.016362	0.040456	5	249	77	12926	enzyme linked receptor protein signaling pathway	FOXC1|MSX2|LEF1|MSX1|SMAD6
1776	0.016413	0.040456	2	33	77	12926	leukocyte homeostasis	MECOM|FOXP3
33365	0.016484	0.040456	3	90	77	12926	protein localization in organelle	SIX2|ZBTB16|SIX3
45664	0.016848	0.040456	4	165	77	12926	regulation of neuron differentiation	SOX2|LMX1A|SIX1|GLI2
30198	0.016975	0.040456	3	91	77	12926	extracellular matrix organization	FOXC1|BCL3|LMX1B
45066	0.017766	0.040456	1	3	77	12926	regulatory T cell differentiation	FOXP3
45085	0.017766	0.040456	1	3	77	12926	negative regulation of interleukin-2 biosynthetic process	FOXP3
32808	0.017766	0.040456	1	3	77	12926	lacrimal gland development	FOXC1
32829	0.017766	0.040456	1	3	77	12926	regulation of CD4-positive, CD25-positive, alpha-beta regulatory T cell differentiation	FOXP3
32831	0.017766	0.040456	1	3	77	12926	positive regulation of CD4-positive, CD25-positive, alpha-beta regulatory T cell differentiation	FOXP3
183	0.017766	0.040456	1	3	77	12926	chromatin silencing at rDNA	SMARCA5
33084	0.017766	0.040456	1	3	77	12926	regulation of immature T cell proliferation in the thymus	FOXP3
10624	0.017766	0.040456	1	3	77	12926	regulation of Schwann cell proliferation	ASCL2
10626	0.017766	0.040456	1	3	77	12926	negative regulation of Schwann cell proliferation	ASCL2
6590	0.017766	0.040456	1	3	77	12926	thyroid hormone generation	FOXE1
2507	0.017766	0.040456	1	3	77	12926	tolerance induction	FOXP3
33233	0.017766	0.040456	1	3	77	12926	regulation of protein sumoylation	AHRR
33235	0.017766	0.040456	1	3	77	12926	positive regulation of protein sumoylation	AHRR
72210	0.017766	0.040456	1	3	77	12926	metanephric nephron development	SIX2
45589	0.017766	0.040456	1	3	77	12926	regulation of regulatory T cell differentiation	FOXP3
45591	0.017766	0.040456	1	3	77	12926	positive regulation of regulatory T cell differentiation	FOXP3
43587	0.017766	0.040456	1	3	77	12926	tongue morphogenesis	HOXC13
72273	0.017766	0.040456	1	3	77	12926	metanephric nephron morphogenesis	SIX2
72283	0.017766	0.040456	1	3	77	12926	metanephric renal vesicle morphogenesis	SIX2
45821	0.017766	0.040456	1	3	77	12926	positive regulation of glycolysis	MLXIPL
45829	0.017766	0.040456	1	3	77	12926	negative regulation of isotype switching	FOXP3
21514	0.017766	0.040456	1	3	77	12926	ventral spinal cord interneuron differentiation	GLI2
21521	0.017766	0.040456	1	3	77	12926	ventral spinal cord interneuron specification	GLI2
21527	0.017766	0.040456	1	3	77	12926	spinal cord association neuron differentiation	PAX7
60513	0.017766	0.040456	1	3	77	12926	prostatic bud formation	GLI2
3228	0.017766	0.040456	1	3	77	12926	atrial cardiac muscle tissue development	PITX2
60579	0.017766	0.040456	1	3	77	12926	ventral spinal cord interneuron fate commitment	GLI2
48294	0.017766	0.040456	1	3	77	12926	negative regulation of isotype switching to IgE isotypes	FOXP3
3337	0.017766	0.040456	1	3	77	12926	mesenchymal to epithelial transition involved in metanephros morphogenesis	SIX2
21877	0.017766	0.040456	1	3	77	12926	forebrain neuron fate commitment	DLX2
21892	0.017766	0.040456	1	3	77	12926	cerebral cortex GABAergic interneuron differentiation	DLX2
21910	0.017766	0.040456	1	3	77	12926	smoothened signaling pathway involved in ventral spinal cord patterning	GLI2
60831	0.017766	0.040456	1	3	77	12926	smoothened signaling pathway involved in dorsal/ventral neural tube patterning	GLI2
9698	0.017766	0.040456	1	3	77	12926	phenylpropanoid metabolic process	AHRR
9804	0.017766	0.040456	1	3	77	12926	coumarin metabolic process	AHRR
48755	0.017766	0.040456	1	3	77	12926	branching morphogenesis of a nerve	DLX2
42693	0.017766	0.040456	1	3	77	12926	muscle cell fate commitment	TBX2
48845	0.017766	0.040456	1	3	77	12926	venous blood vessel morphogenesis	PITX2
48852	0.017766	0.040456	1	3	77	12926	diencephalon morphogenesis	SOX2
55009	0.017766	0.040456	1	3	77	12926	atrial cardiac muscle tissue morphogenesis	PITX2
71425	0.017766	0.040456	1	3	77	12926	hemopoietic stem cell proliferation	MECOM
32703	0.017766	0.040456	1	3	77	12926	negative regulation of interleukin-2 production	FOXP3
32713	0.017766	0.040456	1	3	77	12926	negative regulation of interleukin-4 production	FOXP3
1707	0.019361	0.044002	2	36	77	12926	mesoderm formation	FOXC1|LEF1
2252	0.019548	0.044342	3	96	77	12926	immune effector process	BCL3|IRF7|FOXP3
6955	0.01964	0.044465	5	261	77	12926	immune response	BCL3|TFEB|IRF7|TRIM25|FOXP3
1704	0.020389	0.045983	2	37	77	12926	formation of primary germ layer	FOXC1|LEF1
61180	0.020389	0.045983	2	37	77	12926	mammary gland epithelium development	TBX3|GLI2
16064	0.02144	0.04826	2	38	77	12926	immunoglobulin mediated immune response	BCL3|IRF7
42060	0.021754	0.048781	3	100	77	12926	wound healing	PAX7|SOX15|MYF6
9991	0.021754	0.048781	3	100	77	12926	response to extracellular stimulus	SOX2|FOSL1|STAT1
7565	0.022513	0.049824	2	39	77	12926	female pregnancy	CITED2|KLF9
19724	0.023607	0.049824	2	40	77	12926	B cell mediated immunity	BCL3|IRF7
43044	0.023619	0.049824	1	4	77	12926	ATP-dependent chromatin remodeling	SMARCA5
2292	0.023619	0.049824	1	4	77	12926	T cell differentiation involved in immune response	BCL3
2293	0.023619	0.049824	1	4	77	12926	alpha-beta T cell differentiation involved in immune response	BCL3
2294	0.023619	0.049824	1	4	77	12926	CD4-positive, alpha-beta T cell differentiation involved in immune response	BCL3
35067	0.023619	0.049824	1	4	77	12926	negative regulation of histone acetylation	FOXP3
2312	0.023619	0.049824	1	4	77	12926	B cell activation involved in immune response	BCL3
2313	0.023619	0.049824	1	4	77	12926	mature B cell differentiation involved in immune response	BCL3
33091	0.023619	0.049824	1	4	77	12926	positive regulation of immature T cell proliferation	FOXP3
72028	0.023619	0.049824	1	4	77	12926	nephron morphogenesis	SIX2
72077	0.023619	0.049824	1	4	77	12926	renal vesicle morphogenesis	SIX2
72087	0.023619	0.049824	1	4	77	12926	renal vesicle development	SIX2
72088	0.023619	0.049824	1	4	77	12926	nephron epithelium morphogenesis	SIX2
2667	0.023619	0.049824	1	4	77	12926	regulation of T cell anergy	FOXP3
2669	0.023619	0.049824	1	4	77	12926	positive regulation of T cell anergy	FOXP3
2676	0.023619	0.049824	1	4	77	12926	regulation of chronic inflammatory response	FOXP3
60231	0.023619	0.049824	1	4	77	12926	mesenchymal to epithelial transition	SIX2
60253	0.023619	0.049824	1	4	77	12926	negative regulation of glial cell proliferation	ASCL2
2911	0.023619	0.049824	1	4	77	12926	regulation of lymphocyte anergy	FOXP3
2913	0.023619	0.049824	1	4	77	12926	positive regulation of lymphocyte anergy	FOXP3
60363	0.023619	0.049824	1	4	77	12926	cranial suture morphogenesis	TWIST1
21516	0.023619	0.049824	1	4	77	12926	dorsal spinal cord development	PAX7
42093	0.023619	0.049824	1	4	77	12926	T-helper cell differentiation	BCL3
48293	0.023619	0.049824	1	4	77	12926	regulation of isotype switching to IgE isotypes	FOXP3
48319	0.023619	0.049824	1	4	77	12926	axial mesoderm morphogenesis	TCF7L1
60708	0.023619	0.049824	1	4	77	12926	spongiotrophoblast differentiation	ASCL2
60841	0.023619	0.049824	1	4	77	12926	venous blood vessel development	PITX2
21984	0.023619	0.049824	1	4	77	12926	adenohypophysis development	SOX2
42832	0.023619	0.049824	1	4	77	12926	defense response to protozoan	BCL3
6110	0.023619	0.049824	1	4	77	12926	regulation of glycolysis	MLXIPL
90103	0.023619	0.049824	1	4	77	12926	cochlea morphogenesis	GLI2
90102	0.023619	0.049824	1	4	77	12926	cochlea development	GLI2
