# Supplementary material for: RNA-Seq analysis of Gtf2ird1 knockout epidermal tissue provides potential insights into molecular mechanisms underpinning Williams-Beuren syndrome
Source: BMC Genomics. 2016 Jun 13;17:450. doi: 10.1186/s12864-016-2801-4 (PMC4907016; doi:10.1186/s12864-016-2801-4)
Supplement: Additional file 3: Table S3. — Gene set enrichment analysis using the GSEApreranked tool. The full results of the GSEA analysis for biological process and Kegg pathways are in this file. (XLSX 96 kb) [file 12864_2016_2801_MOESM3_ESM.xlsx]

## Sheet: gsea_report_kegg_na_neg_1456810
NAME	GS<br> follow link to MSigDB	GS DETAILS	SIZE	ES	NES	NOM p-val	FDR q-val	FWER p-val	RANK AT MAX	LEADING EDGE
KEGG_PARKINSONS_DISEASE	KEGG_PARKINSONS_DISEASE	Details ...	100	-0.39061	-4.55914	0	0	0	4270	tags=79%, list=40%, signal=131%
KEGG_OXIDATIVE_PHOSPHORYLATION	KEGG_OXIDATIVE_PHOSPHORYLATION	Details ...	104	-0.36352	-4.28056	0	0	0	3521	tags=69%, list=33%, signal=103%
KEGG_ALZHEIMERS_DISEASE	KEGG_ALZHEIMERS_DISEASE	Details ...	139	-0.298684	-4.06908	0	0	0	4270	tags=70%, list=40%, signal=115%
KEGG_ECM_RECEPTOR_INTERACTION	KEGG_ECM_RECEPTOR_INTERACTION	Details ...	77	-0.356027	-3.73434	0	0	0	4648	tags=79%, list=44%, signal=140%
KEGG_BASAL_CELL_CARCINOMA	KEGG_BASAL_CELL_CARCINOMA	Details ...	48	-0.452808	-3.711	0	0	0	2729	tags=71%, list=26%, signal=95%
KEGG_HUNTINGTONS_DISEASE	KEGG_HUNTINGTONS_DISEASE	Details ...	150	-0.261899	-3.66764	0	0	0	4539	tags=69%, list=43%, signal=118%
KEGG_CARDIAC_MUSCLE_CONTRACTION	KEGG_CARDIAC_MUSCLE_CONTRACTION	Details ...	55	-0.370163	-3.17602	0	0.000174	0.001	2263	tags=58%, list=21%, signal=74%
KEGG_MELANOGENESIS	KEGG_MELANOGENESIS	Details ...	86	-0.284085	-3.11606	0	0.000152	0.001	3790	tags=64%, list=36%, signal=99%
KEGG_HEDGEHOG_SIGNALING_PATHWAY	KEGG_HEDGEHOG_SIGNALING_PATHWAY	Details ...	43	-0.393929	-3.06781	0	0.000135	0.001	2496	tags=63%, list=24%, signal=82%
KEGG_NEUROACTIVE_LIGAND_RECEPTOR_INTERACTION	KEGG_NEUROACTIVE_LIGAND_RECEPTOR_INTERACTION	Details ...	94	-0.256666	-2.84957	0	0.000122	0.001	4405	tags=67%, list=42%, signal=114%
KEGG_DILATED_CARDIOMYOPATHY	KEGG_DILATED_CARDIOMYOPATHY	Details ...	74	-0.272856	-2.73876	0	0.000532	0.005	2570	tags=51%, list=24%, signal=67%
KEGG_GLYCOSAMINOGLYCAN_BIOSYNTHESIS_KERATAN_SULFATE	KEGG_GLYCOSAMINOGLYCAN_BIOSYNTHESIS_KERATAN_SULFATE	Details ...	11	-0.63858	-2.55602	0	0.00132179	0.014	2873	tags=91%, list=27%, signal=125%
KEGG_HYPERTROPHIC_CARDIOMYOPATHY_HCM	KEGG_HYPERTROPHIC_CARDIOMYOPATHY_HCM	Details ...	69	-0.239668	-2.35955	0.00197239	0.0032879	0.038	2084	tags=43%, list=20%, signal=54%
KEGG_FOCAL_ADHESION	KEGG_FOCAL_ADHESION	Details ...	177	-0.154004	-2.33236	0	0.00372744	0.045	4680	tags=59%, list=44%, signal=105%
KEGG_CALCIUM_SIGNALING_PATHWAY	KEGG_CALCIUM_SIGNALING_PATHWAY	Details ...	124	-0.172713	-2.27689	0.00420168	0.00481064	0.061	4172	tags=56%, list=39%, signal=92%
KEGG_ARRHYTHMOGENIC_RIGHT_VENTRICULAR_CARDIOMYOPATHY_ARVC	KEGG_ARRHYTHMOGENIC_RIGHT_VENTRICULAR_CARDIOMYOPATHY_ARVC	Details ...	65	-0.237506	-2.2725	0	0.00473854	0.064	5485	tags=75%, list=52%, signal=155%
KEGG_PPAR_SIGNALING_PATHWAY	KEGG_PPAR_SIGNALING_PATHWAY	Details ...	45	-0.271323	-2.1803	0.00386847	0.00922156	0.125	4671	tags=71%, list=44%, signal=127%
KEGG_GLYCOSPHINGOLIPID_BIOSYNTHESIS_GANGLIO_SERIES	KEGG_GLYCOSPHINGOLIPID_BIOSYNTHESIS_GANGLIO_SERIES	Details ...	14	-0.443699	-2.02292	0.00404858	0.0243784	0.324	2873	tags=71%, list=27%, signal=98%
KEGG_PEROXISOME	KEGG_PEROXISOME	Details ...	65	-0.209367	-2.00633	0.0040404	0.024961	0.344	6270	tags=80%, list=59%, signal=195%
KEGG_GLYCOSPHINGOLIPID_BIOSYNTHESIS_LACTO_AND_NEOLACTO_SERIES	KEGG_GLYCOSPHINGOLIPID_BIOSYNTHESIS_LACTO_AND_NEOLACTO_SERIES	Details ...	16	-0.421093	-2.00299	0.00584795	0.0243872	0.35	5477	tags=94%, list=52%, signal=194%
KEGG_GLYCOSAMINOGLYCAN_BIOSYNTHESIS_CHONDROITIN_SULFATE	KEGG_GLYCOSAMINOGLYCAN_BIOSYNTHESIS_CHONDROITIN_SULFATE		13	-0.447242	-1.98456	0.00617284	0.0259443	0.38	3417	tags=77%, list=32%, signal=113%
KEGG_VASCULAR_SMOOTH_MUSCLE_CONTRACTION	KEGG_VASCULAR_SMOOTH_MUSCLE_CONTRACTION		91	-0.175582	-1.9571	0.00614754	0.0289352	0.426	2580	tags=42%, list=24%, signal=55%
KEGG_OTHER_GLYCAN_DEGRADATION	KEGG_OTHER_GLYCAN_DEGRADATION		14	-0.416564	-1.89034	0.0139721	0.0418566	0.552	4673	tags=86%, list=44%, signal=153%
KEGG_WNT_SIGNALING_PATHWAY	KEGG_WNT_SIGNALING_PATHWAY		128	-0.139554	-1.83518	0.00790514	0.0547263	0.66	4912	tags=60%, list=46%, signal=111%
KEGG_STARCH_AND_SUCROSE_METABOLISM	KEGG_STARCH_AND_SUCROSE_METABOLISM		21	-0.33204	-1.82082	0.00824742	0.0567598	0.693	6578	tags=95%, list=62%, signal=251%
KEGG_PROXIMAL_TUBULE_BICARBONATE_RECLAMATION	KEGG_PROXIMAL_TUBULE_BICARBONATE_RECLAMATION		19	-0.328206	-1.77448	0.0143737	0.0695966	0.781	1548	tags=47%, list=15%, signal=55%
KEGG_LYSOSOME	KEGG_LYSOSOME		109	-0.14349	-1.76825	0.01417	0.0695234	0.794	5007	tags=61%, list=47%, signal=115%
KEGG_CITRATE_CYCLE_TCA_CYCLE	KEGG_CITRATE_CYCLE_TCA_CYCLE		27	-0.286367	-1.76642	0.0156863	0.067624	0.797	4821	tags=74%, list=46%, signal=136%
KEGG_NOTCH_SIGNALING_PATHWAY	KEGG_NOTCH_SIGNALING_PATHWAY		39	-0.22925	-1.72638	0.0136452	0.080788	0.87	6272	tags=82%, list=59%, signal=200%
KEGG_COMPLEMENT_AND_COAGULATION_CASCADES	KEGG_COMPLEMENT_AND_COAGULATION_CASCADES		27	-0.282202	-1.71425	0.0142566	0.0829457	0.885	4865	tags=74%, list=46%, signal=137%
KEGG_ALPHA_LINOLENIC_ACID_METABOLISM	KEGG_ALPHA_LINOLENIC_ACID_METABOLISM		12	-0.413941	-1.6997	0.0160966	0.0863361	0.899	1800	tags=58%, list=17%, signal=70%
KEGG_BUTANOATE_METABOLISM	KEGG_BUTANOATE_METABOLISM		27	-0.266916	-1.6697	0.0243902	0.0984828	0.926	5811	tags=81%, list=55%, signal=180%
KEGG_LONG_TERM_DEPRESSION	KEGG_LONG_TERM_DEPRESSION		55	-0.188678	-1.66624	0.0332031	0.0966205	0.927	3790	tags=55%, list=36%, signal=85%
KEGG_GLYCOSPHINGOLIPID_BIOSYNTHESIS_GLOBO_SERIES	KEGG_GLYCOSPHINGOLIPID_BIOSYNTHESIS_GLOBO_SERIES		12	-0.395942	-1.64912	0.039916	0.101611	0.943	2873	tags=67%, list=27%, signal=91%
KEGG_LINOLEIC_ACID_METABOLISM	KEGG_LINOLEIC_ACID_METABOLISM		11	-0.398496	-1.62165	0.0362173	0.113406	0.969	599	tags=45%, list=6%, signal=48%
KEGG_TGF_BETA_SIGNALING_PATHWAY	KEGG_TGF_BETA_SIGNALING_PATHWAY		72	-0.159001	-1.60489	0.0455446	0.120043	0.98	2153	tags=36%, list=20%, signal=45%
KEGG_CELL_ADHESION_MOLECULES_CAMS	KEGG_CELL_ADHESION_MOLECULES_CAMS		77	-0.156813	-1.59639	0.0469667	0.121367	0.982	5092	tags=64%, list=48%, signal=122%
KEGG_ARACHIDONIC_ACID_METABOLISM	KEGG_ARACHIDONIC_ACID_METABOLISM		32	-0.2353	-1.59261	0.0536082	0.119913	0.982	2481	tags=47%, list=23%, signal=61%
KEGG_RETINOL_METABOLISM	KEGG_RETINOL_METABOLISM		20	-0.285195	-1.5338	0.0450098	0.153953	0.996	5459	tags=80%, list=52%, signal=165%
KEGG_AXON_GUIDANCE	KEGG_AXON_GUIDANCE		118	-0.118538	-1.52163	0.0412574	0.158419	0.998	2978	tags=40%, list=28%, signal=55%
KEGG_GLIOMA	KEGG_GLIOMA		58	-0.17161	-1.52105	0.059761	0.155065	0.998	7141	tags=84%, list=67%, signal=258%
KEGG_SULFUR_METABOLISM	KEGG_SULFUR_METABOLISM		8	-0.440648	-1.50723	0.0748441	0.161727	0.998	1957	tags=63%, list=18%, signal=77%
KEGG_GLYCEROLIPID_METABOLISM	KEGG_GLYCEROLIPID_METABOLISM		34	-0.21114	-1.4748	0.0791075	0.182119	0.999	4002	tags=59%, list=38%, signal=94%
KEGG_TRYPTOPHAN_METABOLISM	KEGG_TRYPTOPHAN_METABOLISM		28	-0.231397	-1.44624	0.0755102	0.201121	1	5500	tags=75%, list=52%, signal=156%
KEGG_METABOLISM_OF_XENOBIOTICS_BY_CYTOCHROME_P450	KEGG_METABOLISM_OF_XENOBIOTICS_BY_CYTOCHROME_P450		29	-0.21783	-1.42591	0.0800781	0.214747	1	4274	tags=62%, list=40%, signal=104%
KEGG_INSULIN_SIGNALING_PATHWAY	KEGG_INSULIN_SIGNALING_PATHWAY		120	-0.11047	-1.41899	0.102362	0.216384	1	6611	tags=73%, list=62%, signal=193%
KEGG_AMINO_SUGAR_AND_NUCLEOTIDE_SUGAR_METABOLISM	KEGG_AMINO_SUGAR_AND_NUCLEOTIDE_SUGAR_METABOLISM		40	-0.188338	-1.40254	0.117647	0.226679	1	4898	tags=65%, list=46%, signal=120%
KEGG_PENTOSE_AND_GLUCURONATE_INTERCONVERSIONS	KEGG_PENTOSE_AND_GLUCURONATE_INTERCONVERSIONS		9	-0.381843	-1.37931	0.0977597	0.243652	1	3021	tags=67%, list=29%, signal=93%
KEGG_BIOSYNTHESIS_OF_UNSATURATED_FATTY_ACIDS	KEGG_BIOSYNTHESIS_OF_UNSATURATED_FATTY_ACIDS		16	-0.286377	-1.3755	0.118299	0.242544	1	2930	tags=56%, list=28%, signal=78%
KEGG_ARGININE_AND_PROLINE_METABOLISM	KEGG_ARGININE_AND_PROLINE_METABOLISM		44	-0.172837	-1.35769	0.136735	0.254769	1	3955	tags=55%, list=37%, signal=87%
KEGG_SPHINGOLIPID_METABOLISM	KEGG_SPHINGOLIPID_METABOLISM		30	-0.212931	-1.3571	0.120792	0.250497	1	5872	tags=77%, list=55%, signal=172%
KEGG_ETHER_LIPID_METABOLISM	KEGG_ETHER_LIPID_METABOLISM		22	-0.244097	-1.35405	0.122736	0.248422	1	791	tags=32%, list=7%, signal=34%
KEGG_GLYCOLYSIS_GLUCONEOGENESIS	KEGG_GLYCOLYSIS_GLUCONEOGENESIS		44	-0.173567	-1.35273	0.118257	0.245127	1	4188	tags=57%, list=40%, signal=94%
KEGG_ALDOSTERONE_REGULATED_SODIUM_REABSORPTION	KEGG_ALDOSTERONE_REGULATED_SODIUM_REABSORPTION		36	-0.19165	-1.34812	0.123016	0.245019	1	5333	tags=69%, list=50%, signal=139%
KEGG_VIRAL_MYOCARDITIS	KEGG_VIRAL_MYOCARDITIS		41	-0.178537	-1.33957	0.145791	0.248661	1	5092	tags=66%, list=48%, signal=126%
KEGG_GLYCINE_SERINE_AND_THREONINE_METABOLISM	KEGG_GLYCINE_SERINE_AND_THREONINE_METABOLISM		24	-0.229188	-1.32678	0.141104	0.256708	1	6405	tags=83%, list=60%, signal=210%
KEGG_STEROID_HORMONE_BIOSYNTHESIS	KEGG_STEROID_HORMONE_BIOSYNTHESIS		16	-0.27617	-1.32586	0.132797	0.25324	1	2376	tags=50%, list=22%, signal=64%
KEGG_GALACTOSE_METABOLISM	KEGG_GALACTOSE_METABOLISM		19	-0.251533	-1.32157	0.143451	0.253116	1	2916	tags=53%, list=28%, signal=72%
KEGG_PYRUVATE_METABOLISM	KEGG_PYRUVATE_METABOLISM		32	-0.19835	-1.29723	0.156746	0.272479	1	4526	tags=63%, list=43%, signal=109%
KEGG_GAP_JUNCTION	KEGG_GAP_JUNCTION		63	-0.139448	-1.28043	0.174853	0.286394	1	4753	tags=59%, list=45%, signal=106%
KEGG_N_GLYCAN_BIOSYNTHESIS	KEGG_N_GLYCAN_BIOSYNTHESIS		42	-0.168436	-1.27718	0.154989	0.285529	1	7050	tags=83%, list=67%, signal=248%
KEGG_GLYCEROPHOSPHOLIPID_METABOLISM	KEGG_GLYCEROPHOSPHOLIPID_METABOLISM		58	-0.139558	-1.26056	0.196544	0.299754	1	7296	tags=83%, list=69%, signal=265%
KEGG_GLYOXYLATE_AND_DICARBOXYLATE_METABOLISM	KEGG_GLYOXYLATE_AND_DICARBOXYLATE_METABOLISM		14	-0.280089	-1.2536	0.188437	0.303481	1	6873	tags=93%, list=65%, signal=264%
KEGG_GLYCOSAMINOGLYCAN_DEGRADATION	KEGG_GLYCOSAMINOGLYCAN_DEGRADATION		18	-0.238748	-1.21421	0.246347	0.347112	1	3949	tags=61%, list=37%, signal=97%
KEGG_PENTOSE_PHOSPHATE_PATHWAY	KEGG_PENTOSE_PHOSPHATE_PATHWAY		20	-0.219497	-1.20077	0.229376	0.358645	1	858	tags=30%, list=8%, signal=33%
KEGG_VALINE_LEUCINE_AND_ISOLEUCINE_DEGRADATION	KEGG_VALINE_LEUCINE_AND_ISOLEUCINE_DEGRADATION		40	-0.155857	-1.1997	0.215569	0.354678	1	8418	tags=95%, list=79%, signal=461%
KEGG_PORPHYRIN_AND_CHLOROPHYLL_METABOLISM	KEGG_PORPHYRIN_AND_CHLOROPHYLL_METABOLISM		23	-0.2105	-1.18049	0.238384	0.37497	1	6986	tags=87%, list=66%, signal=255%
KEGG_NICOTINATE_AND_NICOTINAMIDE_METABOLISM	KEGG_NICOTINATE_AND_NICOTINAMIDE_METABOLISM		19	-0.227841	-1.17384	0.247036	0.378196	1	6511	tags=84%, list=61%, signal=218%
KEGG_FATTY_ACID_METABOLISM	KEGG_FATTY_ACID_METABOLISM		31	-0.17207	-1.14837	0.291405	0.406325	1	7750	tags=90%, list=73%, signal=336%
KEGG_GLYCOSAMINOGLYCAN_BIOSYNTHESIS_HEPARAN_SULFATE	KEGG_GLYCOSAMINOGLYCAN_BIOSYNTHESIS_HEPARAN_SULFATE		20	-0.211049	-1.12682	0.304951	0.429919	1	8361	tags=100%, list=79%, signal=474%
KEGG_CIRCADIAN_RHYTHM_MAMMAL	KEGG_CIRCADIAN_RHYTHM_MAMMAL		11	-0.277445	-1.11783	0.300589	0.435901	1	5731	tags=82%, list=54%, signal=178%
KEGG_BETA_ALANINE_METABOLISM	KEGG_BETA_ALANINE_METABOLISM		18	-0.219942	-1.10197	0.327083	0.452642	1	5913	tags=78%, list=56%, signal=176%
KEGG_TASTE_TRANSDUCTION	KEGG_TASTE_TRANSDUCTION		18	-0.214645	-1.09592	0.331197	0.454862	1	5969	tags=78%, list=56%, signal=178%
KEGG_DRUG_METABOLISM_CYTOCHROME_P450	KEGG_DRUG_METABOLISM_CYTOCHROME_P450		30	-0.165193	-1.09061	0.342912	0.456237	1	4611	tags=60%, list=44%, signal=106%
KEGG_DORSO_VENTRAL_AXIS_FORMATION	KEGG_DORSO_VENTRAL_AXIS_FORMATION		20	-0.194967	-1.05812	0.357692	0.498478	1	8531	tags=100%, list=81%, signal=513%
KEGG_PROPANOATE_METABOLISM	KEGG_PROPANOATE_METABOLISM		28	-0.162572	-1.03596	0.378436	0.525973	1	7740	tags=89%, list=73%, signal=331%
KEGG_RENIN_ANGIOTENSIN_SYSTEM	KEGG_RENIN_ANGIOTENSIN_SYSTEM		12	-0.241036	-1.01396	0.412548	0.552713	1	1864	tags=42%, list=18%, signal=51%
KEGG_PANTOTHENATE_AND_COA_BIOSYNTHESIS	KEGG_PANTOTHENATE_AND_COA_BIOSYNTHESIS		12	-0.239626	-0.986994	0.472	0.589849	1	8057	tags=100%, list=76%, signal=417%
KEGG_TYROSINE_METABOLISM	KEGG_TYROSINE_METABOLISM		29	-0.152809	-0.981733	0.460123	0.591563	1	7152	tags=83%, list=68%, signal=254%
KEGG_VEGF_SIGNALING_PATHWAY	KEGG_VEGF_SIGNALING_PATHWAY		64	-0.103043	-0.955232	0.47817	0.629281	1	7025	tags=77%, list=66%, signal=226%
KEGG_SMALL_CELL_LUNG_CANCER	KEGG_SMALL_CELL_LUNG_CANCER		80	-0.0873204	-0.939197	0.528	0.647641	1	5173	tags=58%, list=49%, signal=112%
KEGG_MELANOMA	KEGG_MELANOMA		55	-0.105553	-0.921279	0.557505	0.669403	1	6784	tags=75%, list=64%, signal=206%
KEGG_STEROID_BIOSYNTHESIS	KEGG_STEROID_BIOSYNTHESIS		12	-0.217979	-0.915734	0.564257	0.671051	1	8286	tags=100%, list=78%, signal=459%
KEGG_BLADDER_CANCER	KEGG_BLADDER_CANCER		36	-0.127846	-0.912955	0.575697	0.667623	1	8360	tags=92%, list=79%, signal=434%
KEGG_TYPE_II_DIABETES_MELLITUS	KEGG_TYPE_II_DIABETES_MELLITUS		36	-0.128325	-0.908499	0.551859	0.667064	1	5413	tags=64%, list=51%, signal=130%
KEGG_ADIPOCYTOKINE_SIGNALING_PATHWAY	KEGG_ADIPOCYTOKINE_SIGNALING_PATHWAY		59	-0.100201	-0.894662	0.575701	0.682244	1	5767	tags=64%, list=54%, signal=141%
KEGG_GNRH_SIGNALING_PATHWAY	KEGG_GNRH_SIGNALING_PATHWAY		82	-0.0825796	-0.87307	0.579654	0.708824	1	7141	tags=76%, list=67%, signal=230%
KEGG_LONG_TERM_POTENTIATION	KEGG_LONG_TERM_POTENTIATION		54	-0.0982183	-0.866296	0.636179	0.711316	1	6419	tags=70%, list=61%, signal=178%
KEGG_PHENYLALANINE_METABOLISM	KEGG_PHENYLALANINE_METABOLISM		14	-0.185119	-0.854665	0.615538	0.722121	1	7121	tags=86%, list=67%, signal=261%
KEGG_GLUTATHIONE_METABOLISM	KEGG_GLUTATHIONE_METABOLISM		41	-0.108498	-0.824816	0.66	0.762283	1	4281	tags=51%, list=40%, signal=86%
KEGG_CYSTEINE_AND_METHIONINE_METABOLISM	KEGG_CYSTEINE_AND_METHIONINE_METABOLISM		24	-0.134404	-0.797281	0.736	0.79716	1	6524	tags=75%, list=62%, signal=195%
KEGG_REGULATION_OF_ACTIN_CYTOSKELETON	KEGG_REGULATION_OF_ACTIN_CYTOSKELETON		171	-0.049569	-0.754367	0.791748	0.852026	1	7660	tags=77%, list=72%, signal=274%
KEGG_PROSTATE_CANCER	KEGG_PROSTATE_CANCER		81	-0.0704949	-0.723401	0.8	0.88668	1	5667	tags=60%, list=54%, signal=129%
KEGG_ALANINE_ASPARTATE_AND_GLUTAMATE_METABOLISM	KEGG_ALANINE_ASPARTATE_AND_GLUTAMATE_METABOLISM		27	-0.107174	-0.663533	0.864542	0.952509	1	6714	tags=74%, list=63%, signal=202%
KEGG_SYSTEMIC_LUPUS_ERYTHEMATOSUS	KEGG_SYSTEMIC_LUPUS_ERYTHEMATOSUS		38	-0.0911789	-0.658423	0.894523	0.948313	1	4613	tags=53%, list=44%, signal=93%
KEGG_PURINE_METABOLISM	KEGG_PURINE_METABOLISM		126	-0.0487445	-0.645656	0.918164	0.951515	1	8737	tags=87%, list=82%, signal=493%
KEGG_LEUKOCYTE_TRANSENDOTHELIAL_MIGRATION	KEGG_LEUKOCYTE_TRANSENDOTHELIAL_MIGRATION		90	-0.0579913	-0.642002	0.923077	0.94566	1	9630	tags=97%, list=91%, signal=1056%
KEGG_AMYOTROPHIC_LATERAL_SCLEROSIS_ALS	KEGG_AMYOTROPHIC_LATERAL_SCLEROSIS_ALS		37	-0.0854447	-0.623902	0.925781	0.952498	1	8259	tags=86%, list=78%, signal=391%
KEGG_ADHERENS_JUNCTION	KEGG_ADHERENS_JUNCTION		71	-0.0599489	-0.596887	0.955426	0.96461	1	9663	tags=97%, list=91%, signal=1102%
KEGG_FOLATE_BIOSYNTHESIS	KEGG_FOLATE_BIOSYNTHESIS		8	-0.165986	-0.577942	0.97006	0.967632	1	2216	tags=38%, list=21%, signal=47%
KEGG_O_GLYCAN_BIOSYNTHESIS	KEGG_O_GLYCAN_BIOSYNTHESIS		19	-0.109798	-0.566244	0.958167	0.964719	1	3857	tags=47%, list=36%, signal=74%

## Sheet: gsea_report_kegg_na_pos_1456810
NAME	GS<br> follow link to MSigDB	GS DETAILS	SIZE	ES	NES	NOM p-val	FDR q-val	FWER p-val	RANK AT MAX	LEADING EDGE				NAME	NES
KEGG_SPLICEOSOME	KEGG_SPLICEOSOME	Details ...	92	0.367026	4.05832	0	0	0	6161	tags=95%, list=58%, signal=224%				KEGG_SPLICEOSOME	4.05832
KEGG_RIBOSOME	KEGG_RIBOSOME	Details ...	82	0.369593	3.92905	0	0	0	5931	tags=93%, list=56%, signal=209%				KEGG_RIBOSOME	3.92905
KEGG_CYTOSOLIC_DNA_SENSING_PATHWAY	KEGG_CYTOSOLIC_DNA_SENSING_PATHWAY	Details ...	34	0.501373	3.46426	0	0	0	2182	tags=71%, list=21%, signal=89%				KEGG_CYTOSOLIC_DNA_SENSING_PATHWAY	3.46426
KEGG_NOD_LIKE_RECEPTOR_SIGNALING_PATHWAY	KEGG_NOD_LIKE_RECEPTOR_SIGNALING_PATHWAY	Details ...	42	0.445335	3.45172	0	0	0	2614	tags=69%, list=25%, signal=91%				KEGG_NOD_LIKE_RECEPTOR_SIGNALING_PATHWAY	3.45172
KEGG_NUCLEOTIDE_EXCISION_REPAIR	KEGG_NUCLEOTIDE_EXCISION_REPAIR	Details ...	43	0.391021	3.06885	0	0	0	5234	tags=88%, list=49%, signal=174%				KEGG_NUCLEOTIDE_EXCISION_REPAIR	3.06885
KEGG_RIG_I_LIKE_RECEPTOR_SIGNALING_PATHWAY	KEGG_RIG_I_LIKE_RECEPTOR_SIGNALING_PATHWAY	Details ...	44	0.373825	2.8548	0	0.000275	0.002	2796	tags=64%, list=26%, signal=86%				KEGG_RIG_I_LIKE_RECEPTOR_SIGNALING_PATHWAY	2.8548
KEGG_T_CELL_RECEPTOR_SIGNALING_PATHWAY	KEGG_T_CELL_RECEPTOR_SIGNALING_PATHWAY	Details ...	92	0.252242	2.83131	0	0.000236	0.002	4373	tags=66%, list=41%, signal=112%				KEGG_T_CELL_RECEPTOR_SIGNALING_PATHWAY	2.83131
KEGG_CELL_CYCLE	KEGG_CELL_CYCLE	Details ...	108	0.230569	2.77858	0	0.000207	0.002	5231	tags=72%, list=49%, signal=141%				KEGG_CELL_CYCLE	2.77858
KEGG_PROTEASOME	KEGG_PROTEASOME	Details ...	41	0.364175	2.73932	0	0.000385	0.004	5973	tags=93%, list=56%, signal=212%				KEGG_PROTEASOME	2.73932
KEGG_RNA_DEGRADATION	KEGG_RNA_DEGRADATION	Details ...	49	0.325338	2.68024	0	0.000609	0.007	5215	tags=82%, list=49%, signal=160%				KEGG_RNA_DEGRADATION	2.68024
KEGG_TOLL_LIKE_RECEPTOR_SIGNALING_PATHWAY	KEGG_TOLL_LIKE_RECEPTOR_SIGNALING_PATHWAY	Details ...	76	0.253467	2.60108	0	0.000786	0.01	2908	tags=53%, list=27%, signal=72%				KEGG_TOLL_LIKE_RECEPTOR_SIGNALING_PATHWAY	2.60108
KEGG_AMINOACYL_TRNA_BIOSYNTHESIS	KEGG_AMINOACYL_TRNA_BIOSYNTHESIS	Details ...	32	0.371644	2.57345	0	0.000938	0.013	4680	tags=81%, list=44%, signal=145%				KEGG_AMINOACYL_TRNA_BIOSYNTHESIS	2.57345
KEGG_ANTIGEN_PROCESSING_AND_PRESENTATION	KEGG_ANTIGEN_PROCESSING_AND_PRESENTATION	Details ...	33	0.348029	2.38432	0	0.00212205	0.032	4348	tags=76%, list=41%, signal=128%				KEGG_ANTIGEN_PROCESSING_AND_PRESENTATION	2.38432
KEGG_UBIQUITIN_MEDIATED_PROTEOLYSIS	KEGG_UBIQUITIN_MEDIATED_PROTEOLYSIS	Details ...	118	0.187048	2.34656	0.00196464	0.00247148	0.039	7554	tags=90%, list=71%, signal=310%				KEGG_UBIQUITIN_MEDIATED_PROTEOLYSIS	2.34656
KEGG_PRIMARY_IMMUNODEFICIENCY	KEGG_PRIMARY_IMMUNODEFICIENCY	Details ...	24	0.395457	2.32547	0	0.0026415	0.044	1557	tags=54%, list=15%, signal=63%				KEGG_PRIMARY_IMMUNODEFICIENCY	2.32547
KEGG_DNA_REPLICATION	KEGG_DNA_REPLICATION	Details ...	32	0.337633	2.32513	0	0.00247641	0.044	6363	tags=94%, list=60%, signal=234%				KEGG_DNA_REPLICATION	2.32513
KEGG_NON_HOMOLOGOUS_END_JOINING	KEGG_NON_HOMOLOGOUS_END_JOINING	Details ...	11	0.564513	2.27927	0	0.00333879	0.063	1729	tags=73%, list=16%, signal=87%				KEGG_NON_HOMOLOGOUS_END_JOINING	2.27927
KEGG_HOMOLOGOUS_RECOMBINATION	KEGG_HOMOLOGOUS_RECOMBINATION	Details ...	25	0.359962	2.15324	0.002	0.00814619	0.153	6363	tags=96%, list=60%, signal=240%				KEGG_HOMOLOGOUS_RECOMBINATION	2.15324
KEGG_BASAL_TRANSCRIPTION_FACTORS	KEGG_BASAL_TRANSCRIPTION_FACTORS	Details ...	30	0.335735	2.15305	0	0.00771744	0.153	3867	tags=70%, list=37%, signal=110%				KEGG_BASAL_TRANSCRIPTION_FACTORS	2.15305
KEGG_PYRIMIDINE_METABOLISM	KEGG_PYRIMIDINE_METABOLISM	Details ...	80	0.204744	2.15123	0.00387597	0.00741379	0.155	7776	tags=94%, list=73%, signal=350%				KEGG_PYRIMIDINE_METABOLISM	2.15123
KEGG_EPITHELIAL_CELL_SIGNALING_IN_HELICOBACTER_PYLORI_INFECTION	KEGG_EPITHELIAL_CELL_SIGNALING_IN_HELICOBACTER_PYLORI_INFECTION		57	0.238431	2.11841	0.00206186	0.00834014	0.184	3619	tags=58%, list=34%, signal=87%				KEGG_EPITHELIAL_CELL_SIGNALING_IN_HELICOBACTER_PYLORI_INFECTION	2.11841
KEGG_APOPTOSIS	KEGG_APOPTOSIS		71	0.212466	2.06129	0	0.0121609	0.27	6714	tags=85%, list=63%, signal=229%				KEGG_APOPTOSIS	2.06129
KEGG_MISMATCH_REPAIR	KEGG_MISMATCH_REPAIR		22	0.354394	2.0125	0.00407332	0.0158732	0.344	6363	tags=95%, list=60%, signal=239%				KEGG_MISMATCH_REPAIR	2.0125
KEGG_ONE_CARBON_POOL_BY_FOLATE	KEGG_ONE_CARBON_POOL_BY_FOLATE		16	0.389894	1.88291	0.00390625	0.0334287	0.608	5143	tags=88%, list=49%, signal=170%				KEGG_ONE_CARBON_POOL_BY_FOLATE	1.88291
KEGG_TYPE_I_DIABETES_MELLITUS	KEGG_TYPE_I_DIABETES_MELLITUS		9	0.511687	1.86795	0.00992064	0.0351013	0.639	1645	tags=67%, list=16%, signal=79%				KEGG_TYPE_I_DIABETES_MELLITUS	1.86795
KEGG_CYTOKINE_CYTOKINE_RECEPTOR_INTERACTION	KEGG_CYTOKINE_CYTOKINE_RECEPTOR_INTERACTION		143	0.133095	1.84678	0.00808081	0.0374019	0.688	1645	tags=29%, list=16%, signal=33%				KEGG_CYTOKINE_CYTOKINE_RECEPTOR_INTERACTION	1.84678
KEGG_PATHOGENIC_ESCHERICHIA_COLI_INFECTION	KEGG_PATHOGENIC_ESCHERICHIA_COLI_INFECTION		41	0.230237	1.74372	0.0216535	0.0628268	0.876	8161	tags=100%, list=77%, signal=434%				KEGG_PATHOGENIC_ESCHERICHIA_COLI_INFECTION	1.74372
KEGG_LEISHMANIA_INFECTION	KEGG_LEISHMANIA_INFECTION		42	0.211568	1.69421	0.0139165	0.0775459	0.934	3567	tags=55%, list=34%, signal=82%				KEGG_LEISHMANIA_INFECTION	1.69421
KEGG_B_CELL_RECEPTOR_SIGNALING_PATHWAY	KEGG_B_CELL_RECEPTOR_SIGNALING_PATHWAY		65	0.171259	1.59678	0.0460251	0.118938	0.985	6995	tags=83%, list=66%, signal=243%				KEGG_B_CELL_RECEPTOR_SIGNALING_PATHWAY	1.59678
KEGG_NON_SMALL_CELL_LUNG_CANCER	KEGG_NON_SMALL_CELL_LUNG_CANCER		50	0.191175	1.57078	0.0544747	0.129517	0.99	8363	tags=98%, list=79%, signal=464%				KEGG_NON_SMALL_CELL_LUNG_CANCER	1.57078
KEGG_NATURAL_KILLER_CELL_MEDIATED_CYTOTOXICITY	KEGG_NATURAL_KILLER_CELL_MEDIATED_CYTOTOXICITY		74	0.151307	1.5652	0.0456349	0.129194	0.99	6995	tags=81%, list=66%, signal=237%				KEGG_NATURAL_KILLER_CELL_MEDIATED_CYTOTOXICITY	1.5652
KEGG_P53_SIGNALING_PATHWAY	KEGG_P53_SIGNALING_PATHWAY		57	0.172464	1.50905	0.0679612	0.16109	0.996	7101	tags=84%, list=67%, signal=254%				KEGG_P53_SIGNALING_PATHWAY	1.50905
KEGG_ENDOMETRIAL_CANCER	KEGG_ENDOMETRIAL_CANCER		47	0.186675	1.50898	0.0621118	0.156208	0.996	7495	tags=89%, list=71%, signal=304%				KEGG_ENDOMETRIAL_CANCER	1.50898
KEGG_ENDOCYTOSIS	KEGG_ENDOCYTOSIS		143	0.104168	1.42509	0.0925197	0.21822	1	4021	tags=48%, list=38%, signal=77%				KEGG_ENDOCYTOSIS	1.42509
KEGG_BASE_EXCISION_REPAIR	KEGG_BASE_EXCISION_REPAIR		32	0.20212	1.39182	0.110887	0.243026	1	6470	tags=81%, list=61%, signal=208%				KEGG_BASE_EXCISION_REPAIR	1.39182
KEGG_ERBB_SIGNALING_PATHWAY	KEGG_ERBB_SIGNALING_PATHWAY		81	0.132751	1.38164	0.125	0.246154	1	7495	tags=84%, list=71%, signal=285%				KEGG_ERBB_SIGNALING_PATHWAY	1.38164
KEGG_PHOSPHATIDYLINOSITOL_SIGNALING_SYSTEM	KEGG_PHOSPHATIDYLINOSITOL_SIGNALING_SYSTEM		61	0.139875	1.28327	0.161885	0.351379	1	8249	tags=92%, list=78%, signal=413%				KEGG_PHOSPHATIDYLINOSITOL_SIGNALING_SYSTEM	1.28327
KEGG_NEUROTROPHIN_SIGNALING_PATHWAY	KEGG_NEUROTROPHIN_SIGNALING_PATHWAY		113	0.10181	1.28067	0.205882	0.345383	1	7555	tags=81%, list=71%, signal=281%				KEGG_NEUROTROPHIN_SIGNALING_PATHWAY	1.28067
KEGG_SNARE_INTERACTIONS_IN_VESICULAR_TRANSPORT	KEGG_SNARE_INTERACTIONS_IN_VESICULAR_TRANSPORT		29	0.200413	1.27797	0.164634	0.34003	1	6282	tags=79%, list=59%, signal=194%				KEGG_SNARE_INTERACTIONS_IN_VESICULAR_TRANSPORT	1.27797
KEGG_PROTEIN_EXPORT	KEGG_PROTEIN_EXPORT		19	0.242677	1.24975	0.205941	0.368092	1	7467	tags=95%, list=71%, signal=321%				KEGG_PROTEIN_EXPORT	1.24975
KEGG_RNA_POLYMERASE	KEGG_RNA_POLYMERASE		27	0.202456	1.24107	0.190099	0.371329	1	8059	tags=96%, list=76%, signal=402%				KEGG_RNA_POLYMERASE	1.24107
KEGG_FC_GAMMA_R_MEDIATED_PHAGOCYTOSIS	KEGG_FC_GAMMA_R_MEDIATED_PHAGOCYTOSIS		84	0.112822	1.21645	0.223969	0.39605	1	7009	tags=77%, list=66%, signal=227%				KEGG_FC_GAMMA_R_MEDIATED_PHAGOCYTOSIS	1.21645
KEGG_TERPENOID_BACKBONE_BIOSYNTHESIS	KEGG_TERPENOID_BACKBONE_BIOSYNTHESIS		15	0.262179	1.20543	0.246154	0.403223	1	5699	tags=80%, list=54%, signal=173%				KEGG_TERPENOID_BACKBONE_BIOSYNTHESIS	1.20543
KEGG_JAK_STAT_SIGNALING_PATHWAY	KEGG_JAK_STAT_SIGNALING_PATHWAY		94	0.105102	1.18666	0.25	0.419859	1	7008	tags=77%, list=66%, signal=224%				KEGG_JAK_STAT_SIGNALING_PATHWAY	1.18666
KEGG_CHEMOKINE_SIGNALING_PATHWAY	KEGG_CHEMOKINE_SIGNALING_PATHWAY		142	0.0858583	1.168	0.244444	0.437502	1	2309	tags=30%, list=22%, signal=38%				KEGG_CHEMOKINE_SIGNALING_PATHWAY	1.168
KEGG_PROGESTERONE_MEDIATED_OOCYTE_MATURATION	KEGG_PROGESTERONE_MEDIATED_OOCYTE_MATURATION		74	0.11061	1.09889	0.348089	0.537471	1	2700	tags=36%, list=25%, signal=49%				KEGG_PROGESTERONE_MEDIATED_OOCYTE_MATURATION	1.09889
KEGG_CHRONIC_MYELOID_LEUKEMIA	KEGG_CHRONIC_MYELOID_LEUKEMIA		69	0.110391	1.06463	0.374745	0.584385	1	8661	tags=93%, list=82%, signal=506%				KEGG_CHRONIC_MYELOID_LEUKEMIA	1.06463
KEGG_ABC_TRANSPORTERS	KEGG_ABC_TRANSPORTERS		32	0.156004	1.0524	0.365546	0.594972	1	6295	tags=75%, list=59%, signal=184%				KEGG_ABC_TRANSPORTERS	1.0524
KEGG_FC_EPSILON_RI_SIGNALING_PATHWAY	KEGG_FC_EPSILON_RI_SIGNALING_PATHWAY		65	0.109341	1.03858	0.393375	0.606995	1	6995	tags=77%, list=66%, signal=225%				KEGG_FC_EPSILON_RI_SIGNALING_PATHWAY	1.03858
KEGG_MTOR_SIGNALING_PATHWAY	KEGG_MTOR_SIGNALING_PATHWAY		45	0.126129	1.00064	0.46516	0.663194	1	7377	tags=82%, list=70%, signal=270%				KEGG_MTOR_SIGNALING_PATHWAY	1.00064
KEGG_LYSINE_DEGRADATION	KEGG_LYSINE_DEGRADATION		40	0.130374	0.987937	0.449902	0.674044	1	7361	tags=83%, list=70%, signal=269%				KEGG_LYSINE_DEGRADATION	0.987937
KEGG_OOCYTE_MEIOSIS	KEGG_OOCYTE_MEIOSIS		93	0.0874083	0.966742	0.452191	0.701244	1	5231	tags=58%, list=49%, signal=114%				KEGG_OOCYTE_MEIOSIS	0.966742
KEGG_COLORECTAL_CANCER	KEGG_COLORECTAL_CANCER		59	0.106948	0.964278	0.483495	0.692526	1	6771	tags=75%, list=64%, signal=206%				KEGG_COLORECTAL_CANCER	0.964278
KEGG_RIBOFLAVIN_METABOLISM	KEGG_RIBOFLAVIN_METABOLISM		15	0.205919	0.959514	0.468687	0.688286	1	6294	tags=80%, list=59%, signal=197%				KEGG_RIBOFLAVIN_METABOLISM	0.959514
KEGG_GLYCOSYLPHOSPHATIDYLINOSITOL_GPI_ANCHOR_BIOSYNTHESIS	KEGG_GLYCOSYLPHOSPHATIDYLINOSITOL_GPI_ANCHOR_BIOSYNTHESIS		23	0.16271	0.929228	0.523232	0.732308	1	8410	tags=96%, list=79%, signal=463%				KEGG_GLYCOSYLPHOSPHATIDYLINOSITOL_GPI_ANCHOR_BIOSYNTHESIS	0.929228
KEGG_PANCREATIC_CANCER	KEGG_PANCREATIC_CANCER		66	0.0958569	0.926504	0.523077	0.723947	1	7495	tags=80%, list=71%, signal=273%				KEGG_PANCREATIC_CANCER	0.926504
KEGG_LIMONENE_AND_PINENE_DEGRADATION	KEGG_LIMONENE_AND_PINENE_DEGRADATION		10	0.224922	0.888796	0.605485	0.781008	1	7151	tags=90%, list=68%, signal=277%				KEGG_LIMONENE_AND_PINENE_DEGRADATION	0.888796
KEGG_PRION_DISEASES	KEGG_PRION_DISEASES		25	0.150184	0.884129	0.590909	0.775699	1	954	tags=24%, list=9%, signal=26%				KEGG_PRION_DISEASES	0.884129
KEGG_HEMATOPOIETIC_CELL_LINEAGE	KEGG_HEMATOPOIETIC_CELL_LINEAGE		47	0.107115	0.863616	0.623482	0.799958	1	1799	tags=28%, list=17%, signal=33%				KEGG_HEMATOPOIETIC_CELL_LINEAGE	0.863616
KEGG_SELENOAMINO_ACID_METABOLISM	KEGG_SELENOAMINO_ACID_METABOLISM		20	0.158708	0.857479	0.615063	0.797918	1	5735	tags=70%, list=54%, signal=152%				KEGG_SELENOAMINO_ACID_METABOLISM	0.857479
KEGG_VIBRIO_CHOLERAE_INFECTION	KEGG_VIBRIO_CHOLERAE_INFECTION		46	0.107117	0.854844	0.652344	0.790243	1	3244	tags=41%, list=31%, signal=59%				KEGG_VIBRIO_CHOLERAE_INFECTION	0.854844
KEGG_NITROGEN_METABOLISM	KEGG_NITROGEN_METABOLISM		9	0.221813	0.834017	0.676056	0.813509	1	7066	tags=89%, list=67%, signal=267%				KEGG_NITROGEN_METABOLISM	0.834017
KEGG_REGULATION_OF_AUTOPHAGY	KEGG_REGULATION_OF_AUTOPHAGY		19	0.158602	0.829691	0.687008	0.808461	1	7241	tags=84%, list=68%, signal=266%				KEGG_REGULATION_OF_AUTOPHAGY	0.829691
KEGG_DRUG_METABOLISM_OTHER_ENZYMES	KEGG_DRUG_METABOLISM_OTHER_ENZYMES		19	0.157332	0.826091	0.664047	0.802263	1	6697	tags=79%, list=63%, signal=214%				KEGG_DRUG_METABOLISM_OTHER_ENZYMES	0.826091
KEGG_ACUTE_MYELOID_LEUKEMIA	KEGG_ACUTE_MYELOID_LEUKEMIA		55	0.0927107	0.823855	0.677543	0.793481	1	7495	tags=80%, list=71%, signal=272%				KEGG_ACUTE_MYELOID_LEUKEMIA	0.823855
KEGG_HISTIDINE_METABOLISM	KEGG_HISTIDINE_METABOLISM		21	0.147966	0.815463	0.701195	0.795719	1	9026	tags=100%, list=85%, signal=675%				KEGG_HISTIDINE_METABOLISM	0.815463
KEGG_RENAL_CELL_CARCINOMA	KEGG_RENAL_CELL_CARCINOMA		66	0.0823768	0.786902	0.725252	0.828935	1	6995	tags=74%, list=66%, signal=217%				KEGG_RENAL_CELL_CARCINOMA	0.786902
KEGG_INOSITOL_PHOSPHATE_METABOLISM	KEGG_INOSITOL_PHOSPHATE_METABOLISM		43	0.100766	0.771273	0.754864	0.840467	1	7803	tags=84%, list=74%, signal=317%				KEGG_INOSITOL_PHOSPHATE_METABOLISM	0.771273
KEGG_VALINE_LEUCINE_AND_ISOLEUCINE_BIOSYNTHESIS	KEGG_VALINE_LEUCINE_AND_ISOLEUCINE_BIOSYNTHESIS		8	0.214944	0.743442	0.805941	0.869547	1	372	tags=25%, list=4%, signal=26%				KEGG_VALINE_LEUCINE_AND_ISOLEUCINE_BIOSYNTHESIS	0.743442
KEGG_PRIMARY_BILE_ACID_BIOSYNTHESIS	KEGG_PRIMARY_BILE_ACID_BIOSYNTHESIS		10	0.189131	0.738475	0.791579	0.864613	1	116	tags=20%, list=1%, signal=20%				KEGG_PRIMARY_BILE_ACID_BIOSYNTHESIS	0.738475
KEGG_VASOPRESSIN_REGULATED_WATER_REABSORPTION	KEGG_VASOPRESSIN_REGULATED_WATER_REABSORPTION		38	0.0997646	0.733814	0.82449	0.859141	1	2012	tags=29%, list=19%, signal=36%				KEGG_VASOPRESSIN_REGULATED_WATER_REABSORPTION	0.733814
KEGG_THYROID_CANCER	KEGG_THYROID_CANCER		26	0.119637	0.727895	0.803607	0.855698	1	8104	tags=88%, list=77%, signal=376%				KEGG_THYROID_CANCER	0.727895
KEGG_FRUCTOSE_AND_MANNOSE_METABOLISM	KEGG_FRUCTOSE_AND_MANNOSE_METABOLISM		32	0.108412	0.717396	0.807229	0.858429	1	1833	tags=28%, list=17%, signal=34%				KEGG_FRUCTOSE_AND_MANNOSE_METABOLISM	0.717396
KEGG_TIGHT_JUNCTION	KEGG_TIGHT_JUNCTION		100	0.0558974	0.642054	0.903614	0.931623	1	5979	tags=62%, list=56%, signal=141%				KEGG_TIGHT_JUNCTION	0.642054
KEGG_OLFACTORY_TRANSDUCTION	KEGG_OLFACTORY_TRANSDUCTION		22	0.0970807	0.546249	0.970414	0.986862	1	1380	tags=23%, list=13%, signal=26%				KEGG_OLFACTORY_TRANSDUCTION	0.546249
KEGG_INTESTINAL_IMMUNE_NETWORK_FOR_IGA_PRODUCTION	KEGG_INTESTINAL_IMMUNE_NETWORK_FOR_IGA_PRODUCTION		19	0.0867386	0.455439	0.998004	0.996423	1	9673	tags=100%, list=91%, signal=1152%				KEGG_INTESTINAL_IMMUNE_NETWORK_FOR_IGA_PRODUCTION	0.455439

## Sheet: gsea_report_bp_na_neg_145679896
NAME	GS<br> follow link to MSigDB	GS DETAILS	SIZE	ES	NES	NOM p-val	FDR q-val	FWER p-val	RANK AT MAX	LEADING EDGE
ANATOMICAL_STRUCTURE_DEVELOPMENT	ANATOMICAL_STRUCTURE_DEVELOPMENT	Details ...	711	-0.137827	-4.04989	0	0	0	2542	tags=37%, list=24%, signal=45%
SYSTEM_PROCESS	SYSTEM_PROCESS	Details ...	315	-0.194589	-3.97627	0	0	0	4356	tags=60%, list=41%, signal=99%
SYSTEM_DEVELOPMENT	SYSTEM_DEVELOPMENT	Details ...	606	-0.13509	-3.72417	0	0	0	2532	tags=37%, list=24%, signal=45%
ORGAN_DEVELOPMENT	ORGAN_DEVELOPMENT	Details ...	419	-0.162973	-3.69146	0	0	0	1882	tags=33%, list=18%, signal=39%
MULTICELLULAR_ORGANISMAL_DEVELOPMENT	MULTICELLULAR_ORGANISMAL_DEVELOPMENT	Details ...	723	-0.113146	-3.38725	0	0.00017	0.001	2532	tags=34%, list=24%, signal=42%
CELL_CELL_SIGNALING	CELL_CELL_SIGNALING	Details ...	217	-0.191792	-3.19085	0	0.000142	0.001	4405	tags=60%, list=42%, signal=101%
MUSCLE_DEVELOPMENT	MUSCLE_DEVELOPMENT	Details ...	83	-0.299516	-3.18195	0	0.000122	0.001	2851	tags=57%, list=27%, signal=77%
SKELETAL_DEVELOPMENT	SKELETAL_DEVELOPMENT	Details ...	72	-0.315875	-3.15325	0	0.000106	0.001	2268	tags=53%, list=21%, signal=67%
ANATOMICAL_STRUCTURE_MORPHOGENESIS	ANATOMICAL_STRUCTURE_MORPHOGENESIS	Details ...	269	-0.163262	-3.04469	0	9.45e-05	0.001	3631	tags=50%, list=34%, signal=74%
SYNAPTIC_TRANSMISSION	SYNAPTIC_TRANSMISSION	Details ...	84	-0.271684	-2.96439	0	8.51e-05	0.001	4081	tags=65%, list=39%, signal=106%
ORGAN_MORPHOGENESIS	ORGAN_MORPHOGENESIS	Details ...	104	-0.248808	-2.91924	0	7.73e-05	0.001	5335	tags=75%, list=50%, signal=150%
STRIATED_MUSCLE_CONTRACTION_GO_0006941	STRIATED_MUSCLE_CONTRACTION_GO_0006941	Details ...	11	-0.70391	-2.83899	0	0.000284	0.004	1219	tags=82%, list=12%, signal=92%
ION_TRANSPORT	ION_TRANSPORT	Details ...	111	-0.220036	-2.75102	0	0.000656	0.01	5519	tags=74%, list=52%, signal=153%
TRANSMISSION_OF_NERVE_IMPULSE	TRANSMISSION_OF_NERVE_IMPULSE	Details ...	94	-0.244598	-2.70183	0	0.000905	0.015	4081	tags=63%, list=39%, signal=101%
AMINE_METABOLIC_PROCESS	AMINE_METABOLIC_PROCESS	Details ...	111	-0.216469	-2.67986	0	0.000845	0.015	4316	tags=62%, list=41%, signal=104%
NERVOUS_SYSTEM_DEVELOPMENT	NERVOUS_SYSTEM_DEVELOPMENT	Details ...	256	-0.143246	-2.65663	0	0.000949	0.017	7043	tags=80%, list=66%, signal=234%
NEUROLOGICAL_SYSTEM_PROCESS	NEUROLOGICAL_SYSTEM_PROCESS	Details ...	186	-0.167292	-2.62146	0	0.00118585	0.023	4353	tags=58%, list=41%, signal=96%
GENERATION_OF_PRECURSOR_METABOLITES_AND_ENERGY	GENERATION_OF_PRECURSOR_METABOLITES_AND_ENERGY	Details ...	100	-0.212119	-2.49903	0	0.00276125	0.058	5613	tags=74%, list=53%, signal=156%
REGULATION_OF_GROWTH	REGULATION_OF_GROWTH	Details ...	43	-0.309308	-2.44166	0	0.00406739	0.09	5359	tags=81%, list=51%, signal=164%
REGULATION_OF_CELL_GROWTH	REGULATION_OF_CELL_GROWTH	Details ...	34	-0.348158	-2.40868	0	0.00498964	0.115	5359	tags=85%, list=51%, signal=172%
CATION_TRANSPORT	CATION_TRANSPORT		91	-0.217121	-2.3769	0	0.00579676	0.137	5519	tags=74%, list=52%, signal=152%
NITROGEN_COMPOUND_METABOLIC_PROCESS	NITROGEN_COMPOUND_METABOLIC_PROCESS		123	-0.180035	-2.36057	0	0.00587134	0.145	4316	tags=59%, list=41%, signal=98%
METAL_ION_TRANSPORT	METAL_ION_TRANSPORT		72	-0.230559	-2.29494	0	0.0085574	0.207	5519	tags=75%, list=52%, signal=156%
CALCIUM_INDEPENDENT_CELL_CELL_ADHESION	CALCIUM_INDEPENDENT_CELL_CELL_ADHESION		11	-0.548445	-2.26272	0.00193798	0.0104732	0.256	1901	tags=73%, list=18%, signal=89%
TRANSFORMING_GROWTH_FACTOR_BETA_RECEPTOR_SIGNALING_PATHWAY	TRANSFORMING_GROWTH_FACTOR_BETA_RECEPTOR_SIGNALING_PATHWAY		30	-0.335151	-2.25815	0	0.0104303	0.265	2110	tags=53%, list=20%, signal=66%
GROWTH	GROWTH		55	-0.259081	-2.25608	0.00192678	0.0101911	0.268	5359	tags=76%, list=51%, signal=154%
CARBOHYDRATE_METABOLIC_PROCESS	CARBOHYDRATE_METABOLIC_PROCESS		132	-0.1669	-2.22231	0.00207039	0.0120498	0.32	5637	tags=70%, list=53%, signal=147%
PATTERN_SPECIFICATION_PROCESS	PATTERN_SPECIFICATION_PROCESS		24	-0.377125	-2.20003	0.00204082	0.0133022	0.36	2194	tags=58%, list=21%, signal=73%
REGULATION_OF_HEART_CONTRACTION	REGULATION_OF_HEART_CONTRACTION		18	-0.422118	-2.14557	0.0040404	0.0189253	0.483	3187	tags=72%, list=30%, signal=103%
STRIATED_MUSCLE_DEVELOPMENT	STRIATED_MUSCLE_DEVELOPMENT		37	-0.294381	-2.13323	0	0.0195853	0.506	1474	tags=43%, list=14%, signal=50%
GLAND_DEVELOPMENT	GLAND_DEVELOPMENT		10	-0.545468	-2.10939	0.00392927	0.0225992	0.576	584	tags=60%, list=6%, signal=63%
POTASSIUM_ION_TRANSPORT	POTASSIUM_ION_TRANSPORT		34	-0.307568	-2.10763	0.00203666	0.0221823	0.584	5476	tags=82%, list=52%, signal=170%
AMINE_CATABOLIC_PROCESS	AMINE_CATABOLIC_PROCESS		22	-0.377799	-2.10376	0	0.0220919	0.595	4192	tags=77%, list=40%, signal=128%
REGULATION_OF_MUSCLE_CONTRACTION	REGULATION_OF_MUSCLE_CONTRACTION		12	-0.495801	-2.1024	0	0.0215926	0.597	934	tags=58%, list=9%, signal=64%
NEGATIVE_REGULATION_OF_GROWTH	NEGATIVE_REGULATION_OF_GROWTH		31	-0.317626	-2.1004	0.00212314	0.0212643	0.601	5188	tags=81%, list=49%, signal=158%
CELL_SURFACE_RECEPTOR_LINKED_SIGNAL_TRANSDUCTION_GO_0007166	CELL_SURFACE_RECEPTOR_LINKED_SIGNAL_TRANSDUCTION_GO_0007166		384	-0.0944715	-2.08132	0.004	0.0234681	0.643	3229	tags=40%, list=30%, signal=55%
VASCULATURE_DEVELOPMENT	VASCULATURE_DEVELOPMENT		44	-0.267517	-2.07211	0.00403226	0.0243807	0.67	2475	tags=50%, list=23%, signal=65%
HEART_DEVELOPMENT	HEART_DEVELOPMENT		24	-0.350592	-2.07009	0.002	0.0240283	0.677	6446	tags=96%, list=61%, signal=244%
MONOVALENT_INORGANIC_CATION_TRANSPORT	MONOVALENT_INORGANIC_CATION_TRANSPORT		55	-0.233673	-2.06113	0.00196464	0.0246869	0.695	5049	tags=71%, list=48%, signal=135%
NEURON_DIFFERENTIATION	NEURON_DIFFERENTIATION		60	-0.223515	-2.04649	0.0037037	0.0263963	0.73	6473	tags=83%, list=61%, signal=213%
SKELETAL_MUSCLE_DEVELOPMENT	SKELETAL_MUSCLE_DEVELOPMENT		30	-0.309008	-2.0389	0	0.0271332	0.747	1327	tags=43%, list=13%, signal=49%
ENERGY_DERIVATION_BY_OXIDATION_OF_ORGANIC_COMPOUNDS	ENERGY_DERIVATION_BY_OXIDATION_OF_ORGANIC_COMPOUNDS		33	-0.294337	-2.03115	0.00383877	0.0275931	0.757	4275	tags=70%, list=40%, signal=117%
REGULATION_OF_TRANSFORMING_GROWTH_FACTOR_BETA_RECEPTOR_SIGNALING_PATHWAY	REGULATION_OF_TRANSFORMING_GROWTH_FACTOR_BETA_RECEPTOR_SIGNALING_PATHWAY		13	-0.463844	-1.98425	0	0.0358548	0.853	1612	tags=62%, list=15%, signal=72%
NEURON_DEVELOPMENT	NEURON_DEVELOPMENT		50	-0.230001	-1.91124	0.0182556	0.0539001	0.945	6473	tags=84%, list=61%, signal=215%
AMINO_ACID_CATABOLIC_PROCESS	AMINO_ACID_CATABOLIC_PROCESS		20	-0.354957	-1.90617	0.00589391	0.054045	0.95	4192	tags=75%, list=40%, signal=124%
CELL_MIGRATION	CELL_MIGRATION		66	-0.197531	-1.89495	0.00980392	0.0566333	0.957	5785	tags=74%, list=55%, signal=163%
LIPID_METABOLIC_PROCESS	LIPID_METABOLIC_PROCESS		228	-0.108695	-1.87336	0.0078125	0.0626822	0.967	5703	tags=64%, list=54%, signal=137%
REGULATION_OF_ANGIOGENESIS	REGULATION_OF_ANGIOGENESIS		21	-0.338505	-1.86627	0.00742115	0.063851	0.972	2475	tags=57%, list=23%, signal=74%
REGIONALIZATION	REGIONALIZATION		11	-0.462906	-1.85429	0.011976	0.06708	0.978	2806	tags=73%, list=26%, signal=99%
ENZYME_LINKED_RECEPTOR_PROTEIN_SIGNALING_PATHWAY	ENZYME_LINKED_RECEPTOR_PROTEIN_SIGNALING_PATHWAY		117	-0.144754	-1.84647	0.00821355	0.0687205	0.979	3373	tags=46%, list=32%, signal=67%
NITROGEN_COMPOUND_CATABOLIC_PROCESS	NITROGEN_COMPOUND_CATABOLIC_PROCESS		24	-0.31333	-1.83887	0.00585938	0.0701917	0.984	4192	tags=71%, list=40%, signal=117%
AEROBIC_RESPIRATION	AEROBIC_RESPIRATION		15	-0.397857	-1.83758	0.0102249	0.0692811	0.985	3560	tags=73%, list=34%, signal=110%
ANGIOGENESIS	ANGIOGENESIS		37	-0.253779	-1.83492	0.0163934	0.0689833	0.987	2475	tags=49%, list=23%, signal=63%
CELLULAR_RESPIRATION	CELLULAR_RESPIRATION		19	-0.348796	-1.80835	0.00803213	0.0791196	0.992	3560	tags=68%, list=34%, signal=103%
CELL_CELL_ADHESION	CELL_CELL_ADHESION		57	-0.202712	-1.80083	0.0101626	0.0811092	0.995	2325	tags=42%, list=22%, signal=54%
AMINO_SUGAR_METABOLIC_PROCESS	AMINO_SUGAR_METABOLIC_PROCESS		12	-0.416659	-1.79558	0.0144928	0.0819823	0.995	4419	tags=83%, list=42%, signal=143%
CAMP_MEDIATED_SIGNALING	CAMP_MEDIATED_SIGNALING		31	-0.271927	-1.79286	0.0220884	0.0817568	0.995	4304	tags=68%, list=41%, signal=114%
TRANSMEMBRANE_RECEPTOR_PROTEIN_SERINE_THREONINE_KINASE_SIGNALING_PATHWAY	TRANSMEMBRANE_RECEPTOR_PROTEIN_SERINE_THREONINE_KINASE_SIGNALING_PATHWAY		39	-0.237641	-1.78639	0.0155642	0.0831477	0.996	2110	tags=44%, list=20%, signal=54%
REGULATION_OF_NEUROTRANSMITTER_LEVELS	REGULATION_OF_NEUROTRANSMITTER_LEVELS		17	-0.35436	-1.77161	0.0277264	0.0885808	0.998	4353	tags=76%, list=41%, signal=130%
AMINO_ACID_TRANSPORT	AMINO_ACID_TRANSPORT		21	-0.324598	-1.76468	0.0152964	0.0902995	0.998	2622	tags=57%, list=25%, signal=76%
BRAIN_DEVELOPMENT	BRAIN_DEVELOPMENT		35	-0.246874	-1.75786	0.018595	0.0923121	0.998	6473	tags=86%, list=61%, signal=220%
EMBRYONIC_MORPHOGENESIS	EMBRYONIC_MORPHOGENESIS		14	-0.38735	-1.7536	0.0167364	0.0925741	0.998	1956	tags=57%, list=18%, signal=70%
CELLULAR_LIPID_METABOLIC_PROCESS	CELLULAR_LIPID_METABOLIC_PROCESS		180	-0.107897	-1.73797	0.020202	0.0985776	1	5703	tags=64%, list=54%, signal=137%
BIOGENIC_AMINE_METABOLIC_PROCESS	BIOGENIC_AMINE_METABOLIC_PROCESS		11	-0.42869	-1.73649	0.0258964	0.0977998	1	3168	tags=73%, list=30%, signal=104%
GENERATION_OF_NEURONS	GENERATION_OF_NEURONS		67	-0.181106	-1.73515	0.0339321	0.097113	1	6473	tags=79%, list=61%, signal=202%
COFACTOR_BIOSYNTHETIC_PROCESS	COFACTOR_BIOSYNTHETIC_PROCESS		21	-0.309145	-1.72688	0.0179283	0.0996497	1	6820	tags=95%, list=64%, signal=267%
AMINO_ACID_DERIVATIVE_METABOLIC_PROCESS	AMINO_ACID_DERIVATIVE_METABOLIC_PROCESS		18	-0.335278	-1.72284	0.0234043	0.100336	1	2340	tags=56%, list=22%, signal=71%
TISSUE_DEVELOPMENT	TISSUE_DEVELOPMENT		107	-0.143495	-1.71981	0.0334646	0.100319	1	1664	tags=30%, list=16%, signal=35%
AMINO_ACID_AND_DERIVATIVE_METABOLIC_PROCESS	AMINO_ACID_AND_DERIVATIVE_METABOLIC_PROCESS		81	-0.162362	-1.70391	0.0260521	0.106768	1	5486	tags=68%, list=52%, signal=140%
CARBOXYLIC_ACID_TRANSPORT	CARBOXYLIC_ACID_TRANSPORT		31	-0.254103	-1.69548	0.0188285	0.109667	1	2784	tags=52%, list=26%, signal=70%
G_PROTEIN_SIGNALING_COUPLED_TO_CAMP_NUCLEOTIDE_SECOND_MESSENGER	G_PROTEIN_SIGNALING_COUPLED_TO_CAMP_NUCLEOTIDE_SECOND_MESSENGER		30	-0.261118	-1.69293	0.0258964	0.109718	1	4304	tags=67%, list=41%, signal=112%
ELECTRON_TRANSPORT_GO_0006118	ELECTRON_TRANSPORT_GO_0006118		43	-0.215176	-1.69154	0.0356436	0.108983	1	5613	tags=74%, list=53%, signal=158%
AMINE_TRANSPORT	AMINE_TRANSPORT		30	-0.253243	-1.68054	0.0287908	0.114161	1	2622	tags=50%, list=25%, signal=66%
CYCLIC_NUCLEOTIDE_MEDIATED_SIGNALING	CYCLIC_NUCLEOTIDE_MEDIATED_SIGNALING		43	-0.212947	-1.67023	0.0236052	0.118658	1	4405	tags=63%, list=42%, signal=107%
AMINO_ACID_METABOLIC_PROCESS	AMINO_ACID_METABOLIC_PROCESS		63	-0.183036	-1.66094	0.0407332	0.12293	1	7152	tags=86%, list=68%, signal=262%
G_PROTEIN_SIGNALING_COUPLED_TO_CYCLIC_NUCLEOTIDE_SECOND_MESSENGER	G_PROTEIN_SIGNALING_COUPLED_TO_CYCLIC_NUCLEOTIDE_SECOND_MESSENGER		41	-0.21917	-1.65758	0.0504202	0.123182	1	4405	tags=63%, list=42%, signal=108%
AMINE_BIOSYNTHETIC_PROCESS	AMINE_BIOSYNTHETIC_PROCESS		10	-0.417342	-1.64217	0.0400763	0.131647	1	5117	tags=90%, list=48%, signal=174%
NEGATIVE_REGULATION_OF_PHOSPHATE_METABOLIC_PROCESS	NEGATIVE_REGULATION_OF_PHOSPHATE_METABOLIC_PROCESS		11	-0.412227	-1.63961	0.0484848	0.131744	1	4305	tags=82%, list=41%, signal=138%
ORGANIC_ACID_TRANSPORT	ORGANIC_ACID_TRANSPORT		31	-0.254103	-1.63922	0.0444444	0.130279	1	2784	tags=52%, list=26%, signal=70%
CELLULAR_CARBOHYDRATE_METABOLIC_PROCESS	CELLULAR_CARBOHYDRATE_METABOLIC_PROCESS		93	-0.146556	-1.63897	0.0406504	0.128831	1	5637	tags=68%, list=53%, signal=144%
SYNAPTOGENESIS	SYNAPTOGENESIS		12	-0.38552	-1.61579	0.0501002	0.142366	1	5631	tags=92%, list=53%, signal=196%
MYOBLAST_DIFFERENTIATION	MYOBLAST_DIFFERENTIATION		17	-0.334594	-1.61295	0.0530786	0.142638	1	824	tags=41%, list=8%, signal=45%
SECOND_MESSENGER_MEDIATED_SIGNALING	SECOND_MESSENGER_MEDIATED_SIGNALING		74	-0.156902	-1.60222	0.0469388	0.148472	1	3217	tags=46%, list=30%, signal=66%
G_PROTEIN_COUPLED_RECEPTOR_PROTEIN_SIGNALING_PATHWAY	G_PROTEIN_COUPLED_RECEPTOR_PROTEIN_SIGNALING_PATHWAY		160	-0.110516	-1.59155	0.0588235	0.154661	1	3217	tags=41%, list=30%, signal=58%
REGULATION_OF_BIOLOGICAL_QUALITY	REGULATION_OF_BIOLOGICAL_QUALITY		275	-0.0838087	-1.59038	0.0727969	0.153611	1	6916	tags=73%, list=65%, signal=206%
RESPONSE_TO_HYPOXIA	RESPONSE_TO_HYPOXIA		24	-0.27054	-1.58699	0.0572597	0.154277	1	2879	tags=54%, list=27%, signal=74%
RESPONSE_TO_EXTRACELLULAR_STIMULUS	RESPONSE_TO_EXTRACELLULAR_STIMULUS		21	-0.289719	-1.57359	0.0584795	0.162766	1	5008	tags=76%, list=47%, signal=144%
NEURITE_DEVELOPMENT	NEURITE_DEVELOPMENT		43	-0.203696	-1.57032	0.0501002	0.16349	1	6473	tags=81%, list=61%, signal=208%
FOCAL_ADHESION_FORMATION	FOCAL_ADHESION_FORMATION		10	-0.41154	-1.56147	0.0470348	0.168259	1	942	tags=50%, list=9%, signal=55%
CENTRAL_NERVOUS_SYSTEM_DEVELOPMENT	CENTRAL_NERVOUS_SYSTEM_DEVELOPMENT		76	-0.150101	-1.55496	0.0693277	0.171457	1	6784	tags=79%, list=64%, signal=218%
SENSORY_ORGAN_DEVELOPMENT	SENSORY_ORGAN_DEVELOPMENT		12	-0.370963	-1.55457	0.0542636	0.169972	1	5785	tags=92%, list=55%, signal=202%
AXON_GUIDANCE	AXON_GUIDANCE		16	-0.326909	-1.54015	0.048218	0.179718	1	6473	tags=94%, list=61%, signal=241%
GLYCOPROTEIN_METABOLIC_PROCESS	GLYCOPROTEIN_METABOLIC_PROCESS		69	-0.157591	-1.53664	0.0601942	0.181096	1	5250	tags=65%, list=50%, signal=128%
ANATOMICAL_STRUCTURE_FORMATION	ANATOMICAL_STRUCTURE_FORMATION		44	-0.199051	-1.52788	0.0652632	0.186409	1	2475	tags=43%, list=23%, signal=56%
CELL_SUBSTRATE_ADHESION	CELL_SUBSTRATE_ADHESION		33	-0.222118	-1.52163	0.0509165	0.18981	1	7605	tags=94%, list=72%, signal=332%
HEME_BIOSYNTHETIC_PROCESS	HEME_BIOSYNTHETIC_PROCESS		10	-0.393252	-1.51407	0.0730223	0.194409	1	6431	tags=100%, list=61%, signal=254%
INSULIN_RECEPTOR_SIGNALING_PATHWAY	INSULIN_RECEPTOR_SIGNALING_PATHWAY		17	-0.310384	-1.50633	0.0829959	0.198816	1	5441	tags=82%, list=51%, signal=169%
CELL_MATRIX_ADHESION	CELL_MATRIX_ADHESION		32	-0.220197	-1.50524	0.084453	0.197738	1	7605	tags=94%, list=72%, signal=332%
RESPONSE_TO_NUTRIENT_LEVELS	RESPONSE_TO_NUTRIENT_LEVELS		17	-0.29809	-1.50377	0.0583658	0.196955	1	4948	tags=76%, list=47%, signal=143%
NEGATIVE_REGULATION_OF_PHOSPHORYLATION	NEGATIVE_REGULATION_OF_PHOSPHORYLATION		10	-0.393989	-1.49826	0.0793651	0.199755	1	4305	tags=80%, list=41%, signal=135%
BONE_REMODELING	BONE_REMODELING		18	-0.287914	-1.4879	0.0747475	0.206619	1	1664	tags=44%, list=16%, signal=53%
RESPONSE_TO_NUTRIENT	RESPONSE_TO_NUTRIENT		11	-0.367787	-1.48639	0.0751445	0.206058	1	5738	tags=91%, list=54%, signal=198%
HEMOSTASIS	HEMOSTASIS		25	-0.246818	-1.48569	0.0753564	0.204718	1	4595	tags=68%, list=43%, signal=120%
REGULATION_OF_CELL_DIFFERENTIATION	REGULATION_OF_CELL_DIFFERENTIATION		42	-0.193083	-1.48447	0.0824742	0.203768	1	6790	tags=83%, list=64%, signal=231%
MUSCLE_CELL_DIFFERENTIATION	MUSCLE_CELL_DIFFERENTIATION		20	-0.272808	-1.48209	0.0772277	0.204035	1	824	tags=35%, list=8%, signal=38%
MEMBRANE_LIPID_METABOLIC_PROCESS	MEMBRANE_LIPID_METABOLIC_PROCESS		79	-0.140321	-1.47904	0.0781563	0.204768	1	7106	tags=81%, list=67%, signal=244%
GLYCOLIPID_METABOLIC_PROCESS	GLYCOLIPID_METABOLIC_PROCESS		14	-0.32963	-1.47878	0.0759013	0.203149	1	3323	tags=64%, list=31%, signal=94%
G_PROTEIN_SIGNALING_ADENYLATE_CYCLASE_ACTIVATING_PATHWAY	G_PROTEIN_SIGNALING_ADENYLATE_CYCLASE_ACTIVATING_PATHWAY		11	-0.37228	-1.47618	0.09375	0.203471	1	2802	tags=64%, list=26%, signal=86%
CARBOXYLIC_ACID_METABOLIC_PROCESS	CARBOXYLIC_ACID_METABOLIC_PROCESS		136	-0.108668	-1.47617	0.0635246	0.201604	1	3148	tags=40%, list=30%, signal=57%
VACUOLE_ORGANIZATION_AND_BIOGENESIS	VACUOLE_ORGANIZATION_AND_BIOGENESIS		12	-0.349828	-1.46477	0.0944558	0.209845	1	5126	tags=83%, list=48%, signal=161%
CALCIUM_ION_TRANSPORT	CALCIUM_ION_TRANSPORT		18	-0.28691	-1.44304	0.0774059	0.227947	1	2263	tags=50%, list=21%, signal=63%
PROTEIN_AMINO_ACID_ADP_RIBOSYLATION	PROTEIN_AMINO_ACID_ADP_RIBOSYLATION		10	-0.367716	-1.43787	0.0934783	0.230382	1	4583	tags=80%, list=43%, signal=141%
CELL_MATURATION	CELL_MATURATION		14	-0.3137	-1.42727	0.105461	0.239021	1	5761	tags=86%, list=54%, signal=188%
NEGATIVE_REGULATION_OF_ANGIOGENESIS	NEGATIVE_REGULATION_OF_ANGIOGENESIS		10	-0.369209	-1.42707	0.0947581	0.237072	1	2449	tags=60%, list=23%, signal=78%
AXONOGENESIS	AXONOGENESIS		34	-0.205267	-1.42606	0.0873181	0.236019	1	4064	tags=59%, list=38%, signal=95%
COFACTOR_METABOLIC_PROCESS	COFACTOR_METABOLIC_PROCESS		50	-0.172115	-1.4255	0.0980392	0.234507	1	7295	tags=86%, list=69%, signal=275%
ORGANIC_ACID_METABOLIC_PROCESS	ORGANIC_ACID_METABOLIC_PROCESS		138	-0.10275	-1.42158	0.088843	0.236176	1	3148	tags=40%, list=30%, signal=56%
OXYGEN_AND_REACTIVE_OXYGEN_SPECIES_METABOLIC_PROCESS	OXYGEN_AND_REACTIVE_OXYGEN_SPECIES_METABOLIC_PROCESS		14	-0.307034	-1.41917	0.102467	0.236563	1	5075	tags=79%, list=48%, signal=151%
COFACTOR_CATABOLIC_PROCESS	COFACTOR_CATABOLIC_PROCESS		10	-0.364304	-1.41568	0.0986193	0.237968	1	3560	tags=70%, list=34%, signal=105%
SPHINGOLIPID_METABOLIC_PROCESS	SPHINGOLIPID_METABOLIC_PROCESS		23	-0.242718	-1.39409	0.0970297	0.258006	1	7106	tags=91%, list=67%, signal=277%
TISSUE_REMODELING	TISSUE_REMODELING		19	-0.264507	-1.38123	0.117284	0.269412	1	1664	tags=42%, list=16%, signal=50%
NOTCH_SIGNALING_PATHWAY	NOTCH_SIGNALING_PATHWAY		11	-0.342928	-1.37812	0.124197	0.270565	1	6001	tags=91%, list=57%, signal=210%
NEGATIVE_REGULATION_OF_CELL_DIFFERENTIATION	NEGATIVE_REGULATION_OF_CELL_DIFFERENTIATION		22	-0.248148	-1.37497	0.115308	0.271746	1	1711	tags=41%, list=16%, signal=49%
EXTRACELLULAR_STRUCTURE_ORGANIZATION_AND_BIOGENESIS	EXTRACELLULAR_STRUCTURE_ORGANIZATION_AND_BIOGENESIS		23	-0.236999	-1.36662	0.115914	0.278773	1	5785	tags=78%, list=55%, signal=172%
LYSOSOME_ORGANIZATION_AND_BIOGENESIS	LYSOSOME_ORGANIZATION_AND_BIOGENESIS		11	-0.334628	-1.35579	0.126953	0.288852	1	5126	tags=82%, list=48%, signal=158%
DEPHOSPHORYLATION	DEPHOSPHORYLATION		63	-0.142994	-1.34651	0.119691	0.29698	1	8246	tags=92%, list=78%, signal=413%
SPHINGOID_METABOLIC_PROCESS	SPHINGOID_METABOLIC_PROCESS		10	-0.345988	-1.33153	0.138947	0.312774	1	5872	tags=90%, list=55%, signal=202%
NEUROGENESIS	NEUROGENESIS		76	-0.126666	-1.31999	0.159091	0.324666	1	6473	tags=74%, list=61%, signal=188%
GLYCOPROTEIN_CATABOLIC_PROCESS	GLYCOPROTEIN_CATABOLIC_PROCESS		12	-0.309883	-1.31567	0.167028	0.327448	1	4666	tags=75%, list=44%, signal=134%
TUBE_MORPHOGENESIS	TUBE_MORPHOGENESIS		11	-0.322427	-1.31463	0.150198	0.326171	1	441	tags=36%, list=4%, signal=38%
REGULATION_OF_MYELOID_CELL_DIFFERENTIATION	REGULATION_OF_MYELOID_CELL_DIFFERENTIATION		14	-0.296351	-1.31317	0.161417	0.325366	1	5188	tags=79%, list=49%, signal=154%
DEVELOPMENTAL_MATURATION	DEVELOPMENTAL_MATURATION		16	-0.271418	-1.31277	0.140787	0.32331	1	5074	tags=75%, list=48%, signal=144%
SULFUR_METABOLIC_PROCESS	SULFUR_METABOLIC_PROCESS		27	-0.205734	-1.30926	0.169043	0.32527	1	2927	tags=48%, list=28%, signal=66%
POLYSACCHARIDE_METABOLIC_PROCESS	POLYSACCHARIDE_METABOLIC_PROCESS		11	-0.328141	-1.30628	0.162651	0.326629	1	3269	tags=64%, list=31%, signal=92%
TRANSMEMBRANE_RECEPTOR_PROTEIN_TYROSINE_KINASE_SIGNALING_PATHWAY	TRANSMEMBRANE_RECEPTOR_PROTEIN_TYROSINE_KINASE_SIGNALING_PATHWAY		72	-0.126924	-1.3059	0.156823	0.324691	1	3373	tags=44%, list=32%, signal=65%
REGULATION_OF_BLOOD_PRESSURE	REGULATION_OF_BLOOD_PRESSURE		12	-0.311364	-1.30255	0.165029	0.326315	1	1120	tags=42%, list=11%, signal=47%
MYELOID_CELL_DIFFERENTIATION	MYELOID_CELL_DIFFERENTIATION		28	-0.205955	-1.29954	0.157692	0.327754	1	7660	tags=93%, list=72%, signal=335%
ADENYLATE_CYCLASE_ACTIVATION	ADENYLATE_CYCLASE_ACTIVATION		10	-0.335847	-1.29794	0.143137	0.327307	1	2802	tags=60%, list=26%, signal=82%
DI__TRI_VALENT_INORGANIC_CATION_TRANSPORT	DI__TRI_VALENT_INORGANIC_CATION_TRANSPORT		23	-0.221814	-1.29082	0.163968	0.333872	1	5485	tags=74%, list=52%, signal=153%
BLOOD_COAGULATION	BLOOD_COAGULATION		23	-0.218885	-1.2771	0.186722	0.34933	1	4595	tags=65%, list=43%, signal=115%
SENSORY_PERCEPTION	SENSORY_PERCEPTION		93	-0.113066	-1.27373	0.170974	0.351177	1	4622	tags=55%, list=44%, signal=96%
REGULATION_OF_NEURON_APOPTOSIS	REGULATION_OF_NEURON_APOPTOSIS		12	-0.305928	-1.26963	0.174168	0.354114	1	6473	tags=92%, list=61%, signal=235%
COAGULATION	COAGULATION		23	-0.218885	-1.25016	0.195473	0.377314	1	4595	tags=65%, list=43%, signal=115%
ION_HOMEOSTASIS	ION_HOMEOSTASIS		77	-0.12278	-1.25005	0.200397	0.374863	1	1461	tags=26%, list=14%, signal=30%
CELLULAR_MORPHOGENESIS_DURING_DIFFERENTIATION	CELLULAR_MORPHOGENESIS_DURING_DIFFERENTIATION		38	-0.169613	-1.24838	0.200811	0.374628	1	4064	tags=55%, list=38%, signal=89%
VITAMIN_METABOLIC_PROCESS	VITAMIN_METABOLIC_PROCESS		14	-0.273707	-1.23465	0.190083	0.390889	1	4671	tags=71%, list=44%, signal=128%
CELL_PROJECTION_BIOGENESIS	CELL_PROJECTION_BIOGENESIS		22	-0.219996	-1.22777	0.23374	0.398141	1	4897	tags=68%, list=46%, signal=127%
HEME_METABOLIC_PROCESS	HEME_METABOLIC_PROCESS		11	-0.302286	-1.22285	0.212476	0.402314	1	6431	tags=91%, list=61%, signal=231%
TUBE_DEVELOPMENT	TUBE_DEVELOPMENT		12	-0.29212	-1.21731	0.212644	0.407431	1	441	tags=33%, list=4%, signal=35%
NEGATIVE_REGULATION_OF_TRANSPORT	NEGATIVE_REGULATION_OF_TRANSPORT		13	-0.275099	-1.21373	0.224742	0.41016	1	7682	tags=100%, list=73%, signal=364%
CARBOHYDRATE_TRANSPORT	CARBOHYDRATE_TRANSPORT		13	-0.273987	-1.21325	0.207101	0.408072	1	4435	tags=69%, list=42%, signal=119%
GLYCOSPHINGOLIPID_METABOLIC_PROCESS	GLYCOSPHINGOLIPID_METABOLIC_PROCESS		11	-0.296236	-1.20918	0.22288	0.411316	1	6495	tags=91%, list=61%, signal=235%
GLUCOSE_METABOLIC_PROCESS	GLUCOSE_METABOLIC_PROCESS		21	-0.215926	-1.2038	0.230616	0.416572	1	7301	tags=90%, list=69%, signal=291%
POSITIVE_REGULATION_OF_CELL_CYCLE	POSITIVE_REGULATION_OF_CELL_CYCLE		14	-0.266947	-1.20207	0.232	0.416218	1	960	tags=36%, list=9%, signal=39%
NEGATIVE_REGULATION_OF_TRANSCRIPTION_FROM_RNA_POLYMERASE_II_PROMOTER	NEGATIVE_REGULATION_OF_TRANSCRIPTION_FROM_RNA_POLYMERASE_II_PROMOTER		57	-0.133641	-1.1991	0.244533	0.417816	1	8441	tags=93%, list=80%, signal=456%
SODIUM_ION_TRANSPORT	SODIUM_ION_TRANSPORT		10	-0.307476	-1.18801	0.229474	0.432097	1	984	tags=40%, list=9%, signal=44%
TISSUE_MORPHOGENESIS	TISSUE_MORPHOGENESIS		12	-0.281816	-1.18797	0.230928	0.429388	1	550	tags=33%, list=5%, signal=35%
PROTEIN_AMINO_ACID_DEPHOSPHORYLATION	PROTEIN_AMINO_ACID_DEPHOSPHORYLATION		56	-0.132926	-1.1847	0.260246	0.431441	1	8246	tags=91%, list=78%, signal=409%
GENERATION_OF_A_SIGNAL_INVOLVED_IN_CELL_CELL_SIGNALING	GENERATION_OF_A_SIGNAL_INVOLVED_IN_CELL_CELL_SIGNALING		15	-0.258384	-1.17487	0.265873	0.443501	1	4329	tags=67%, list=41%, signal=113%
REGULATION_OF_CELL_MORPHOGENESIS	REGULATION_OF_CELL_MORPHOGENESIS		12	-0.277153	-1.15883	0.258586	0.465497	1	7660	tags=100%, list=72%, signal=361%
PROTEIN_OLIGOMERIZATION	PROTEIN_OLIGOMERIZATION		26	-0.189454	-1.1508	0.273834	0.475261	1	5739	tags=73%, list=54%, signal=159%
HOMOPHILIC_CELL_ADHESION	HOMOPHILIC_CELL_ADHESION		13	-0.261253	-1.14027	0.291667	0.48953	1	3755	tags=62%, list=35%, signal=95%
NEGATIVE_REGULATION_OF_CELL_CYCLE	NEGATIVE_REGULATION_OF_CELL_CYCLE		64	-0.117	-1.1396	0.28719	0.487615	1	2410	tags=34%, list=23%, signal=44%
REGULATION_OF_PH	REGULATION_OF_PH		12	-0.264053	-1.13769	0.300613	0.487705	1	6916	tags=92%, list=65%, signal=264%
POSITIVE_REGULATION_OF_CELL_PROLIFERATION	POSITIVE_REGULATION_OF_CELL_PROLIFERATION		100	-0.0953417	-1.1337	0.286004	0.491219	1	4614	tags=53%, list=44%, signal=93%
ANION_TRANSPORT	ANION_TRANSPORT		14	-0.251489	-1.1323	0.309665	0.490605	1	3393	tags=57%, list=32%, signal=84%
REGULATION_OF_CELL_SHAPE	REGULATION_OF_CELL_SHAPE		11	-0.277127	-1.12792	0.308738	0.494546	1	7660	tags=100%, list=72%, signal=361%
PHOSPHOINOSITIDE_MEDIATED_SIGNALING	PHOSPHOINOSITIDE_MEDIATED_SIGNALING		27	-0.185192	-1.12764	0.283673	0.492056	1	3144	tags=48%, list=30%, signal=68%
REGULATED_SECRETORY_PATHWAY	REGULATED_SECRETORY_PATHWAY		10	-0.291627	-1.12129	0.323108	0.499598	1	4329	tags=70%, list=41%, signal=118%
MONOVALENT_INORGANIC_CATION_HOMEOSTASIS	MONOVALENT_INORGANIC_CATION_HOMEOSTASIS		12	-0.264053	-1.11677	0.281947	0.504482	1	6916	tags=92%, list=65%, signal=264%
G_PROTEIN_SIGNALING_COUPLED_TO_IP3_SECOND_MESSENGERPHOSPHOLIPASE_C_ACTIVATING	G_PROTEIN_SIGNALING_COUPLED_TO_IP3_SECOND_MESSENGERPHOSPHOLIPASE_C_ACTIVATING		25	-0.183672	-1.11291	0.311475	0.507648	1	3144	tags=48%, list=30%, signal=68%
PROTEIN_HOMOOLIGOMERIZATION	PROTEIN_HOMOOLIGOMERIZATION		15	-0.230591	-1.10467	0.305882	0.518165	1	5329	tags=73%, list=50%, signal=147%
WOUND_HEALING	WOUND_HEALING		31	-0.164033	-1.08777	0.325664	0.543657	1	5785	tags=71%, list=55%, signal=156%
REGULATION_OF_BODY_FLUID_LEVELS	REGULATION_OF_BODY_FLUID_LEVELS		30	-0.167853	-1.0842	0.351178	0.546593	1	5642	tags=70%, list=53%, signal=149%
CARBOHYDRATE_BIOSYNTHETIC_PROCESS	CARBOHYDRATE_BIOSYNTHETIC_PROCESS		35	-0.154074	-1.08132	0.367906	0.548261	1	5637	tags=69%, list=53%, signal=146%
GLYCOPROTEIN_BIOSYNTHETIC_PROCESS	GLYCOPROTEIN_BIOSYNTHETIC_PROCESS		55	-0.123212	-1.0796	0.334038	0.548092	1	5250	tags=62%, list=50%, signal=122%
ISOPRENOID_METABOLIC_PROCESS	ISOPRENOID_METABOLIC_PROCESS		10	-0.27746	-1.06444	0.38193	0.570655	1	5538	tags=80%, list=52%, signal=168%
SYNAPSE_ORGANIZATION_AND_BIOGENESIS	SYNAPSE_ORGANIZATION_AND_BIOGENESIS		16	-0.218747	-1.06376	0.358	0.568552	1	5631	tags=75%, list=53%, signal=160%
SECONDARY_METABOLIC_PROCESS	SECONDARY_METABOLIC_PROCESS		22	-0.190248	-1.04585	0.384454	0.596792	1	4730	tags=64%, list=45%, signal=115%
REGULATION_OF_MITOTIC_CELL_CYCLE	REGULATION_OF_MITOTIC_CELL_CYCLE		16	-0.218499	-1.04455	0.369863	0.595864	1	1662	tags=38%, list=16%, signal=44%
MEMBRANE_LIPID_BIOSYNTHETIC_PROCESS	MEMBRANE_LIPID_BIOSYNTHETIC_PROCESS		36	-0.145034	-1.04301	0.394628	0.595329	1	7296	tags=83%, list=69%, signal=267%
REGULATION_OF_MULTICELLULAR_ORGANISMAL_PROCESS	REGULATION_OF_MULTICELLULAR_ORGANISMAL_PROCESS		85	-0.0961927	-1.03638	0.38403	0.603828	1	984	tags=19%, list=9%, signal=21%
HORMONE_METABOLIC_PROCESS	HORMONE_METABOLIC_PROCESS		17	-0.206639	-1.03145	0.389222	0.609204	1	1554	tags=35%, list=15%, signal=41%
ACTIN_POLYMERIZATION_AND_OR_DEPOLYMERIZATION	ACTIN_POLYMERIZATION_AND_OR_DEPOLYMERIZATION		20	-0.19098	-1.0278	0.393509	0.612391	1	1689	tags=35%, list=16%, signal=42%
ACTIN_FILAMENT_POLYMERIZATION	ACTIN_FILAMENT_POLYMERIZATION		13	-0.230311	-1.02662	0.40668	0.611261	1	4897	tags=69%, list=46%, signal=129%
NITROGEN_COMPOUND_BIOSYNTHETIC_PROCESS	NITROGEN_COMPOUND_BIOSYNTHETIC_PROCESS		20	-0.194102	-1.02245	0.405882	0.615353	1	1656	tags=35%, list=16%, signal=41%
ACTIN_FILAMENT_ORGANIZATION	ACTIN_FILAMENT_ORGANIZATION		17	-0.205693	-1.02138	0.412371	0.614081	1	318	tags=24%, list=3%, signal=24%
CATION_HOMEOSTASIS	CATION_HOMEOSTASIS		65	-0.109249	-1.01858	0.424303	0.615656	1	1621	tags=26%, list=15%, signal=31%
CHEMICAL_HOMEOSTASIS	CHEMICAL_HOMEOSTASIS		93	-0.0887327	-1.01696	0.431212	0.615236	1	1461	tags=23%, list=14%, signal=26%
POSITIVE_REGULATION_OF_PROTEIN_MODIFICATION_PROCESS	POSITIVE_REGULATION_OF_PROTEIN_MODIFICATION_PROCESS		21	-0.18953	-1.01637	0.415354	0.613072	1	1528	tags=33%, list=14%, signal=39%
PHAGOCYTOSIS	PHAGOCYTOSIS		11	-0.255534	-1.0111	0.440748	0.619053	1	5000	tags=73%, list=47%, signal=138%
POSITIVE_REGULATION_OF_DNA_METABOLIC_PROCESS	POSITIVE_REGULATION_OF_DNA_METABOLIC_PROCESS		10	-0.260032	-1.00573	0.44902	0.625356	1	1486	tags=40%, list=14%, signal=46%
COENZYME_METABOLIC_PROCESS	COENZYME_METABOLIC_PROCESS		35	-0.140337	-0.98463	0.439539	0.66011	1	7295	tags=83%, list=69%, signal=265%
COENZYME_BIOSYNTHETIC_PROCESS	COENZYME_BIOSYNTHETIC_PROCESS		10	-0.256394	-0.981544	0.458774	0.662611	1	6820	tags=90%, list=64%, signal=253%
CELLULAR_CATION_HOMEOSTASIS	CELLULAR_CATION_HOMEOSTASIS		62	-0.105723	-0.975671	0.466135	0.669678	1	1621	tags=26%, list=15%, signal=30%
FATTY_ACID_OXIDATION	FATTY_ACID_OXIDATION		15	-0.208825	-0.973998	0.482143	0.66948	1	3441	tags=53%, list=32%, signal=79%
DNA_FRAGMENTATION_DURING_APOPTOSIS	DNA_FRAGMENTATION_DURING_APOPTOSIS		11	-0.236218	-0.962029	0.497006	0.688059	1	7130	tags=91%, list=67%, signal=278%
CELLULAR_HOMEOSTASIS	CELLULAR_HOMEOSTASIS		89	-0.0876023	-0.959908	0.458661	0.688651	1	1461	tags=22%, list=14%, signal=26%
INTERCELLULAR_JUNCTION_ASSEMBLY	INTERCELLULAR_JUNCTION_ASSEMBLY		10	-0.247396	-0.957322	0.486708	0.690237	1	4797	tags=70%, list=45%, signal=128%
RAS_PROTEIN_SIGNAL_TRANSDUCTION	RAS_PROTEIN_SIGNAL_TRANSDUCTION		57	-0.10717	-0.94746	0.515091	0.70505	1	7605	tags=82%, list=72%, signal=291%
CELL_FATE_COMMITMENT	CELL_FATE_COMMITMENT		11	-0.231423	-0.942509	0.497121	0.710509	1	441	tags=27%, list=4%, signal=28%
INTERACTION_WITH_HOST	INTERACTION_WITH_HOST		12	-0.220712	-0.937185	0.520154	0.71697	1	2079	tags=42%, list=20%, signal=52%
PHOSPHOLIPID_BIOSYNTHETIC_PROCESS	PHOSPHOLIPID_BIOSYNTHETIC_PROCESS		30	-0.144952	-0.932603	0.526749	0.721761	1	7296	tags=83%, list=69%, signal=267%
MORPHOGENESIS_OF_AN_EPITHELIUM	MORPHOGENESIS_OF_AN_EPITHELIUM		10	-0.241404	-0.931972	0.516899	0.719327	1	624	tags=30%, list=6%, signal=32%
PIGMENT_BIOSYNTHETIC_PROCESS	PIGMENT_BIOSYNTHETIC_PROCESS		15	-0.196854	-0.913341	0.548	0.750813	1	7804	tags=93%, list=74%, signal=354%
RECEPTOR_MEDIATED_ENDOCYTOSIS	RECEPTOR_MEDIATED_ENDOCYTOSIS		25	-0.154193	-0.910246	0.533199	0.752808	1	490	tags=20%, list=5%, signal=21%
GLUTAMINE_FAMILY_AMINO_ACID_METABOLIC_PROCESS	GLUTAMINE_FAMILY_AMINO_ACID_METABOLIC_PROCESS		11	-0.226611	-0.908465	0.575472	0.752746	1	5306	tags=73%, list=50%, signal=146%
POSITIVE_REGULATION_OF_CELL_DIFFERENTIATION	POSITIVE_REGULATION_OF_CELL_DIFFERENTIATION		18	-0.177212	-0.908238	0.562249	0.749553	1	5188	tags=67%, list=49%, signal=130%
STEROID_HORMONE_RECEPTOR_SIGNALING_PATHWAY	STEROID_HORMONE_RECEPTOR_SIGNALING_PATHWAY		10	-0.235224	-0.905933	0.558882	0.750134	1	7044	tags=90%, list=67%, signal=268%
INTERCELLULAR_JUNCTION_ASSEMBLY_AND_MAINTENANCE	INTERCELLULAR_JUNCTION_ASSEMBLY_AND_MAINTENANCE		12	-0.214072	-0.903448	0.584179	0.751201	1	4797	tags=67%, list=45%, signal=122%
INTRACELLULAR_RECEPTOR_MEDIATED_SIGNALING_PATHWAY	INTRACELLULAR_RECEPTOR_MEDIATED_SIGNALING_PATHWAY		10	-0.235224	-0.90313	0.562628	0.748195	1	7044	tags=90%, list=67%, signal=268%
POSITIVE_REGULATION_OF_TRANSCRIPTION	POSITIVE_REGULATION_OF_TRANSCRIPTION		103	-0.0739579	-0.895154	0.588362	0.759492	1	7657	tags=80%, list=72%, signal=285%
ENERGY_RESERVE_METABOLIC_PROCESS	ENERGY_RESERVE_METABOLIC_PROCESS		11	-0.220347	-0.892718	0.565657	0.760313	1	1521	tags=36%, list=14%, signal=42%
REGULATION_OF_ENDOCYTOSIS	REGULATION_OF_ENDOCYTOSIS		13	-0.208662	-0.890948	0.591549	0.759999	1	5126	tags=69%, list=48%, signal=134%
PROTEIN_AMINO_ACID_N_LINKED_GLYCOSYLATION	PROTEIN_AMINO_ACID_N_LINKED_GLYCOSYLATION		22	-0.158758	-0.889064	0.590457	0.759886	1	4100	tags=55%, list=39%, signal=89%
CALCIUM_MEDIATED_SIGNALING	CALCIUM_MEDIATED_SIGNALING		10	-0.231349	-0.888378	0.607495	0.757736	1	7085	tags=90%, list=67%, signal=272%
NEURON_APOPTOSIS	NEURON_APOPTOSIS		15	-0.189183	-0.887689	0.582353	0.755494	1	6473	tags=80%, list=61%, signal=205%
HOMEOSTATIC_PROCESS	HOMEOSTATIC_PROCESS		134	-0.0669044	-0.887354	0.611111	0.752525	1	6968	tags=72%, list=66%, signal=209%
NEGATIVE_REGULATION_OF_DNA_BINDING	NEGATIVE_REGULATION_OF_DNA_BINDING		14	-0.197126	-0.877027	0.598765	0.768137	1	2455	tags=43%, list=23%, signal=56%
EMBRYONIC_DEVELOPMENT	EMBRYONIC_DEVELOPMENT		40	-0.118384	-0.876415	0.590994	0.765721	1	2194	tags=33%, list=21%, signal=41%
REGULATION_OF_PHOSPHORYLATION	REGULATION_OF_PHOSPHORYLATION		35	-0.124271	-0.875387	0.610338	0.764038	1	7162	tags=80%, list=68%, signal=246%
HETEROCYCLE_METABOLIC_PROCESS	HETEROCYCLE_METABOLIC_PROCESS		21	-0.155093	-0.868323	0.607495	0.773418	1	6431	tags=76%, list=61%, signal=194%
PEROXISOME_ORGANIZATION_AND_BIOGENESIS	PEROXISOME_ORGANIZATION_AND_BIOGENESIS		14	-0.194053	-0.867572	0.608247	0.771366	1	6270	tags=79%, list=59%, signal=192%
HEMOPOIETIC_OR_LYMPHOID_ORGAN_DEVELOPMENT	HEMOPOIETIC_OR_LYMPHOID_ORGAN_DEVELOPMENT		57	-0.0966111	-0.859886	0.640244	0.781351	1	6973	tags=75%, list=66%, signal=220%
GAMETE_GENERATION	GAMETE_GENERATION		49	-0.10528	-0.858446	0.625	0.780562	1	6240	tags=69%, list=59%, signal=168%
ALCOHOL_METABOLIC_PROCESS	ALCOHOL_METABOLIC_PROCESS		66	-0.0895314	-0.857117	0.648077	0.77945	1	5317	tags=59%, list=50%, signal=118%
RESPONSE_TO_OXIDATIVE_STRESS	RESPONSE_TO_OXIDATIVE_STRESS		38	-0.116771	-0.846042	0.658586	0.795367	1	9081	tags=97%, list=86%, signal=680%
CYTOPLASM_ORGANIZATION_AND_BIOGENESIS	CYTOPLASM_ORGANIZATION_AND_BIOGENESIS		14	-0.190271	-0.844392	0.661157	0.79476	1	4797	tags=64%, list=45%, signal=117%
GLYCEROPHOSPHOLIPID_BIOSYNTHETIC_PROCESS	GLYCEROPHOSPHOLIPID_BIOSYNTHETIC_PROCESS		24	-0.141975	-0.833002	0.677019	0.811286	1	6444	tags=75%, list=61%, signal=191%
NEGATIVE_REGULATION_OF_CELL_MIGRATION	NEGATIVE_REGULATION_OF_CELL_MIGRATION		10	-0.211351	-0.823295	0.693446	0.824613	1	942	tags=30%, list=9%, signal=33%
STRESS_ACTIVATED_PROTEIN_KINASE_SIGNALING_PATHWAY	STRESS_ACTIVATED_PROTEIN_KINASE_SIGNALING_PATHWAY		42	-0.106471	-0.822679	0.67387	0.822044	1	8208	tags=88%, list=77%, signal=390%
REGULATION_OF_CELL_MIGRATION	REGULATION_OF_CELL_MIGRATION		21	-0.149543	-0.821417	0.704854	0.820597	1	942	tags=24%, list=9%, signal=26%
FEMALE_PREGNANCY	FEMALE_PREGNANCY		26	-0.139022	-0.821138	0.678279	0.817562	1	1791	tags=31%, list=17%, signal=37%
PROTEIN_AMINO_ACID_O_LINKED_GLYCOSYLATION	PROTEIN_AMINO_ACID_O_LINKED_GLYCOSYLATION		16	-0.170721	-0.813963	0.708595	0.826131	1	4815	tags=63%, list=45%, signal=114%
REGULATION_OF_ANATOMICAL_STRUCTURE_MORPHOGENESIS	REGULATION_OF_ANATOMICAL_STRUCTURE_MORPHOGENESIS		22	-0.14281	-0.808728	0.714286	0.8318	1	7157	tags=82%, list=68%, signal=252%
DIGESTION	DIGESTION		15	-0.171369	-0.801689	0.73029	0.840255	1	2425	tags=40%, list=23%, signal=52%
LIPID_CATABOLIC_PROCESS	LIPID_CATABOLIC_PROCESS		24	-0.135295	-0.801456	0.704591	0.837116	1	5632	tags=67%, list=53%, signal=142%
ACTIN_CYTOSKELETON_ORGANIZATION_AND_BIOGENESIS	ACTIN_CYTOSKELETON_ORGANIZATION_AND_BIOGENESIS		93	-0.0703811	-0.795519	0.730693	0.843561	1	3248	tags=38%, list=31%, signal=54%
CARBOHYDRATE_CATABOLIC_PROCESS	CARBOHYDRATE_CATABOLIC_PROCESS		17	-0.162285	-0.795266	0.705521	0.840466	1	3269	tags=47%, list=31%, signal=68%
POSITIVE_REGULATION_OF_PROTEIN_AMINO_ACID_PHOSPHORYLATION	POSITIVE_REGULATION_OF_PROTEIN_AMINO_ACID_PHOSPHORYLATION		12	-0.189369	-0.793271	0.701789	0.840196	1	1528	tags=33%, list=14%, signal=39%
CELLULAR_CARBOHYDRATE_CATABOLIC_PROCESS	CELLULAR_CARBOHYDRATE_CATABOLIC_PROCESS		17	-0.162285	-0.791402	0.715152	0.839531	1	3269	tags=47%, list=31%, signal=68%
REGULATION_OF_PROTEIN_AMINO_ACID_PHOSPHORYLATION	REGULATION_OF_PROTEIN_AMINO_ACID_PHOSPHORYLATION		19	-0.149123	-0.786952	0.731076	0.843069	1	1769	tags=32%, list=17%, signal=38%
NEGATIVE_REGULATION_OF_BIOSYNTHETIC_PROCESS	NEGATIVE_REGULATION_OF_BIOSYNTHETIC_PROCESS		18	-0.150504	-0.777924	0.747454	0.85428	1	4882	tags=61%, list=46%, signal=113%
REGULATION_OF_CATABOLIC_PROCESS	REGULATION_OF_CATABOLIC_PROCESS		13	-0.175	-0.777392	0.772455	0.851519	1	3038	tags=46%, list=29%, signal=65%
NEGATIVE_REGULATION_OF_TRANSCRIPTION_FACTOR_ACTIVITY	NEGATIVE_REGULATION_OF_TRANSCRIPTION_FACTOR_ACTIVITY		12	-0.18517	-0.77455	0.763314	0.85253	1	2455	tags=42%, list=23%, signal=54%
HEMOPOIESIS	HEMOPOIESIS		55	-0.0876148	-0.765961	0.778905	0.862405	1	6973	tags=75%, list=66%, signal=217%
NEGATIVE_REGULATION_OF_BINDING	NEGATIVE_REGULATION_OF_BINDING		15	-0.168532	-0.763045	0.770588	0.863425	1	2455	tags=40%, list=23%, signal=52%
JNK_CASCADE	JNK_CASCADE		40	-0.100476	-0.760597	0.725898	0.863616	1	8208	tags=88%, list=77%, signal=387%
CELL_CYCLE_ARREST_GO_0007050	CELL_CYCLE_ARREST_GO_0007050		47	-0.094881	-0.759302	0.740891	0.862156	1	1930	tags=28%, list=18%, signal=34%
PHOSPHOLIPID_METABOLIC_PROCESS	PHOSPHOLIPID_METABOLIC_PROCESS		57	-0.0839854	-0.751745	0.768916	0.870067	1	7106	tags=75%, list=67%, signal=228%
REGULATION_OF_CELL_ADHESION	REGULATION_OF_CELL_ADHESION		23	-0.129805	-0.747901	0.793587	0.872145	1	3234	tags=43%, list=31%, signal=62%
MAPKKK_CASCADE_GO_0000165	MAPKKK_CASCADE_GO_0000165		81	-0.0704056	-0.735889	0.8	0.885897	1	8283	tags=85%, list=78%, signal=388%
NEGATIVE_REGULATION_OF_SIGNAL_TRANSDUCTION	NEGATIVE_REGULATION_OF_SIGNAL_TRANSDUCTION		28	-0.114669	-0.734071	0.801587	0.884966	1	2194	tags=32%, list=21%, signal=40%
REGULATION_OF_PROTEIN_MODIFICATION_PROCESS	REGULATION_OF_PROTEIN_MODIFICATION_PROCESS		33	-0.106124	-0.732664	0.789683	0.883354	1	1769	tags=27%, list=17%, signal=33%
REGULATION_OF_MAP_KINASE_ACTIVITY	REGULATION_OF_MAP_KINASE_ACTIVITY		53	-0.0863721	-0.732383	0.806517	0.880286	1	8283	tags=87%, list=78%, signal=396%
ACTIVATION_OF_MAPK_ACTIVITY	ACTIVATION_OF_MAPK_ACTIVITY		29	-0.115632	-0.726819	0.819231	0.884804	1	4623	tags=55%, list=44%, signal=98%
ACTIN_FILAMENT_BASED_PROCESS	ACTIN_FILAMENT_BASED_PROCESS		100	-0.0611972	-0.708176	0.811651	0.906705	1	1689	tags=22%, list=16%, signal=26%
MITOCHONDRIAL_MEMBRANE_ORGANIZATION_AND_BIOGENESIS	MITOCHONDRIAL_MEMBRANE_ORGANIZATION_AND_BIOGENESIS		10	-0.182185	-0.702295	0.845996	0.911035	1	5487	tags=70%, list=52%, signal=145%
IMMUNE_SYSTEM_DEVELOPMENT	IMMUNE_SYSTEM_DEVELOPMENT		60	-0.0754661	-0.697361	0.844017	0.913835	1	6973	tags=73%, list=66%, signal=213%
NEGATIVE_REGULATION_OF_TRANSLATION	NEGATIVE_REGULATION_OF_TRANSLATION		13	-0.154711	-0.68404	0.86722	0.927118	1	4882	tags=62%, list=46%, signal=114%
RESPONSE_TO_ORGANIC_SUBSTANCE	RESPONSE_TO_ORGANIC_SUBSTANCE		24	-0.114677	-0.682201	0.862986	0.92567	1	4526	tags=54%, list=43%, signal=94%
FATTY_ACID_BETA_OXIDATION	FATTY_ACID_BETA_OXIDATION		10	-0.176789	-0.680032	0.863548	0.924825	1	4485	tags=60%, list=42%, signal=104%
POSITIVE_REGULATION_OF_MAP_KINASE_ACTIVITY	POSITIVE_REGULATION_OF_MAP_KINASE_ACTIVITY		33	-0.0971057	-0.676233	0.87269	0.925744	1	8283	tags=88%, list=78%, signal=402%
PIGMENT_METABOLIC_PROCESS	PIGMENT_METABOLIC_PROCESS		16	-0.138836	-0.672588	0.875954	0.926579	1	7138	tags=81%, list=67%, signal=249%
NEGATIVE_REGULATION_OF_RNA_METABOLIC_PROCESS	NEGATIVE_REGULATION_OF_RNA_METABOLIC_PROCESS		92	-0.0595678	-0.665233	0.906615	0.931146	1	9391	tags=95%, list=89%, signal=827%
RESPIRATORY_GASEOUS_EXCHANGE	RESPIRATORY_GASEOUS_EXCHANGE		11	-0.162356	-0.65984	0.878193	0.933656	1	5023	tags=64%, list=47%, signal=121%
NEGATIVE_REGULATION_OF_TRANSCRIPTION_DNA_DEPENDENT	NEGATIVE_REGULATION_OF_TRANSCRIPTION_DNA_DEPENDENT		92	-0.0595678	-0.658725	0.887755	0.931292	1	9391	tags=95%, list=89%, signal=827%
NEGATIVE_REGULATION_OF_HYDROLASE_ACTIVITY	NEGATIVE_REGULATION_OF_HYDROLASE_ACTIVITY		10	-0.170683	-0.644601	0.899606	0.942243	1	8786	tags=100%, list=83%, signal=586%
AROMATIC_COMPOUND_METABOLIC_PROCESS	AROMATIC_COMPOUND_METABOLIC_PROCESS		19	-0.124778	-0.643003	0.895874	0.940298	1	8158	tags=89%, list=77%, signal=389%
STEROID_METABOLIC_PROCESS	STEROID_METABOLIC_PROCESS		41	-0.0806797	-0.615078	0.917969	0.961792	1	1733	tags=24%, list=16%, signal=29%
MAINTENANCE_OF_LOCALIZATION	MAINTENANCE_OF_LOCALIZATION		15	-0.130698	-0.613224	0.914286	0.959684	1	1443	tags=27%, list=14%, signal=31%
PROTEIN_POLYMERIZATION	PROTEIN_POLYMERIZATION		17	-0.126158	-0.611387	0.921456	0.957594	1	4897	tags=59%, list=46%, signal=109%
POSITIVE_REGULATION_OF_CYTOSKELETON_ORGANIZATION_AND_BIOGENESIS	POSITIVE_REGULATION_OF_CYTOSKELETON_ORGANIZATION_AND_BIOGENESIS		10	-0.158964	-0.607185	0.910646	0.957389	1	8910	tags=100%, list=84%, signal=629%
POSITIVE_REGULATION_OF_PHOSPHATE_METABOLIC_PROCESS	POSITIVE_REGULATION_OF_PHOSPHATE_METABOLIC_PROCESS		20	-0.106021	-0.564593	0.961538	0.982145	1	1528	tags=25%, list=14%, signal=29%
CELLULAR_RESPONSE_TO_STIMULUS	CELLULAR_RESPONSE_TO_STIMULUS		15	-0.121936	-0.561112	0.960474	0.980345	1	5066	tags=60%, list=48%, signal=115%
LIPID_BIOSYNTHETIC_PROCESS	LIPID_BIOSYNTHETIC_PROCESS		78	-0.0539015	-0.551801	0.958246	0.981347	1	6495	tags=67%, list=61%, signal=171%
INDUCTION_OF_APOPTOSIS_BY_EXTRACELLULAR_SIGNALS	INDUCTION_OF_APOPTOSIS_BY_EXTRACELLULAR_SIGNALS		25	-0.0905849	-0.543074	0.979323	0.981866	1	2433	tags=32%, list=23%, signal=41%
PEPTIDYL_TYROSINE_MODIFICATION	PEPTIDYL_TYROSINE_MODIFICATION		22	-0.0967882	-0.542701	0.966	0.97849	1	7162	tags=77%, list=68%, signal=238%
CELL_STRUCTURE_DISASSEMBLY_DURING_APOPTOSIS	CELL_STRUCTURE_DISASSEMBLY_DURING_APOPTOSIS		13	-0.120584	-0.52915	0.989496	0.980327	1	5243	tags=62%, list=50%, signal=122%

## Sheet: gsea_report_bp_na_pos_145679896
NAME	GS<br> follow link to MSigDB	GS DETAILS	SIZE	ES	NES	NOM p-val	FDR q-val	FWER p-val	RANK AT MAX	LEADING EDGE
RNA_PROCESSING	RNA_PROCESSING	Details ...	126	0.348299	4.61589	0	0	0	5348	tags=85%, list=50%, signal=170%
CELL_CYCLE_PROCESS	CELL_CYCLE_PROCESS	Details ...	156	0.308672	4.48906	0	0	0	3635	tags=65%, list=34%, signal=97%
CELL_CYCLE_GO_0007049	CELL_CYCLE_GO_0007049	Details ...	256	0.22683	4.19101	0	0	0	3819	tags=58%, list=36%, signal=89%
CELL_CYCLE_PHASE	CELL_CYCLE_PHASE	Details ...	137	0.29625	4.03729	0	0	0	2700	tags=55%, list=25%, signal=73%
M_PHASE	M_PHASE	Details ...	91	0.352396	3.97087	0	0	0	2700	tags=60%, list=25%, signal=80%
MITOTIC_CELL_CYCLE	MITOTIC_CELL_CYCLE	Details ...	126	0.304247	3.93846	0	0	0	2783	tags=56%, list=26%, signal=76%
M_PHASE_OF_MITOTIC_CELL_CYCLE	M_PHASE_OF_MITOTIC_CELL_CYCLE	Details ...	72	0.381505	3.81367	0	0	0	3635	tags=72%, list=34%, signal=109%
RNA_METABOLIC_PROCESS	RNA_METABOLIC_PROCESS	Details ...	620	0.134473	3.75997	0	0	0	6721	tags=76%, list=63%, signal=196%
MRNA_METABOLIC_PROCESS	MRNA_METABOLIC_PROCESS	Details ...	61	0.401094	3.65505	0	0	0	4283	tags=80%, list=40%, signal=134%
DNA_METABOLIC_PROCESS	DNA_METABOLIC_PROCESS	Details ...	216	0.212654	3.60757	0	0	0	5785	tags=75%, list=55%, signal=163%
MITOSIS	MITOSIS	Details ...	70	0.373444	3.59787	0	0	0	3635	tags=71%, list=34%, signal=108%
MRNA_PROCESSING_GO_0006397	MRNA_PROCESSING_GO_0006397	Details ...	50	0.417476	3.389	0	0	0	4283	tags=82%, list=40%, signal=137%
RESPONSE_TO_DNA_DAMAGE_STIMULUS	RESPONSE_TO_DNA_DAMAGE_STIMULUS	Details ...	139	0.251144	3.37815	0	0	0	3241	tags=55%, list=31%, signal=79%
DNA_REPAIR	DNA_REPAIR	Details ...	113	0.273199	3.36533	0	0	0	5478	tags=79%, list=52%, signal=161%
CHROMOSOME_ORGANIZATION_AND_BIOGENESIS	CHROMOSOME_ORGANIZATION_AND_BIOGENESIS	Details ...	91	0.289333	3.1773	0	0	0	4526	tags=71%, list=43%, signal=124%
RIBONUCLEOPROTEIN_COMPLEX_BIOGENESIS_AND_ASSEMBLY	RIBONUCLEOPROTEIN_COMPLEX_BIOGENESIS_AND_ASSEMBLY	Details ...	50	0.378382	3.13679	0	0	0	3636	tags=72%, list=34%, signal=109%
INTRACELLULAR_TRANSPORT	INTRACELLULAR_TRANSPORT	Details ...	235	0.169871	2.99352	0	0.000139	0.002	6307	tags=76%, list=60%, signal=184%
TRANSLATION	TRANSLATION	Details ...	131	0.225119	2.98945	0	0.000131	0.002	6780	tags=86%, list=64%, signal=237%
RNA_SPLICING	RNA_SPLICING	Details ...	64	0.313307	2.97246	0	0.000124	0.002	5306	tags=81%, list=50%, signal=162%
NUCLEOCYTOPLASMIC_TRANSPORT	NUCLEOCYTOPLASMIC_TRANSPORT	Details ...	72	0.295784	2.96303	0	0.000118	0.002	4978	tags=76%, list=47%, signal=143%
NUCLEAR_TRANSPORT	NUCLEAR_TRANSPORT		73	0.299069	2.94771	0	0.000112	0.002	4978	tags=77%, list=47%, signal=144%
RESPONSE_TO_ENDOGENOUS_STIMULUS	RESPONSE_TO_ENDOGENOUS_STIMULUS		167	0.200555	2.94705	0	0.000107	0.002	6470	tags=81%, list=61%, signal=204%
ESTABLISHMENT_OF_CELLULAR_LOCALIZATION	ESTABLISHMENT_OF_CELLULAR_LOCALIZATION		280	0.147588	2.89319	0	0.000103	0.002	6307	tags=74%, list=60%, signal=178%
CELL_CYCLE_CHECKPOINT_GO_0000075	CELL_CYCLE_CHECKPOINT_GO_0000075		41	0.374112	2.88928	0	9.84e-05	0.002	3285	tags=68%, list=31%, signal=99%
CELLULAR_LOCALIZATION	CELLULAR_LOCALIZATION		292	0.142022	2.85092	0	0.000141	0.003	6806	tags=78%, list=64%, signal=212%
DNA_RECOMBINATION	DNA_RECOMBINATION		38	0.392769	2.84466	0	0.000136	0.003	3658	tags=74%, list=35%, signal=112%
DOUBLE_STRAND_BREAK_REPAIR	DOUBLE_STRAND_BREAK_REPAIR		21	0.521413	2.84003	0	0.000131	0.003	2557	tags=76%, list=24%, signal=100%
ORGANELLE_ORGANIZATION_AND_BIOGENESIS	ORGANELLE_ORGANIZATION_AND_BIOGENESIS		388	0.121473	2.79958	0	0.000126	0.003	4874	tags=58%, list=46%, signal=103%
RESPONSE_TO_STRESS	RESPONSE_TO_STRESS		388	0.126794	2.78214	0	0.000122	0.003	2636	tags=37%, list=25%, signal=48%
REGULATION_OF_DNA_METABOLIC_PROCESS	REGULATION_OF_DNA_METABOLIC_PROCESS		39	0.368915	2.73662	0	0.000269	0.007	3710	tags=72%, list=35%, signal=110%
MICROTUBULE_BASED_PROCESS	MICROTUBULE_BASED_PROCESS		72	0.273102	2.72394	0	0.000298	0.008	4334	tags=68%, list=41%, signal=114%
NUCLEAR_EXPORT	NUCLEAR_EXPORT		27	0.433523	2.68555	0	0.000323	0.009	5618	tags=96%, list=53%, signal=205%
UBIQUITIN_CYCLE	UBIQUITIN_CYCLE		43	0.339579	2.61068	0	0.000692	0.02	5284	tags=84%, list=50%, signal=166%
REGULATION_OF_CELL_CYCLE	REGULATION_OF_CELL_CYCLE		150	0.182946	2.60237	0	0.000774	0.023	3808	tags=54%, list=36%, signal=83%
REGULATION_OF_MITOSIS	REGULATION_OF_MITOSIS		36	0.373364	2.59873	0	0.000785	0.024	3413	tags=69%, list=32%, signal=102%
MACROMOLECULE_LOCALIZATION	MACROMOLECULE_LOCALIZATION		183	0.168947	2.59466	0	0.000763	0.024	6806	tags=81%, list=64%, signal=222%
DNA_DEPENDENT_DNA_REPLICATION	DNA_DEPENDENT_DNA_REPLICATION		45	0.316474	2.57181	0	0.000961	0.029	2310	tags=53%, list=22%, signal=68%
PROTEIN_TRANSPORT	PROTEIN_TRANSPORT		131	0.191717	2.55776	0	0.00102767	0.032	6806	tags=83%, list=64%, signal=230%
DNA_PACKAGING	DNA_PACKAGING		23	0.438786	2.51629	0.00427351	0.00139017	0.045	4111	tags=83%, list=39%, signal=135%
MICROTUBULE_CYTOSKELETON_ORGANIZATION_AND_BIOGENESIS	MICROTUBULE_CYTOSKELETON_ORGANIZATION_AND_BIOGENESIS		33	0.370398	2.4718	0	0.00167635	0.055	3149	tags=67%, list=30%, signal=95%
PROTEIN_MODIFICATION_BY_SMALL_PROTEIN_CONJUGATION	PROTEIN_MODIFICATION_BY_SMALL_PROTEIN_CONJUGATION		38	0.344332	2.44764	0	0.00194589	0.065	5284	tags=84%, list=50%, signal=167%
DNA_REPLICATION	DNA_REPLICATION		84	0.227785	2.44355	0	0.0019822	0.068	2649	tags=48%, list=25%, signal=63%
PROTEIN_RNA_COMPLEX_ASSEMBLY	PROTEIN_RNA_COMPLEX_ASSEMBLY		39	0.330439	2.44051	0	0.00207106	0.071	4116	tags=72%, list=39%, signal=117%
DEFENSE_RESPONSE	DEFENSE_RESPONSE		149	0.172311	2.43722	0	0.002181	0.076	1967	tags=36%, list=19%, signal=43%
CELLULAR_BIOSYNTHETIC_PROCESS	CELLULAR_BIOSYNTHETIC_PROCESS		245	0.132965	2.41447	0	0.00257142	0.091	6880	tags=78%, list=65%, signal=217%
PROTEIN_UBIQUITINATION	PROTEIN_UBIQUITINATION		36	0.335465	2.40741	0	0.00268846	0.097	5284	tags=83%, list=50%, signal=166%
ESTABLISHMENT_OF_PROTEIN_LOCALIZATION	ESTABLISHMENT_OF_PROTEIN_LOCALIZATION		148	0.170478	2.4018	0	0.00275517	0.102	6806	tags=81%, list=64%, signal=224%
SPINDLE_ORGANIZATION_AND_BIOGENESIS	SPINDLE_ORGANIZATION_AND_BIOGENESIS		10	0.608997	2.35419	0	0.0037652	0.144	2028	tags=80%, list=19%, signal=99%
MITOTIC_CELL_CYCLE_CHECKPOINT	MITOTIC_CELL_CYCLE_CHECKPOINT		20	0.43029	2.34245	0.00197239	0.00399536	0.155	1805	tags=60%, list=17%, signal=72%
CHROMOSOME_SEGREGATION	CHROMOSOME_SEGREGATION		26	0.383585	2.33889	0	0.00398467	0.158	3686	tags=73%, list=35%, signal=112%
MACROMOLECULAR_COMPLEX_ASSEMBLY	MACROMOLECULAR_COMPLEX_ASSEMBLY		212	0.140541	2.31125	0.00185529	0.00489976	0.195	3636	tags=48%, list=34%, signal=72%
RIBOSOME_BIOGENESIS_AND_ASSEMBLY	RIBOSOME_BIOGENESIS_AND_ASSEMBLY		11	0.581208	2.30593	0	0.00512079	0.206	3478	tags=91%, list=33%, signal=135%
INTRACELLULAR_PROTEIN_TRANSPORT	INTRACELLULAR_PROTEIN_TRANSPORT		122	0.179019	2.29566	0	0.00552224	0.221	6806	tags=82%, list=64%, signal=227%
IMMUNE_RESPONSE	IMMUNE_RESPONSE		137	0.169209	2.29179	0.00193798	0.00574672	0.232	4260	tags=57%, list=40%, signal=94%
TRNA_METABOLIC_PROCESS	TRNA_METABOLIC_PROCESS		18	0.454612	2.27235	0.0019802	0.00620428	0.252	5195	tags=94%, list=49%, signal=185%
PROTEIN_LOCALIZATION	PROTEIN_LOCALIZATION		167	0.15007	2.26092	0	0.00648332	0.266	6806	tags=79%, list=64%, signal=218%
RNA_SPLICINGVIA_TRANSESTERIFICATION_REACTIONS	RNA_SPLICINGVIA_TRANSESTERIFICATION_REACTIONS		21	0.4076	2.25272	0.00196464	0.00684285	0.286	5273	tags=90%, list=50%, signal=180%
DNA_DAMAGE_RESPONSESIGNAL_TRANSDUCTION	DNA_DAMAGE_RESPONSESIGNAL_TRANSDUCTION		24	0.376869	2.2279	0.00393701	0.00805522	0.337	2636	tags=63%, list=25%, signal=83%
BIOPOLYMER_CATABOLIC_PROCESS	BIOPOLYMER_CATABOLIC_PROCESS		94	0.194462	2.22444	0	0.00825211	0.345	6408	tags=80%, list=61%, signal=200%
CHROMATIN_ASSEMBLY_OR_DISASSEMBLY	CHROMATIN_ASSEMBLY_OR_DISASSEMBLY		22	0.391557	2.22117	0	0.00832874	0.354	4526	tags=82%, list=43%, signal=143%
T_CELL_DIFFERENTIATION	T_CELL_DIFFERENTIATION		10	0.574209	2.22041	0	0.00821151	0.355	1337	tags=70%, list=13%, signal=80%
MACROMOLECULE_BIOSYNTHETIC_PROCESS	MACROMOLECULE_BIOSYNTHETIC_PROCESS		235	0.123328	2.21752	0	0.00822868	0.362	6789	tags=76%, list=64%, signal=207%
SISTER_CHROMATID_SEGREGATION	SISTER_CHROMATID_SEGREGATION		13	0.510617	2.1845	0	0.00986983	0.425	4374	tags=92%, list=41%, signal=157%
ADAPTIVE_IMMUNE_RESPONSE	ADAPTIVE_IMMUNE_RESPONSE		14	0.475844	2.17192	0	0.0105965	0.451	4044	tags=86%, list=38%, signal=138%
PROTEIN_FOLDING	PROTEIN_FOLDING		48	0.261418	2.17067	0.00389864	0.0105213	0.453	6510	tags=88%, list=61%, signal=226%
ORGANELLE_LOCALIZATION	ORGANELLE_LOCALIZATION		20	0.398818	2.14643	0.00209205	0.0120412	0.511	5315	tags=90%, list=50%, signal=180%
INTERPHASE	INTERPHASE		57	0.237463	2.14099	0.00203666	0.0124259	0.527	3815	tags=60%, list=36%, signal=93%
ESTABLISHMENT_AND_OR_MAINTENANCE_OF_CHROMATIN_ARCHITECTURE	ESTABLISHMENT_AND_OR_MAINTENANCE_OF_CHROMATIN_ARCHITECTURE		55	0.242476	2.1235	0	0.0137641	0.557	4184	tags=64%, list=40%, signal=105%
MITOTIC_SISTER_CHROMATID_SEGREGATION	MITOTIC_SISTER_CHROMATID_SEGREGATION		12	0.504151	2.11578	0.00401606	0.0141546	0.575	4374	tags=92%, list=41%, signal=156%
REGULATION_OF_IMMUNE_SYSTEM_PROCESS	REGULATION_OF_IMMUNE_SYSTEM_PROCESS		39	0.283089	2.11273	0.00614754	0.0141503	0.581	1900	tags=46%, list=18%, signal=56%
T_CELL_ACTIVATION	T_CELL_ACTIVATION		24	0.367918	2.10019	0	0.0151258	0.61	1848	tags=54%, list=17%, signal=65%
RNA_EXPORT_FROM_NUCLEUS	RNA_EXPORT_FROM_NUCLEUS		16	0.426288	2.08659	0.00207039	0.016117	0.639	6082	tags=100%, list=57%, signal=235%
REGULATION_OF_METABOLIC_PROCESS	REGULATION_OF_METABOLIC_PROCESS		576	0.077879	2.0758	0.00197239	0.0170701	0.663	6721	tags=71%, list=63%, signal=183%
MEIOTIC_CELL_CYCLE	MEIOTIC_CELL_CYCLE		24	0.359807	2.07319	0.00572519	0.0171253	0.669	2375	tags=58%, list=22%, signal=75%
RNA_CATABOLIC_PROCESS	RNA_CATABOLIC_PROCESS		18	0.408346	2.072	0.00203252	0.0170827	0.672	3919	tags=78%, list=37%, signal=123%
RESPONSE_TO_ABIOTIC_STIMULUS	RESPONSE_TO_ABIOTIC_STIMULUS		67	0.217153	2.07135	0.00204082	0.0169652	0.673	2614	tags=46%, list=25%, signal=61%
MEIOTIC_RECOMBINATION	MEIOTIC_RECOMBINATION		11	0.503454	2.06601	0.00207469	0.017561	0.689	2375	tags=73%, list=22%, signal=94%
RESPONSE_TO_RADIATION	RESPONSE_TO_RADIATION		43	0.255693	2.05889	0.00626305	0.0181815	0.701	2228	tags=47%, list=21%, signal=59%
ADAPTIVE_IMMUNE_RESPONSE_GO_0002460	ADAPTIVE_IMMUNE_RESPONSE_GO_0002460		13	0.471036	2.04945	0.00394477	0.0190395	0.726	3978	tags=85%, list=38%, signal=135%
CELLULAR_COMPONENT_ASSEMBLY	CELLULAR_COMPONENT_ASSEMBLY		226	0.119318	2.04824	0.00612245	0.0189474	0.73	3636	tags=46%, list=34%, signal=69%
REGULATION_OF_T_CELL_ACTIVATION	REGULATION_OF_T_CELL_ACTIVATION		17	0.414318	2.04712	0.00204918	0.018857	0.732	1848	tags=59%, list=17%, signal=71%
REGULATION_OF_CELLULAR_METABOLIC_PROCESS	REGULATION_OF_CELLULAR_METABOLIC_PROCESS		568	0.0771967	2.04605	0.00601202	0.0187832	0.735	6721	tags=71%, list=63%, signal=183%
RNA_3END_PROCESSING	RNA_3END_PROCESSING		10	0.517059	2.02491	0.0019305	0.0211805	0.773	5119	tags=100%, list=48%, signal=193%
INTERPHASE_OF_MITOTIC_CELL_CYCLE	INTERPHASE_OF_MITOTIC_CELL_CYCLE		52	0.237012	2.00228	0.00606061	0.0238624	0.816	3815	tags=60%, list=36%, signal=93%
REGULATION_OF_TRANSLATION	REGULATION_OF_TRANSLATION		52	0.234608	2.0005	0.00592885	0.0238282	0.819	4044	tags=62%, list=38%, signal=99%
ONE_CARBON_COMPOUND_METABOLIC_PROCESS	ONE_CARBON_COMPOUND_METABOLIC_PROCESS		25	0.338452	1.99276	0.00194932	0.0245528	0.832	5743	tags=88%, list=54%, signal=192%
NUCLEOTIDE_EXCISION_REPAIR	NUCLEOTIDE_EXCISION_REPAIR		18	0.395273	1.99039	0.00607288	0.0245982	0.835	5234	tags=89%, list=49%, signal=175%
REGULATION_OF_APOPTOSIS	REGULATION_OF_APOPTOSIS		257	0.105703	1.99013	0.00195312	0.0243585	0.835	2698	tags=36%, list=25%, signal=47%
ESTABLISHMENT_OF_ORGANELLE_LOCALIZATION	ESTABLISHMENT_OF_ORGANELLE_LOCALIZATION		15	0.43201	1.98736	0.00613497	0.0243608	0.84	5315	tags=93%, list=50%, signal=187%
POST_TRANSLATIONAL_PROTEIN_MODIFICATION	POST_TRANSLATIONAL_PROTEIN_MODIFICATION		397	0.0862682	1.97498	0.00784314	0.0258316	0.861	4215	tags=48%, list=40%, signal=77%
CELLULAR_PROTEIN_CATABOLIC_PROCESS	CELLULAR_PROTEIN_CATABOLIC_PROCESS		48	0.238899	1.97285	0.00378788	0.0258568	0.865	7630	tags=96%, list=72%, signal=341%
MACROMOLECULE_CATABOLIC_PROCESS	MACROMOLECULE_CATABOLIC_PROCESS		108	0.165065	1.97263	0.00417537	0.025601	0.865	6408	tags=77%, list=61%, signal=193%
BIOSYNTHETIC_PROCESS	BIOSYNTHETIC_PROCESS		356	0.0921592	1.97016	0.00967118	0.0257271	0.869	6880	tags=74%, list=65%, signal=204%
EPIDERMIS_DEVELOPMENT	EPIDERMIS_DEVELOPMENT		61	0.215593	1.96667	0	0.0259586	0.875	2243	tags=43%, list=21%, signal=54%
APOPTOSIS_GO	APOPTOSIS_GO		324	0.0948499	1.96328	0.00584795	0.0262329	0.883	4811	tags=55%, list=45%, signal=97%
TRANSCRIPTION_DNA_DEPENDENT	TRANSCRIPTION_DNA_DEPENDENT		471	0.0779043	1.9592	0.00612245	0.0265618	0.888	6721	tags=71%, list=63%, signal=185%
RNA_BIOSYNTHETIC_PROCESS	RNA_BIOSYNTHETIC_PROCESS		472	0.0785569	1.95582	0.00617284	0.0268361	0.899	6721	tags=71%, list=63%, signal=186%
POSITIVE_REGULATION_OF_TRANSLATION	POSITIVE_REGULATION_OF_TRANSLATION		17	0.383393	1.95066	0.00421941	0.0274657	0.908	4044	tags=76%, list=38%, signal=124%
NEGATIVE_REGULATION_OF_DNA_METABOLIC_PROCESS	NEGATIVE_REGULATION_OF_DNA_METABOLIC_PROCESS		16	0.400213	1.94937	0.00394477	0.0273876	0.908	3710	tags=75%, list=35%, signal=115%
CELLULAR_MACROMOLECULE_CATABOLIC_PROCESS	CELLULAR_MACROMOLECULE_CATABOLIC_PROCESS		83	0.179402	1.94397	0.0127389	0.0278614	0.912	6408	tags=78%, list=61%, signal=197%
PROGRAMMED_CELL_DEATH	PROGRAMMED_CELL_DEATH		325	0.093125	1.94396	0.0021097	0.0275855	0.912	4811	tags=54%, list=45%, signal=97%
PROTEIN_DNA_COMPLEX_ASSEMBLY	PROTEIN_DNA_COMPLEX_ASSEMBLY		35	0.271618	1.92118	0.00591716	0.0314617	0.944	3789	tags=63%, list=36%, signal=98%
IMMUNE_EFFECTOR_PROCESS	IMMUNE_EFFECTOR_PROCESS		18	0.377382	1.90923	0.0040568	0.0331937	0.956	3658	tags=72%, list=35%, signal=110%
ECTODERM_DEVELOPMENT	ECTODERM_DEVELOPMENT		69	0.195191	1.90634	0.0176471	0.0334264	0.957	2243	tags=41%, list=21%, signal=51%
REGULATION_OF_NUCLEOBASENUCLEOSIDENUCLEOTIDE_AND_NUCLEIC_ACID_METABOLIC_PROCESS	REGULATION_OF_NUCLEOBASENUCLEOSIDENUCLEOTIDE_AND_NUCLEIC_ACID_METABOLIC_PROCESS		454	0.0780518	1.90596	0.012	0.0331626	0.957	7326	tags=77%, list=69%, signal=238%
ESTABLISHMENT_AND_OR_MAINTENANCE_OF_CELL_POLARITY	ESTABLISHMENT_AND_OR_MAINTENANCE_OF_CELL_POLARITY		16	0.392831	1.89545	0.00798403	0.0348691	0.964	4450	tags=81%, list=42%, signal=140%
REGULATION_OF_PROGRAMMED_CELL_DEATH	REGULATION_OF_PROGRAMMED_CELL_DEATH		258	0.104291	1.89268	0.0138614	0.0351153	0.966	2698	tags=36%, list=25%, signal=47%
LYMPHOCYTE_DIFFERENTIATION	LYMPHOCYTE_DIFFERENTIATION		18	0.374302	1.8861	0.00587084	0.0362129	0.971	1337	tags=50%, list=13%, signal=57%
MICROTUBULE_ORGANIZING_CENTER_ORGANIZATION_AND_BIOGENESIS	MICROTUBULE_ORGANIZING_CENTER_ORGANIZATION_AND_BIOGENESIS		14	0.41387	1.88102	0.00986193	0.0368185	0.972	3943	tags=79%, list=37%, signal=125%
CYTOKINESIS	CYTOKINESIS		17	0.370721	1.87868	0.00976562	0.0369638	0.972	2932	tags=65%, list=28%, signal=89%
MEMBRANE_FUSION	MEMBRANE_FUSION		24	0.315388	1.87828	0.0125786	0.0367054	0.972	6816	tags=96%, list=64%, signal=268%
TRANSCRIPTION	TRANSCRIPTION		563	0.0688081	1.87256	0.00562852	0.0374934	0.977	6702	tags=70%, list=63%, signal=180%
NEGATIVE_REGULATION_OF_DNA_REPLICATION	NEGATIVE_REGULATION_OF_DNA_REPLICATION		11	0.468276	1.86862	0.00809717	0.0379486	0.978	3710	tags=82%, list=35%, signal=126%
LYMPHOCYTE_ACTIVATION	LYMPHOCYTE_ACTIVATION		37	0.258754	1.86829	0.0121212	0.0376775	0.979	1848	tags=43%, list=17%, signal=52%
DNA_INTEGRITY_CHECKPOINT	DNA_INTEGRITY_CHECKPOINT		18	0.362743	1.86568	0.0119284	0.037938	0.981	2636	tags=61%, list=25%, signal=81%
POSITIVE_REGULATION_OF_IMMUNE_SYSTEM_PROCESS	POSITIVE_REGULATION_OF_IMMUNE_SYSTEM_PROCESS		30	0.28799	1.86028	0.0119522	0.0387389	0.985	1900	tags=47%, list=18%, signal=57%
GOLGI_VESICLE_TRANSPORT	GOLGI_VESICLE_TRANSPORT		44	0.234218	1.85667	0.0123711	0.0391773	0.986	7879	tags=98%, list=74%, signal=380%
LEUKOCYTE_ACTIVATION	LEUKOCYTE_ACTIVATION		40	0.236771	1.84978	0.0152672	0.0403523	0.987	2002	tags=43%, list=19%, signal=52%
IMMUNE_SYSTEM_PROCESS	IMMUNE_SYSTEM_PROCESS		206	0.111714	1.84734	0.0123203	0.0406181	0.987	4340	tags=52%, list=41%, signal=86%
TRANSLATIONAL_INITIATION	TRANSLATIONAL_INITIATION		21	0.344465	1.84673	0.0119284	0.0403756	0.987	3923	tags=71%, list=37%, signal=113%
NUCLEAR_IMPORT	NUCLEAR_IMPORT		41	0.245495	1.83734	0.0182927	0.0420603	0.989	3092	tags=54%, list=29%, signal=75%
BIOPOLYMER_MODIFICATION	BIOPOLYMER_MODIFICATION		535	0.0690342	1.82603	0.0214008	0.0447004	0.992	7738	tags=80%, list=73%, signal=281%
PROTEIN_TARGETING	PROTEIN_TARGETING		94	0.160957	1.81926	0.0181452	0.0461523	0.992	5633	tags=69%, list=53%, signal=146%
DNA_REPLICATION_INITIATION	DNA_REPLICATION_INITIATION		10	0.475947	1.81754	0.0174757	0.046098	0.992	5554	tags=100%, list=52%, signal=210%
CYTOKINE_PRODUCTION	CYTOKINE_PRODUCTION		36	0.256192	1.80962	0.0189873	0.047577	0.992	2002	tags=44%, list=19%, signal=55%
REGULATION_OF_TRANSLATIONAL_INITIATION	REGULATION_OF_TRANSLATIONAL_INITIATION		16	0.380071	1.8086	0.0105708	0.0474493	0.992	3923	tags=75%, list=37%, signal=119%
REGULATION_OF_GENE_EXPRESSION	REGULATION_OF_GENE_EXPRESSION		476	0.0723431	1.80481	0.0137255	0.0480071	0.994	6721	tags=70%, list=63%, signal=184%
PROTEIN_CATABOLIC_PROCESS	PROTEIN_CATABOLIC_PROCESS		54	0.210753	1.80197	0.0165975	0.0483982	0.995	6408	tags=81%, list=61%, signal=205%
TRANSCRIPTION_FROM_RNA_POLYMERASE_II_PROMOTER	TRANSCRIPTION_FROM_RNA_POLYMERASE_II_PROMOTER		343	0.0839248	1.79722	0.0183299	0.0494938	0.995	7445	tags=78%, list=70%, signal=255%
CELLULAR_DEFENSE_RESPONSE	CELLULAR_DEFENSE_RESPONSE		26	0.287317	1.78556	0.0138889	0.052239	0.996	2259	tags=50%, list=21%, signal=63%
PROTEIN_KINASE_CASCADE	PROTEIN_KINASE_CASCADE		236	0.0993461	1.76718	0.0251046	0.0572273	0.999	3817	tags=46%, list=36%, signal=70%
PROTEIN_EXPORT_FROM_NUCLEUS	PROTEIN_EXPORT_FROM_NUCLEUS		10	0.469899	1.76623	0.0184049	0.0570837	0.999	5618	tags=100%, list=53%, signal=213%
CELL_DIVISION	CELL_DIVISION		19	0.331163	1.7542	0.0188679	0.0602219	0.999	3187	tags=63%, list=30%, signal=90%
ANTI_APOPTOSIS	ANTI_APOPTOSIS		93	0.151489	1.74376	0.0136187	0.0630634	0.999	1939	tags=33%, list=18%, signal=40%
POSITIVE_REGULATION_OF_CELLULAR_PROCESS	POSITIVE_REGULATION_OF_CELLULAR_PROCESS		491	0.0678645	1.74119	0.0128913	0.0635854	0.999	1902	tags=24%, list=18%, signal=28%
I_KAPPAB_KINASE_NF_KAPPAB_CASCADE	I_KAPPAB_KINASE_NF_KAPPAB_CASCADE		93	0.157988	1.73998	0.022449	0.0635953	0.999	3579	tags=49%, list=34%, signal=74%
PROTEIN_MODIFICATION_PROCESS	PROTEIN_MODIFICATION_PROCESS		520	0.0653831	1.73496	0.0216535	0.0647598	0.999	8017	tags=82%, list=76%, signal=321%
KERATINOCYTE_DIFFERENTIATION	KERATINOCYTE_DIFFERENTIATION		13	0.402395	1.73088	0.0313808	0.0654757	0.999	2260	tags=62%, list=21%, signal=78%
POSITIVE_REGULATION_OF_BIOLOGICAL_PROCESS	POSITIVE_REGULATION_OF_BIOLOGICAL_PROCESS		509	0.0671619	1.72875	0.0138889	0.0657646	0.999	1902	tags=24%, list=18%, signal=28%
TRNA_PROCESSING	TRNA_PROCESSING		10	0.45542	1.72767	0.0338645	0.0655675	0.999	3653	tags=80%, list=34%, signal=122%
INFLAMMATORY_RESPONSE	INFLAMMATORY_RESPONSE		80	0.166653	1.72496	0.0224949	0.0659672	0.999	1557	tags=31%, list=15%, signal=36%
PROTEIN_IMPORT_INTO_NUCLEUS	PROTEIN_IMPORT_INTO_NUCLEUS		40	0.233843	1.71998	0.023166	0.0671773	0.999	3092	tags=52%, list=29%, signal=74%
INTRA_GOLGI_VESICLE_MEDIATED_TRANSPORT	INTRA_GOLGI_VESICLE_MEDIATED_TRANSPORT		12	0.410853	1.71283	0.028	0.0692563	0.999	5361	tags=92%, list=51%, signal=185%
SPLICEOSOME_ASSEMBLY	SPLICEOSOME_ASSEMBLY		11	0.422023	1.71248	0.026	0.0688744	0.999	6125	tags=100%, list=58%, signal=237%
REGULATION_OF_IMMUNE_RESPONSE	REGULATION_OF_IMMUNE_RESPONSE		18	0.345739	1.71141	0.0356436	0.0687405	0.999	1639	tags=50%, list=15%, signal=59%
HUMORAL_IMMUNE_RESPONSE	HUMORAL_IMMUNE_RESPONSE		14	0.379219	1.7015	0.0297619	0.0719101	1	2040	tags=57%, list=19%, signal=71%
BASE_EXCISION_REPAIR	BASE_EXCISION_REPAIR		14	0.375059	1.6938	0.0239044	0.0741618	1	5110	tags=86%, list=48%, signal=165%
LOCOMOTORY_BEHAVIOR	LOCOMOTORY_BEHAVIOR		52	0.199116	1.69254	0.0277228	0.0741396	1	2585	tags=44%, list=24%, signal=58%
PROTEIN_AMINO_ACID_PHOSPHORYLATION	PROTEIN_AMINO_ACID_PHOSPHORYLATION		229	0.0973885	1.69008	0.0177165	0.0745831	1	3661	tags=44%, list=35%, signal=66%
CENTROSOME_ORGANIZATION_AND_BIOGENESIS	CENTROSOME_ORGANIZATION_AND_BIOGENESIS		13	0.397327	1.68994	0.0358566	0.0741331	1	3943	tags=77%, list=37%, signal=122%
CHROMATIN_ASSEMBLY	CHROMATIN_ASSEMBLY		13	0.381445	1.68668	0.024	0.0748835	1	4111	tags=77%, list=39%, signal=126%
CYTOSKELETON_ORGANIZATION_AND_BIOGENESIS	CYTOSKELETON_ORGANIZATION_AND_BIOGENESIS		178	0.110967	1.683	0.0294695	0.0755743	1	4853	tags=57%, list=46%, signal=103%
MEIOSIS_I	MEIOSIS_I		13	0.391524	1.68172	0.0428571	0.0755361	1	2375	tags=62%, list=22%, signal=79%
CYTOKINE_AND_CHEMOKINE_MEDIATED_SIGNALING_PATHWAY	CYTOKINE_AND_CHEMOKINE_MEDIATED_SIGNALING_PATHWAY		18	0.3314	1.6803	0.0403071	0.0755972	1	2379	tags=56%, list=22%, signal=72%
NUCLEOTIDE_BIOSYNTHETIC_PROCESS	NUCLEOTIDE_BIOSYNTHETIC_PROCESS		14	0.35511	1.66545	0.0368852	0.0809069	1	6834	tags=100%, list=65%, signal=282%
SECRETORY_PATHWAY	SECRETORY_PATHWAY		65	0.176052	1.66188	0.0343434	0.0816723	1	8411	tags=97%, list=79%, signal=468%
CYTOKINE_METABOLIC_PROCESS	CYTOKINE_METABOLIC_PROCESS		23	0.294951	1.66065	0.0337079	0.0815976	1	6552	tags=91%, list=62%, signal=239%
DNA_DAMAGE_CHECKPOINT	DNA_DAMAGE_CHECKPOINT		15	0.351513	1.65131	0.030888	0.085035	1	2636	tags=60%, list=25%, signal=80%
POSITIVE_REGULATION_OF_T_CELL_ACTIVATION	POSITIVE_REGULATION_OF_T_CELL_ACTIVATION		13	0.378696	1.64966	0.0335968	0.0850716	1	1696	tags=54%, list=16%, signal=64%
REGULATION_OF_PROTEIN_METABOLIC_PROCESS	REGULATION_OF_PROTEIN_METABOLIC_PROCESS		118	0.130956	1.64177	0.0439122	0.0877947	1	3923	tags=50%, list=37%, signal=79%
PROTEIN_IMPORT	PROTEIN_IMPORT		53	0.192357	1.63827	0.035503	0.0888295	1	4966	tags=66%, list=47%, signal=124%
RESPONSE_TO_OTHER_ORGANISM	RESPONSE_TO_OTHER_ORGANISM		44	0.209241	1.62113	0.0309917	0.0957859	1	1162	tags=32%, list=11%, signal=36%
PHOSPHORYLATION	PHOSPHORYLATION		255	0.0882031	1.6205	0.0448065	0.0954751	1	8017	tags=84%, list=76%, signal=339%
JAK_STAT_CASCADE	JAK_STAT_CASCADE		25	0.270763	1.61626	0.0482897	0.096865	1	4340	tags=68%, list=41%, signal=115%
POSITIVE_REGULATION_OF_MULTICELLULAR_ORGANISMAL_PROCESS	POSITIVE_REGULATION_OF_MULTICELLULAR_ORGANISMAL_PROCESS		37	0.226705	1.60868	0.0482897	0.099792	1	1900	tags=41%, list=18%, signal=49%
NEGATIVE_REGULATION_OF_APOPTOSIS	NEGATIVE_REGULATION_OF_APOPTOSIS		116	0.128579	1.6072	0.0472279	0.0999659	1	1939	tags=31%, list=18%, signal=38%
NEGATIVE_REGULATION_OF_PROGRAMMED_CELL_DEATH	NEGATIVE_REGULATION_OF_PROGRAMMED_CELL_DEATH		117	0.125909	1.60451	0.0503018	0.100507	1	1939	tags=31%, list=18%, signal=37%
RESPONSE_TO_BIOTIC_STIMULUS	RESPONSE_TO_BIOTIC_STIMULUS		72	0.155133	1.60185	0.0404858	0.101263	1	1162	tags=26%, list=11%, signal=29%
REGULATION_OF_DEVELOPMENTAL_PROCESS	REGULATION_OF_DEVELOPMENTAL_PROCESS		331	0.0759984	1.59887	0.0334728	0.102048	1	1939	tags=26%, list=18%, signal=30%
VESICLE_MEDIATED_TRANSPORT	VESICLE_MEDIATED_TRANSPORT		155	0.108836	1.58948	0.0498008	0.106064	1	7131	tags=78%, list=67%, signal=235%
REGULATION_OF_CYTOKINE_BIOSYNTHETIC_PROCESS	REGULATION_OF_CYTOKINE_BIOSYNTHETIC_PROCESS		21	0.286597	1.58253	0.0526316	0.109045	1	6552	tags=90%, list=62%, signal=237%
CYTOKINE_BIOSYNTHETIC_PROCESS	CYTOKINE_BIOSYNTHETIC_PROCESS		22	0.290962	1.57869	0.0589431	0.110371	1	6552	tags=91%, list=62%, signal=238%
OVULATION_CYCLE	OVULATION_CYCLE		12	0.382519	1.57866	0.0546559	0.10974	1	3013	tags=67%, list=28%, signal=93%
REGULATION_OF_LYMPHOCYTE_ACTIVATION	REGULATION_OF_LYMPHOCYTE_ACTIVATION		22	0.280546	1.57053	0.0411765	0.113204	1	1848	tags=45%, list=17%, signal=55%
REGULATION_OF_DNA_REPLICATION	REGULATION_OF_DNA_REPLICATION		17	0.311708	1.56125	0.0477137	0.117694	1	2310	tags=53%, list=22%, signal=68%
INDUCTION_OF_APOPTOSIS_BY_INTRACELLULAR_SIGNALS	INDUCTION_OF_APOPTOSIS_BY_INTRACELLULAR_SIGNALS		18	0.307944	1.55975	0.0531496	0.117762	1	2627	tags=56%, list=25%, signal=74%
REGULATION_OF_RNA_METABOLIC_PROCESS	REGULATION_OF_RNA_METABOLIC_PROCESS		337	0.0738928	1.55829	0.053719	0.117949	1	6721	tags=71%, list=63%, signal=187%
G1_S_TRANSITION_OF_MITOTIC_CELL_CYCLE	G1_S_TRANSITION_OF_MITOTIC_CELL_CYCLE		23	0.274199	1.55465	0.0520833	0.119346	1	2627	tags=52%, list=25%, signal=69%
REGULATION_OF_CYTOKINE_PRODUCTION	REGULATION_OF_CYTOKINE_PRODUCTION		14	0.345608	1.55451	0.0574257	0.11877	1	1639	tags=50%, list=15%, signal=59%
REGULATION_OF_TRANSCRIPTION_FROM_RNA_POLYMERASE_II_PROMOTER	REGULATION_OF_TRANSCRIPTION_FROM_RNA_POLYMERASE_II_PROMOTER		214	0.0919282	1.53723	0.0574257	0.127587	1	7310	tags=78%, list=69%, signal=247%
MULTI_ORGANISM_PROCESS	MULTI_ORGANISM_PROCESS		88	0.137422	1.53591	0.0649606	0.127647	1	722	tags=20%, list=7%, signal=22%
CELL_ACTIVATION	CELL_ACTIVATION		44	0.198064	1.53457	0.0608519	0.12762	1	2002	tags=39%, list=19%, signal=47%
REGULATION_OF_TRANSFERASE_ACTIVITY	REGULATION_OF_TRANSFERASE_ACTIVITY		132	0.11194	1.52912	0.0511247	0.130335	1	6611	tags=73%, list=62%, signal=193%
PROTEIN_IMPORT_INTO_NUCLEUS_TRANSLOCATION	PROTEIN_IMPORT_INTO_NUCLEUS_TRANSLOCATION		10	0.39123	1.52528	0.0581897	0.131861	1	2214	tags=60%, list=21%, signal=76%
POSITIVE_REGULATION_OF_CYTOKINE_BIOSYNTHETIC_PROCESS	POSITIVE_REGULATION_OF_CYTOKINE_BIOSYNTHETIC_PROCESS		14	0.332798	1.52402	0.062753	0.131831	1	4044	tags=71%, list=38%, signal=115%
NEGATIVE_REGULATION_OF_DEVELOPMENTAL_PROCESS	NEGATIVE_REGULATION_OF_DEVELOPMENTAL_PROCESS		154	0.104053	1.51427	0.0594059	0.137408	1	1939	tags=29%, list=18%, signal=34%
CELL_DEVELOPMENT	CELL_DEVELOPMENT		436	0.0626658	1.50576	0.0634921	0.141881	1	2229	tags=27%, list=21%, signal=33%
REGULATION_OF_MOLECULAR_FUNCTION	REGULATION_OF_MOLECULAR_FUNCTION		245	0.0835326	1.50574	0.0546559	0.141139	1	3717	tags=43%, list=35%, signal=65%
RESPONSE_TO_WOUNDING	RESPONSE_TO_WOUNDING		118	0.116717	1.50551	0.0818363	0.140534	1	1559	tags=26%, list=15%, signal=30%
REGULATION_OF_ORGANELLE_ORGANIZATION_AND_BIOGENESIS	REGULATION_OF_ORGANELLE_ORGANIZATION_AND_BIOGENESIS		35	0.219989	1.50373	0.0712831	0.140807	1	4334	tags=63%, list=41%, signal=106%
REGULATION_OF_RESPONSE_TO_STIMULUS	REGULATION_OF_RESPONSE_TO_STIMULUS		32	0.220819	1.50354	0.0816733	0.140174	1	1639	tags=38%, list=15%, signal=44%
INTRACELLULAR_SIGNALING_CASCADE	INTRACELLULAR_SIGNALING_CASCADE		480	0.0610208	1.4917	0.0673267	0.146832	1	3817	tags=42%, list=36%, signal=63%
BEHAVIOR	BEHAVIOR		72	0.146958	1.48927	0.0688976	0.147477	1	1248	tags=26%, list=12%, signal=30%
INTERFERON_GAMMA_PRODUCTION	INTERFERON_GAMMA_PRODUCTION		10	0.381627	1.47445	0.0858209	0.156763	1	6552	tags=100%, list=62%, signal=262%
RESPONSE_TO_VIRUS	RESPONSE_TO_VIRUS		32	0.219076	1.46902	0.0680529	0.159482	1	5960	tags=78%, list=56%, signal=178%
PROTEIN_POLYUBIQUITINATION	PROTEIN_POLYUBIQUITINATION		10	0.373084	1.46838	0.086444	0.159096	1	2406	tags=60%, list=23%, signal=78%
POSITIVE_REGULATION_OF_LYMPHOCYTE_ACTIVATION	POSITIVE_REGULATION_OF_LYMPHOCYTE_ACTIVATION		15	0.306871	1.46677	0.0645161	0.15941	1	1696	tags=47%, list=16%, signal=55%
RIBONUCLEOTIDE_METABOLIC_PROCESS	RIBONUCLEOTIDE_METABOLIC_PROCESS		11	0.361394	1.46136	0.0794297	0.162591	1	3878	tags=73%, list=37%, signal=115%
RESPONSE_TO_UV	RESPONSE_TO_UV		20	0.26857	1.46047	0.0769231	0.162384	1	2985	tags=55%, list=28%, signal=76%
REGULATION_OF_CATALYTIC_ACTIVITY	REGULATION_OF_CATALYTIC_ACTIVITY		204	0.088131	1.45797	0.0758483	0.163441	1	3808	tags=45%, list=36%, signal=68%
REGULATION_OF_TRANSCRIPTIONDNA_DEPENDENT	REGULATION_OF_TRANSCRIPTIONDNA_DEPENDENT		332	0.0693978	1.4577	0.0806452	0.162804	1	7326	tags=76%, list=69%, signal=238%
EXCRETION	EXCRETION		22	0.262173	1.45586	0.0948617	0.163421	1	3005	tags=55%, list=28%, signal=76%
NLS_BEARING_SUBSTRATE_IMPORT_INTO_NUCLEUS	NLS_BEARING_SUBSTRATE_IMPORT_INTO_NUCLEUS		11	0.363697	1.44783	0.0816733	0.168342	1	1928	tags=55%, list=18%, signal=67%
POSITIVE_REGULATION_OF_IMMUNE_RESPONSE	POSITIVE_REGULATION_OF_IMMUNE_RESPONSE		16	0.296684	1.43978	0.0988142	0.173423	1	2819	tags=56%, list=27%, signal=77%
ICOSANOID_METABOLIC_PROCESS	ICOSANOID_METABOLIC_PROCESS		10	0.372526	1.43362	0.102362	0.177073	1	3471	tags=70%, list=33%, signal=104%
REGULATION_OF_CELLULAR_PROTEIN_METABOLIC_PROCESS	REGULATION_OF_CELLULAR_PROTEIN_METABOLIC_PROCESS		109	0.116939	1.4314	0.0792683	0.177888	1	3923	tags=49%, list=37%, signal=76%
MACROMOLECULAR_COMPLEX_DISASSEMBLY	MACROMOLECULAR_COMPLEX_DISASSEMBLY		13	0.329232	1.42239	0.0805501	0.184042	1	5478	tags=85%, list=52%, signal=175%
ACTIVATION_OF_NF_KAPPAB_TRANSCRIPTION_FACTOR	ACTIVATION_OF_NF_KAPPAB_TRANSCRIPTION_FACTOR		15	0.302156	1.41497	0.101053	0.188835	1	3158	tags=60%, list=30%, signal=85%
DNA_MODIFICATION	DNA_MODIFICATION		10	0.357991	1.40524	0.105578	0.195536	1	5743	tags=90%, list=54%, signal=196%
NEGATIVE_REGULATION_OF_IMMUNE_SYSTEM_PROCESS	NEGATIVE_REGULATION_OF_IMMUNE_SYSTEM_PROCESS		12	0.325787	1.39604	0.114519	0.202408	1	1848	tags=50%, list=17%, signal=60%
EMBRYO_IMPLANTATION	EMBRYO_IMPLANTATION		11	0.342619	1.39328	0.10883	0.203619	1	2151	tags=55%, list=20%, signal=68%
REGULATION_OF_CYCLIN_DEPENDENT_PROTEIN_KINASE_ACTIVITY	REGULATION_OF_CYCLIN_DEPENDENT_PROTEIN_KINASE_ACTIVITY		38	0.190622	1.38643	0.120507	0.208118	1	4119	tags=58%, list=39%, signal=94%
LEUKOCYTE_DIFFERENTIATION	LEUKOCYTE_DIFFERENTIATION		25	0.234219	1.38438	0.134	0.208865	1	1337	tags=36%, list=13%, signal=41%
RESPONSE_TO_LIGHT_STIMULUS	RESPONSE_TO_LIGHT_STIMULUS		31	0.209506	1.3832	0.108268	0.208831	1	2228	tags=42%, list=21%, signal=53%
SECRETION_BY_CELL	SECRETION_BY_CELL		81	0.132681	1.3828	0.133333	0.208178	1	8411	tags=93%, list=79%, signal=446%
REGULATION_OF_TRANSCRIPTION	REGULATION_OF_TRANSCRIPTION		414	0.0592964	1.37082	0.11336	0.217511	1	7326	tags=75%, list=69%, signal=233%
REGULATION_OF_KINASE_ACTIVITY	REGULATION_OF_KINASE_ACTIVITY		129	0.105666	1.36637	0.141988	0.220713	1	6611	tags=73%, list=62%, signal=192%
PROTEOLYSIS	PROTEOLYSIS		142	0.0978293	1.35576	0.123457	0.228893	1	7554	tags=81%, list=71%, signal=279%
REGULATION_OF_CELLULAR_COMPONENT_ORGANIZATION_AND_BIOGENESIS	REGULATION_OF_CELLULAR_COMPONENT_ORGANIZATION_AND_BIOGENESIS		98	0.116288	1.35225	0.108949	0.231096	1	3642	tags=46%, list=34%, signal=69%
CELL_PROLIFERATION_GO_0008283	CELL_PROLIFERATION_GO_0008283		376	0.0608336	1.35208	0.136273	0.230225	1	1969	tags=24%, list=19%, signal=29%
NUCLEOTIDE_METABOLIC_PROCESS	NUCLEOTIDE_METABOLIC_PROCESS		31	0.203043	1.34391	0.132114	0.236975	1	6396	tags=81%, list=60%, signal=203%
RESPONSE_TO_HEAT	RESPONSE_TO_HEAT		10	0.34389	1.34139	0.154472	0.238241	1	3774	tags=70%, list=36%, signal=109%
POSITIVE_REGULATION_OF_I_KAPPAB_KINASE_NF_KAPPAB_CASCADE	POSITIVE_REGULATION_OF_I_KAPPAB_KINASE_NF_KAPPAB_CASCADE		72	0.135118	1.34048	0.142259	0.238031	1	3579	tags=47%, list=34%, signal=71%
TRANSCRIPTION_INITIATION	TRANSCRIPTION_INITIATION		24	0.225994	1.3365	0.134328	0.240762	1	3789	tags=58%, list=36%, signal=91%
REGULATION_OF_I_KAPPAB_KINASE_NF_KAPPAB_CASCADE	REGULATION_OF_I_KAPPAB_KINASE_NF_KAPPAB_CASCADE		76	0.127812	1.33404	0.150495	0.241892	1	2557	tags=37%, list=24%, signal=48%
CYTOSKELETON_DEPENDENT_INTRACELLULAR_TRANSPORT	CYTOSKELETON_DEPENDENT_INTRACELLULAR_TRANSPORT		21	0.241533	1.33367	0.128364	0.241153	1	1985	tags=43%, list=19%, signal=53%
SECRETION	SECRETION		115	0.107178	1.33285	0.14313	0.240897	1	7349	tags=80%, list=69%, signal=259%
TRANSCRIPTION_FROM_RNA_POLYMERASE_III_PROMOTER	TRANSCRIPTION_FROM_RNA_POLYMERASE_III_PROMOTER		16	0.281235	1.33197	0.148148	0.240641	1	6954	tags=94%, list=66%, signal=273%
POSITIVE_REGULATION_OF_DEVELOPMENTAL_PROCESS	POSITIVE_REGULATION_OF_DEVELOPMENTAL_PROCESS		162	0.0895302	1.33039	0.152893	0.24118	1	2661	tags=34%, list=25%, signal=45%
REGULATION_OF_PROTEIN_KINASE_ACTIVITY	REGULATION_OF_PROTEIN_KINASE_ACTIVITY		127	0.101321	1.32814	0.145631	0.242263	1	6611	tags=72%, list=62%, signal=190%
VIRAL_INFECTIOUS_CYCLE	VIRAL_INFECTIOUS_CYCLE		22	0.237706	1.31951	0.15098	0.249442	1	3745	tags=59%, list=35%, signal=91%
TRANSCRIPTION_INITIATION_FROM_RNA_POLYMERASE_II_PROMOTER	TRANSCRIPTION_INITIATION_FROM_RNA_POLYMERASE_II_PROMOTER		18	0.259781	1.31295	0.156863	0.254513	1	4313	tags=67%, list=41%, signal=112%
VIRAL_GENOME_REPLICATION	VIRAL_GENOME_REPLICATION		14	0.289543	1.30603	0.167677	0.259931	1	3745	tags=64%, list=35%, signal=99%
PROTEIN_COMPLEX_DISASSEMBLY	PROTEIN_COMPLEX_DISASSEMBLY		12	0.316366	1.29742	0.15879	0.267653	1	5478	tags=83%, list=52%, signal=172%
REGULATION_OF_NUCLEOCYTOPLASMIC_TRANSPORT	REGULATION_OF_NUCLEOCYTOPLASMIC_TRANSPORT		18	0.254369	1.29504	0.144788	0.268809	1	5547	tags=78%, list=52%, signal=163%
ER_NUCLEAR_SIGNALING_PATHWAY	ER_NUCLEAR_SIGNALING_PATHWAY		12	0.30555	1.28373	0.180293	0.279374	1	6475	tags=92%, list=61%, signal=236%
RHYTHMIC_PROCESS	RHYTHMIC_PROCESS		21	0.230842	1.27048	0.17	0.292008	1	585	tags=29%, list=6%, signal=30%
REGULATION_OF_BINDING	REGULATION_OF_BINDING		48	0.154447	1.27046	0.190678	0.290811	1	1901	tags=33%, list=18%, signal=40%
REGULATION_OF_CYTOSKELETON_ORGANIZATION_AND_BIOGENESIS	REGULATION_OF_CYTOSKELETON_ORGANIZATION_AND_BIOGENESIS		26	0.206582	1.25344	0.21328	0.308507	1	4334	tags=62%, list=41%, signal=104%
HOMEOSTASIS_OF_NUMBER_OF_CELLS	HOMEOSTASIS_OF_NUMBER_OF_CELLS		18	0.244606	1.24242	0.219512	0.320096	1	6827	tags=89%, list=64%, signal=250%
SMALL_GTPASE_MEDIATED_SIGNAL_TRANSDUCTION	SMALL_GTPASE_MEDIATED_SIGNAL_TRANSDUCTION		75	0.120071	1.23311	0.208502	0.329449	1	5797	tags=67%, list=55%, signal=146%
CELLULAR_PROTEIN_COMPLEX_DISASSEMBLY	CELLULAR_PROTEIN_COMPLEX_DISASSEMBLY		11	0.301169	1.22787	0.212851	0.334265	1	5478	tags=82%, list=52%, signal=169%
ACTIVATION_OF_IMMUNE_RESPONSE	ACTIVATION_OF_IMMUNE_RESPONSE		11	0.304245	1.22767	0.194444	0.333096	1	2557	tags=55%, list=24%, signal=72%
PROTEIN_PROCESSING	PROTEIN_PROCESSING		39	0.162273	1.22241	0.205589	0.338016	1	8063	tags=92%, list=76%, signal=385%
S_PHASE	S_PHASE		12	0.294593	1.22137	0.219844	0.337934	1	2178	tags=50%, list=21%, signal=63%
FATTY_ACID_BIOSYNTHETIC_PROCESS	FATTY_ACID_BIOSYNTHETIC_PROCESS		13	0.287913	1.22019	0.200393	0.33796	1	3471	tags=62%, list=33%, signal=91%
POST_GOLGI_VESICLE_MEDIATED_TRANSPORT	POST_GOLGI_VESICLE_MEDIATED_TRANSPORT		13	0.275194	1.21986	0.219873	0.33692	1	7679	tags=100%, list=73%, signal=363%
PROTEIN_AUTOPROCESSING	PROTEIN_AUTOPROCESSING		26	0.20063	1.21921	0.215031	0.336322	1	8063	tags=96%, list=76%, signal=402%
ER_TO_GOLGI_VESICLE_MEDIATED_TRANSPORT	ER_TO_GOLGI_VESICLE_MEDIATED_TRANSPORT		15	0.256335	1.2174	0.210216	0.337177	1	7879	tags=100%, list=74%, signal=390%
REGULATION_OF_HYDROLASE_ACTIVITY	REGULATION_OF_HYDROLASE_ACTIVITY		53	0.14118	1.21284	0.225243	0.341364	1	3507	tags=47%, list=33%, signal=70%
RESPONSE_TO_BACTERIUM	RESPONSE_TO_BACTERIUM		12	0.289662	1.21253	0.214429	0.340412	1	465	tags=33%, list=4%, signal=35%
PROTEIN_AMINO_ACID_AUTOPHOSPHORYLATION	PROTEIN_AMINO_ACID_AUTOPHOSPHORYLATION		25	0.204179	1.20485	0.237548	0.348423	1	8009	tags=96%, list=76%, signal=393%
POSITIVE_REGULATION_OF_SIGNAL_TRANSDUCTION	POSITIVE_REGULATION_OF_SIGNAL_TRANSDUCTION		102	0.103188	1.19514	0.232465	0.35877	1	8054	tags=86%, list=76%, signal=357%
MICROTUBULE_BASED_MOVEMENT	MICROTUBULE_BASED_MOVEMENT		13	0.274452	1.19296	0.230303	0.360134	1	1984	tags=46%, list=19%, signal=57%
PROTEIN_AMINO_ACID_LIPIDATION	PROTEIN_AMINO_ACID_LIPIDATION		21	0.211826	1.16879	0.261134	0.389178	1	8351	tags=100%, list=79%, signal=472%
REGULATION_OF_PROTEIN_STABILITY	REGULATION_OF_PROTEIN_STABILITY		13	0.256156	1.16141	0.271863	0.39778	1	6251	tags=85%, list=59%, signal=206%
RESPONSE_TO_EXTERNAL_STIMULUS	RESPONSE_TO_EXTERNAL_STIMULUS		193	0.071627	1.16068	0.266272	0.397177	1	1559	tags=22%, list=15%, signal=25%
G1_PHASE	G1_PHASE		12	0.273624	1.15905	0.260618	0.397971	1	4165	tags=67%, list=39%, signal=110%
LIPOPROTEIN_BIOSYNTHETIC_PROCESS	LIPOPROTEIN_BIOSYNTHETIC_PROCESS		21	0.211826	1.14689	0.270103	0.413013	1	8351	tags=100%, list=79%, signal=472%
NUCLEOBASENUCLEOSIDE_AND_NUCLEOTIDE_METABOLIC_PROCESS	NUCLEOBASENUCLEOSIDE_AND_NUCLEOTIDE_METABOLIC_PROCESS		40	0.150739	1.14093	0.297405	0.419874	1	8470	tags=95%, list=80%, signal=473%
RESPONSE_TO_CHEMICAL_STIMULUS	RESPONSE_TO_CHEMICAL_STIMULUS		206	0.0678293	1.13939	0.257937	0.420321	1	2585	tags=31%, list=24%, signal=40%
MEMBRANE_ORGANIZATION_AND_BIOGENESIS	MEMBRANE_ORGANIZATION_AND_BIOGENESIS		107	0.0939072	1.13825	0.281905	0.420258	1	6834	tags=74%, list=65%, signal=206%
NEGATIVE_REGULATION_OF_CELL_ADHESION	NEGATIVE_REGULATION_OF_CELL_ADHESION		13	0.256054	1.13742	0.286902	0.419831	1	3808	tags=62%, list=36%, signal=96%
NUCLEOBASENUCLEOSIDENUCLEOTIDE_AND_NUCLEIC_ACID_TRANSPORT	NUCLEOBASENUCLEOSIDENUCLEOTIDE_AND_NUCLEIC_ACID_TRANSPORT		26	0.187965	1.11863	0.307359	0.444468	1	3716	tags=54%, list=35%, signal=83%
G1_PHASE_OF_MITOTIC_CELL_CYCLE	G1_PHASE_OF_MITOTIC_CELL_CYCLE		11	0.276345	1.11853	0.30814	0.442958	1	3815	tags=64%, list=36%, signal=99%
RESPONSE_TO_DRUG	RESPONSE_TO_DRUG		16	0.23065	1.11768	0.297456	0.442399	1	6827	tags=88%, list=64%, signal=246%
POSITIVE_REGULATION_OF_MAPKKK_CASCADE	POSITIVE_REGULATION_OF_MAPKKK_CASCADE		10	0.283659	1.10589	0.327473	0.458009	1	1234	tags=40%, list=12%, signal=45%
POSITIVE_REGULATION_OF_TRANSCRIPTION_FACTOR_ACTIVITY	POSITIVE_REGULATION_OF_TRANSCRIPTION_FACTOR_ACTIVITY		21	0.201955	1.09727	0.324948	0.46911	1	4925	tags=67%, list=47%, signal=124%
POSITIVE_REGULATION_OF_DNA_BINDING	POSITIVE_REGULATION_OF_DNA_BINDING		23	0.187469	1.09604	0.307385	0.469118	1	4925	tags=65%, list=47%, signal=122%
PEPTIDYL_AMINO_ACID_MODIFICATION	PEPTIDYL_AMINO_ACID_MODIFICATION		46	0.135591	1.09598	0.328685	0.467444	1	8009	tags=89%, list=76%, signal=364%
PROTEIN_TARGETING_TO_MEMBRANE	PROTEIN_TARGETING_TO_MEMBRANE		10	0.292127	1.09459	0.334764	0.467786	1	7499	tags=100%, list=71%, signal=342%
POSITIVE_REGULATION_OF_HYDROLASE_ACTIVITY	POSITIVE_REGULATION_OF_HYDROLASE_ACTIVITY		35	0.155002	1.07803	0.352251	0.491534	1	3507	tags=49%, list=33%, signal=72%
REPRODUCTIVE_PROCESS	REPRODUCTIVE_PROCESS		85	0.0985342	1.06908	0.343035	0.503321	1	2328	tags=32%, list=22%, signal=40%
POSITIVE_REGULATION_OF_BINDING	POSITIVE_REGULATION_OF_BINDING		23	0.187469	1.06144	0.375969	0.513017	1	4925	tags=65%, list=47%, signal=122%
CELLULAR_COMPONENT_DISASSEMBLY	CELLULAR_COMPONENT_DISASSEMBLY		26	0.175638	1.05989	0.353293	0.513424	1	7105	tags=85%, list=67%, signal=256%
CHROMATIN_MODIFICATION	CHROMATIN_MODIFICATION		40	0.143306	1.05839	0.34357	0.51389	1	6695	tags=78%, list=63%, signal=210%
TRANSITION_METAL_ION_TRANSPORT	TRANSITION_METAL_ION_TRANSPORT		11	0.251512	1.05194	0.377734	0.521853	1	7929	tags=100%, list=75%, signal=397%
NEGATIVE_REGULATION_OF_NUCLEOBASENUCLEOSIDENUCLEOTIDE_AND_NUCLEIC_ACID_METABOLIC_PROCESS	NEGATIVE_REGULATION_OF_NUCLEOBASENUCLEOSIDENUCLEOTIDE_AND_NUCLEIC_ACID_METABOLIC_PROCESS		153	0.0739605	1.04702	0.370588	0.527838	1	7326	tags=76%, list=69%, signal=244%
GLIOGENESIS	GLIOGENESIS		10	0.269445	1.044	0.417515	0.531018	1	7739	tags=100%, list=73%, signal=371%
REGULATION_OF_GTPASE_ACTIVITY	REGULATION_OF_GTPASE_ACTIVITY		13	0.23863	1.04342	0.39	0.530138	1	4807	tags=69%, list=45%, signal=127%
VIRAL_REPRODUCTION	VIRAL_REPRODUCTION		29	0.163994	1.03959	0.404472	0.53441	1	3745	tags=52%, list=35%, signal=80%
REGULATION_OF_SECRETION	REGULATION_OF_SECRETION		18	0.204304	1.02846	0.391949	0.550953	1	2546	tags=44%, list=24%, signal=58%
LIPOPROTEIN_METABOLIC_PROCESS	LIPOPROTEIN_METABOLIC_PROCESS		25	0.171811	1.02704	0.385686	0.551323	1	8351	tags=96%, list=79%, signal=453%
REGULATION_OF_GENE_EXPRESSION_EPIGENETIC	REGULATION_OF_GENE_EXPRESSION_EPIGENETIC		26	0.168918	1.02426	0.403614	0.55384	1	7176	tags=85%, list=68%, signal=262%
RESPONSE_TO_HORMONE_STIMULUS	RESPONSE_TO_HORMONE_STIMULUS		27	0.164945	1.01397	0.43074	0.568654	1	8063	tags=93%, list=76%, signal=387%
DNA_CATABOLIC_PROCESS	DNA_CATABOLIC_PROCESS		21	0.186566	1.01226	0.419417	0.569209	1	7105	tags=86%, list=67%, signal=260%
ENDOSOME_TRANSPORT	ENDOSOME_TRANSPORT		22	0.180902	1.00931	0.427767	0.572154	1	6271	tags=77%, list=59%, signal=189%
EXOCYTOSIS	EXOCYTOSIS		16	0.208144	1.00204	0.432596	0.582405	1	7065	tags=88%, list=67%, signal=262%
POSITIVE_REGULATION_OF_RNA_METABOLIC_PROCESS	POSITIVE_REGULATION_OF_RNA_METABOLIC_PROCESS		87	0.0905949	0.990361	0.441532	0.599462	1	6595	tags=71%, list=62%, signal=187%
POSITIVE_REGULATION_OF_TRANSFERASE_ACTIVITY	POSITIVE_REGULATION_OF_TRANSFERASE_ACTIVITY		65	0.105547	0.98915	0.433884	0.59942	1	6872	tags=75%, list=65%, signal=213%
NEGATIVE_REGULATION_OF_CELLULAR_PROCESS	NEGATIVE_REGULATION_OF_CELLULAR_PROCESS		475	0.0395465	0.98907	0.452941	0.597511	1	6288	tags=63%, list=59%, signal=148%
POSITIVE_REGULATION_OF_JNK_ACTIVITY	POSITIVE_REGULATION_OF_JNK_ACTIVITY		16	0.204935	0.985443	0.474542	0.601729	1	6437	tags=81%, list=61%, signal=207%
REGULATION_OF_SMALL_GTPASE_MEDIATED_SIGNAL_TRANSDUCTION	REGULATION_OF_SMALL_GTPASE_MEDIATED_SIGNAL_TRANSDUCTION		21	0.176821	0.966893	0.482143	0.631341	1	5695	tags=71%, list=54%, signal=154%
RESPONSE_TO_TEMPERATURE_STIMULUS	RESPONSE_TO_TEMPERATURE_STIMULUS		14	0.215704	0.96632	0.495164	0.630211	1	3013	tags=50%, list=28%, signal=70%
REGULATION_OF_MAPKKK_CASCADE	REGULATION_OF_MAPKKK_CASCADE		14	0.210173	0.960044	0.506986	0.639037	1	6854	tags=86%, list=65%, signal=243%
POSITIVE_REGULATION_OF_RESPONSE_TO_STIMULUS	POSITIVE_REGULATION_OF_RESPONSE_TO_STIMULUS		23	0.168886	0.956782	0.477551	0.642436	1	2819	tags=43%, list=27%, signal=59%
SEXUAL_REPRODUCTION	SEXUAL_REPRODUCTION		55	0.109415	0.953953	0.490526	0.645031	1	7319	tags=80%, list=69%, signal=258%
POSITIVE_REGULATION_OF_CATALYTIC_ACTIVITY	POSITIVE_REGULATION_OF_CATALYTIC_ACTIVITY		113	0.0771933	0.951961	0.51581	0.64638	1	3689	tags=42%, list=35%, signal=64%
REGULATION_OF_PEPTIDYL_TYROSINE_PHOSPHORYLATION	REGULATION_OF_PEPTIDYL_TYROSINE_PHOSPHORYLATION		12	0.221973	0.949208	0.511777	0.649053	1	5594	tags=75%, list=53%, signal=159%
PROTEIN_SECRETION	PROTEIN_SECRETION		16	0.197311	0.948298	0.48866	0.648498	1	2546	tags=44%, list=24%, signal=58%
PHOSPHOINOSITIDE_METABOLIC_PROCESS	PHOSPHOINOSITIDE_METABOLIC_PROCESS		23	0.168293	0.947524	0.486274	0.647678	1	8351	tags=96%, list=79%, signal=451%
POSITIVE_REGULATION_OF_CELLULAR_METABOLIC_PROCESS	POSITIVE_REGULATION_OF_CELLULAR_METABOLIC_PROCESS		161	0.0639168	0.946502	0.527273	0.647246	1	6700	tags=70%, list=63%, signal=186%
REGULATION_OF_RAS_GTPASE_ACTIVITY	REGULATION_OF_RAS_GTPASE_ACTIVITY		10	0.246262	0.945917	0.490446	0.646075	1	4807	tags=70%, list=45%, signal=128%
NEGATIVE_REGULATION_OF_CELLULAR_COMPONENT_ORGANIZATION_AND_BIOGENESIS	NEGATIVE_REGULATION_OF_CELLULAR_COMPONENT_ORGANIZATION_AND_BIOGENESIS		25	0.158713	0.943912	0.52381	0.647235	1	4253	tags=56%, list=40%, signal=93%
REGULATION_OF_TRANSPORT	REGULATION_OF_TRANSPORT		45	0.119133	0.942248	0.498092	0.647814	1	6274	tags=71%, list=59%, signal=174%
REGULATION_OF_INTRACELLULAR_TRANSPORT	REGULATION_OF_INTRACELLULAR_TRANSPORT		20	0.176492	0.940199	0.491736	0.649207	1	5547	tags=70%, list=52%, signal=147%
POSITIVE_REGULATION_OF_METABOLIC_PROCESS	POSITIVE_REGULATION_OF_METABOLIC_PROCESS		164	0.0633966	0.92274	0.530651	0.676637	1	6700	tags=70%, list=63%, signal=186%
REGULATION_OF_PROTEIN_POLYMERIZATION	REGULATION_OF_PROTEIN_POLYMERIZATION		10	0.242945	0.92269	0.554328	0.674516	1	3783	tags=60%, list=36%, signal=93%
B_CELL_ACTIVATION	B_CELL_ACTIVATION		15	0.197958	0.91825	0.529897	0.680029	1	4260	tags=60%, list=40%, signal=100%
REGULATION_OF_DNA_BINDING	REGULATION_OF_DNA_BINDING		40	0.12087	0.915744	0.533473	0.681954	1	1901	tags=30%, list=18%, signal=36%
POSITIVE_REGULATION_OF_TRANSCRIPTIONDNA_DEPENDENT	POSITIVE_REGULATION_OF_TRANSCRIPTIONDNA_DEPENDENT		85	0.0837617	0.913076	0.51782	0.68434	1	6595	tags=71%, list=62%, signal=186%
REGULATION_OF_CELLULAR_COMPONENT_SIZE	REGULATION_OF_CELLULAR_COMPONENT_SIZE		13	0.206328	0.909209	0.53831	0.688934	1	4334	tags=62%, list=41%, signal=104%
RHO_PROTEIN_SIGNAL_TRANSDUCTION	RHO_PROTEIN_SIGNAL_TRANSDUCTION		32	0.134394	0.905726	0.546906	0.692873	1	8509	tags=94%, list=80%, signal=475%
NEGATIVE_REGULATION_OF_BIOLOGICAL_PROCESS	NEGATIVE_REGULATION_OF_BIOLOGICAL_PROCESS		493	0.0345784	0.9057	0.563786	0.690721	1	6288	tags=63%, list=59%, signal=147%
REPRODUCTION	REPRODUCTION		129	0.0677431	0.90137	0.567568	0.696079	1	2328	tags=29%, list=22%, signal=36%
NEGATIVE_REGULATION_OF_MULTICELLULAR_ORGANISMAL_PROCESS	NEGATIVE_REGULATION_OF_MULTICELLULAR_ORGANISMAL_PROCESS		17	0.178646	0.901034	0.561205	0.694422	1	1848	tags=35%, list=17%, signal=43%
NEGATIVE_REGULATION_OF_PROTEIN_METABOLIC_PROCESS	NEGATIVE_REGULATION_OF_PROTEIN_METABOLIC_PROCESS		34	0.129203	0.896888	0.589178	0.699117	1	3619	tags=47%, list=34%, signal=71%
VACUOLAR_TRANSPORT	VACUOLAR_TRANSPORT		12	0.212969	0.894295	0.592308	0.701334	1	8337	tags=100%, list=79%, signal=469%
STEROID_BIOSYNTHETIC_PROCESS	STEROID_BIOSYNTHETIC_PROCESS		18	0.170124	0.886919	0.571146	0.71125	1	2319	tags=39%, list=22%, signal=50%
COVALENT_CHROMATIN_MODIFICATION	COVALENT_CHROMATIN_MODIFICATION		19	0.168738	0.88658	0.577821	0.709569	1	6019	tags=74%, list=57%, signal=170%
NEGATIVE_REGULATION_OF_CELLULAR_BIOSYNTHETIC_PROCESS	NEGATIVE_REGULATION_OF_CELLULAR_BIOSYNTHETIC_PROCESS		17	0.179119	0.885683	0.568702	0.708813	1	6827	tags=82%, list=64%, signal=231%
DETECTION_OF_EXTERNAL_STIMULUS	DETECTION_OF_EXTERNAL_STIMULUS		10	0.22736	0.884099	0.581443	0.709343	1	5007	tags=70%, list=47%, signal=133%
VIRAL_REPRODUCTIVE_PROCESS	VIRAL_REPRODUCTIVE_PROCESS		26	0.146664	0.883586	0.600402	0.708006	1	3745	tags=50%, list=35%, signal=77%
NEGATIVE_REGULATION_OF_CELLULAR_METABOLIC_PROCESS	NEGATIVE_REGULATION_OF_CELLULAR_METABOLIC_PROCESS		186	0.0551162	0.881579	0.599617	0.708945	1	7625	tags=77%, list=72%, signal=272%
ACTIVATION_OF_JNK_ACTIVITY	ACTIVATION_OF_JNK_ACTIVITY		15	0.192398	0.881163	0.577236	0.707595	1	6437	tags=80%, list=61%, signal=204%
REGULATION_OF_JNK_ACTIVITY	REGULATION_OF_JNK_ACTIVITY		18	0.173671	0.879426	0.619632	0.708204	1	7577	tags=89%, list=72%, signal=312%
INACTIVATION_OF_MAPK_ACTIVITY	INACTIVATION_OF_MAPK_ACTIVITY		14	0.194951	0.873301	0.613227	0.716421	1	5502	tags=71%, list=52%, signal=148%
POSITIVE_REGULATION_OF_TRANSCRIPTION_FROM_RNA_POLYMERASE_II_PROMOTER	POSITIVE_REGULATION_OF_TRANSCRIPTION_FROM_RNA_POLYMERASE_II_PROMOTER		49	0.105767	0.868196	0.610656	0.722767	1	6449	tags=71%, list=61%, signal=182%
GLYCEROPHOSPHOLIPID_METABOLIC_PROCESS	GLYCEROPHOSPHOLIPID_METABOLIC_PROCESS		35	0.117109	0.856569	0.615534	0.740098	1	8446	tags=91%, list=80%, signal=450%
NEGATIVE_REGULATION_OF_METABOLIC_PROCESS	NEGATIVE_REGULATION_OF_METABOLIC_PROCESS		188	0.0521571	0.845718	0.665306	0.755873	1	7625	tags=77%, list=72%, signal=271%
REGULATION_OF_CELL_PROLIFERATION	REGULATION_OF_CELL_PROLIFERATION		218	0.0489454	0.84245	0.636711	0.758852	1	1969	tags=23%, list=19%, signal=28%
MITOCHONDRION_ORGANIZATION_AND_BIOGENESIS	MITOCHONDRION_ORGANIZATION_AND_BIOGENESIS		43	0.108842	0.83992	0.665966	0.760829	1	6240	tags=70%, list=59%, signal=169%
REGULATION_OF_RAS_PROTEIN_SIGNAL_TRANSDUCTION	REGULATION_OF_RAS_PROTEIN_SIGNAL_TRANSDUCTION		17	0.168337	0.836964	0.674847	0.763444	1	5695	tags=71%, list=54%, signal=152%
PHOSPHOINOSITIDE_BIOSYNTHETIC_PROCESS	PHOSPHOINOSITIDE_BIOSYNTHETIC_PROCESS		19	0.15906	0.836792	0.655172	0.761416	1	8351	tags=95%, list=79%, signal=447%
POSITIVE_REGULATION_OF_CELLULAR_PROTEIN_METABOLIC_PROCESS	POSITIVE_REGULATION_OF_CELLULAR_PROTEIN_METABOLIC_PROCESS		48	0.103011	0.830965	0.688462	0.768826	1	2002	tags=29%, list=19%, signal=36%
REGULATION_OF_PROTEIN_IMPORT_INTO_NUCLEUS	REGULATION_OF_PROTEIN_IMPORT_INTO_NUCLEUS		12	0.197908	0.830861	0.670808	0.766725	1	4966	tags=67%, list=47%, signal=125%
G2_M_TRANSITION_OF_MITOTIC_CELL_CYCLE	G2_M_TRANSITION_OF_MITOTIC_CELL_CYCLE		11	0.202354	0.828499	0.69697	0.768229	1	3635	tags=55%, list=34%, signal=83%
PROTEIN_COMPLEX_ASSEMBLY	PROTEIN_COMPLEX_ASSEMBLY		142	0.0594618	0.825866	0.66348	0.770067	1	3629	tags=40%, list=34%, signal=60%
NUCLEAR_ORGANIZATION_AND_BIOGENESIS	NUCLEAR_ORGANIZATION_AND_BIOGENESIS		19	0.157417	0.820971	0.672584	0.775695	1	3909	tags=53%, list=37%, signal=83%
CASPASE_ACTIVATION	CASPASE_ACTIVATION		18	0.157261	0.820048	0.696177	0.774857	1	2455	tags=39%, list=23%, signal=51%
MICROTUBULE_POLYMERIZATION_OR_DEPOLYMERIZATION	MICROTUBULE_POLYMERIZATION_OR_DEPOLYMERIZATION		11	0.204941	0.815753	0.715385	0.77967	1	1682	tags=36%, list=16%, signal=43%
NEGATIVE_REGULATION_OF_TRANSFERASE_ACTIVITY	NEGATIVE_REGULATION_OF_TRANSFERASE_ACTIVITY		31	0.125275	0.8147	0.687623	0.779075	1	5509	tags=65%, list=52%, signal=134%
PROTEIN_TARGETING_TO_MITOCHONDRION	PROTEIN_TARGETING_TO_MITOCHONDRION		10	0.210254	0.807297	0.683897	0.788598	1	5188	tags=70%, list=49%, signal=137%
DETECTION_OF_STIMULUS	DETECTION_OF_STIMULUS		17	0.160677	0.80355	0.712121	0.792368	1	169	tags=18%, list=2%, signal=18%
NEGATIVE_REGULATION_OF_CATALYTIC_ACTIVITY	NEGATIVE_REGULATION_OF_CATALYTIC_ACTIVITY		53	0.0933477	0.80044	0.731463	0.795038	1	7608	tags=81%, list=72%, signal=287%
CATABOLIC_PROCESS	CATABOLIC_PROCESS		172	0.0523027	0.800439	0.730315	0.79274	1	9183	tags=92%, list=87%, signal=680%
HISTONE_MODIFICATION	HISTONE_MODIFICATION		18	0.154077	0.797617	0.727451	0.79506	1	6019	tags=72%, list=57%, signal=167%
CELLULAR_LIPID_CATABOLIC_PROCESS	CELLULAR_LIPID_CATABOLIC_PROCESS		23	0.138815	0.794335	0.713147	0.797802	1	9123	tags=100%, list=86%, signal=720%
REGULATION_OF_ACTION_POTENTIAL	REGULATION_OF_ACTION_POTENTIAL		14	0.175948	0.788798	0.719836	0.804483	1	8729	tags=100%, list=82%, signal=568%
ESTABLISHMENT_OF_LOCALIZATION	ESTABLISHMENT_OF_LOCALIZATION		627	0.0277036	0.784556	0.747495	0.808361	1	8439	tags=82%, list=80%, signal=381%
NEGATIVE_REGULATION_OF_CELLULAR_PROTEIN_METABOLIC_PROCESS	NEGATIVE_REGULATION_OF_CELLULAR_PROTEIN_METABOLIC_PROCESS		32	0.11389	0.784274	0.752599	0.806447	1	3430	tags=44%, list=32%, signal=65%
NEGATIVE_REGULATION_OF_CELL_PROLIFERATION	NEGATIVE_REGULATION_OF_CELL_PROLIFERATION		115	0.0608106	0.774439	0.73922	0.818627	1	375	tags=10%, list=4%, signal=10%
POSITIVE_REGULATION_OF_PROTEIN_METABOLIC_PROCESS	POSITIVE_REGULATION_OF_PROTEIN_METABOLIC_PROCESS		50	0.0913082	0.764392	0.778626	0.831107	1	2002	tags=28%, list=19%, signal=34%
REGULATION_OF_ACTIN_POLYMERIZATION_AND_OR_DEPOLYMERIZATION	REGULATION_OF_ACTIN_POLYMERIZATION_AND_OR_DEPOLYMERIZATION		11	0.188366	0.761545	0.759223	0.832934	1	3783	tags=55%, list=36%, signal=85%
CELLULAR_CATABOLIC_PROCESS	CELLULAR_CATABOLIC_PROCESS		166	0.0513721	0.761435	0.768	0.83073	1	7630	tags=77%, list=72%, signal=271%
REGULATION_OF_MEMBRANE_POTENTIAL	REGULATION_OF_MEMBRANE_POTENTIAL		10	0.196333	0.755842	0.770751	0.836415	1	2158	tags=40%, list=20%, signal=50%
PEPTIDYL_TYROSINE_PHOSPHORYLATION	PEPTIDYL_TYROSINE_PHOSPHORYLATION		20	0.138336	0.754568	0.787321	0.836075	1	7539	tags=85%, list=71%, signal=294%
POSITIVE_REGULATION_OF_PHOSPHORYLATION	POSITIVE_REGULATION_OF_PHOSPHORYLATION		18	0.145927	0.752856	0.748414	0.836186	1	4340	tags=56%, list=41%, signal=94%
TRANSPORT	TRANSPORT		580	0.0273883	0.745487	0.809619	0.844496	1	8435	tags=82%, list=80%, signal=382%
DEVELOPMENT_OF_PRIMARY_SEXUAL_CHARACTERISTICS	DEVELOPMENT_OF_PRIMARY_SEXUAL_CHARACTERISTICS		16	0.15315	0.743407	0.779626	0.845152	1	3013	tags=44%, list=28%, signal=61%
REGULATION_OF_ACTIN_FILAMENT_LENGTH	REGULATION_OF_ACTIN_FILAMENT_LENGTH		12	0.174221	0.742265	0.810547	0.844367	1	4334	tags=58%, list=41%, signal=99%
SULFUR_COMPOUND_BIOSYNTHETIC_PROCESS	SULFUR_COMPOUND_BIOSYNTHETIC_PROCESS		13	0.168201	0.731928	0.823887	0.856159	1	5552	tags=69%, list=52%, signal=145%
CHROMATIN_REMODELING	CHROMATIN_REMODELING		17	0.146113	0.725284	0.779661	0.862507	1	7176	tags=82%, list=68%, signal=255%
LIPID_TRANSPORT	LIPID_TRANSPORT		21	0.134059	0.720923	0.827038	0.865811	1	9173	tags=100%, list=87%, signal=745%
ACTIVATION_OF_PROTEIN_KINASE_ACTIVITY	ACTIVATION_OF_PROTEIN_KINASE_ACTIVITY		21	0.125891	0.705101	0.817073	0.883888	1	7242	tags=81%, list=68%, signal=255%
POSITIVE_REGULATION_OF_CASPASE_ACTIVITY	POSITIVE_REGULATION_OF_CASPASE_ACTIVITY		19	0.137543	0.699554	0.832359	0.888638	1	1332	tags=26%, list=13%, signal=30%
NEGATIVE_REGULATION_OF_MAP_KINASE_ACTIVITY	NEGATIVE_REGULATION_OF_MAP_KINASE_ACTIVITY		17	0.142425	0.69942	0.828244	0.886398	1	7215	tags=82%, list=68%, signal=258%
REGULATION_OF_TRANSCRIPTION_FACTOR_ACTIVITY	REGULATION_OF_TRANSCRIPTION_FACTOR_ACTIVITY		33	0.102548	0.695667	0.840996	0.888479	1	521	tags=15%, list=5%, signal=16%
REGULATION_OF_RHO_PROTEIN_SIGNAL_TRANSDUCTION	REGULATION_OF_RHO_PROTEIN_SIGNAL_TRANSDUCTION		12	0.157773	0.685386	0.877944	0.898533	1	4508	tags=58%, list=43%, signal=101%
POSITIVE_REGULATION_OF_TRANSPORT	POSITIVE_REGULATION_OF_TRANSPORT		12	0.160247	0.679015	0.890909	0.903765	1	6247	tags=75%, list=59%, signal=183%
PROTEOGLYCAN_METABOLIC_PROCESS	PROTEOGLYCAN_METABOLIC_PROCESS		12	0.16135	0.676248	0.876827	0.904379	1	2705	tags=42%, list=26%, signal=56%
MONOCARBOXYLIC_ACID_METABOLIC_PROCESS	MONOCARBOXYLIC_ACID_METABOLIC_PROCESS		62	0.0715673	0.672624	0.874747	0.905905	1	9324	tags=95%, list=88%, signal=791%
POSITIVE_REGULATION_OF_CELLULAR_COMPONENT_ORGANIZATION_AND_BIOGENESIS	POSITIVE_REGULATION_OF_CELLULAR_COMPONENT_ORGANIZATION_AND_BIOGENESIS		28	0.104634	0.654623	0.888889	0.922829	1	6837	tags=75%, list=65%, signal=211%
EPIDERMAL_GROWTH_FACTOR_RECEPTOR_SIGNALING_PATHWAY	EPIDERMAL_GROWTH_FACTOR_RECEPTOR_SIGNALING_PATHWAY		18	0.126475	0.648607	0.911368	0.926433	1	8076	tags=89%, list=76%, signal=374%
REGULATION_OF_G_PROTEIN_COUPLED_RECEPTOR_PROTEIN_SIGNALING_PATHWAY	REGULATION_OF_G_PROTEIN_COUPLED_RECEPTOR_PROTEIN_SIGNALING_PATHWAY		23	0.113674	0.642751	0.901437	0.929465	1	2942	tags=39%, list=28%, signal=54%
REGULATION_OF_NEUROGENESIS	REGULATION_OF_NEUROGENESIS		13	0.143636	0.642689	0.901841	0.927063	1	109	tags=15%, list=1%, signal=16%
APOPTOTIC_PROGRAM	APOPTOTIC_PROGRAM		46	0.0780341	0.64081	0.925996	0.926255	1	1939	tags=26%, list=18%, signal=32%
CELLULAR_PROTEIN_COMPLEX_ASSEMBLY	CELLULAR_PROTEIN_COMPLEX_ASSEMBLY		30	0.0986334	0.634557	0.900204	0.92948	1	6018	tags=67%, list=57%, signal=154%
POSITIVE_REGULATION_OF_NUCLEOBASENUCLEOSIDENUCLEOTIDE_AND_NUCLEIC_ACID_METABOLIC_PROCESS	POSITIVE_REGULATION_OF_NUCLEOBASENUCLEOSIDENUCLEOTIDE_AND_NUCLEIC_ACID_METABOLIC_PROCESS		113	0.0503102	0.629359	0.908142	0.931744	1	6595	tags=67%, list=62%, signal=176%
FATTY_ACID_METABOLIC_PROCESS	FATTY_ACID_METABOLIC_PROCESS		45	0.0754115	0.614657	0.937381	0.941607	1	9324	tags=96%, list=88%, signal=795%
NEGATIVE_REGULATION_OF_TRANSCRIPTION	NEGATIVE_REGULATION_OF_TRANSCRIPTION		136	0.0440459	0.600381	0.935872	0.95033	1	7326	tags=74%, list=69%, signal=235%
MESODERM_DEVELOPMENT	MESODERM_DEVELOPMENT		18	0.107533	0.554271	0.966173	0.976614	1	1804	tags=28%, list=17%, signal=33%
REGULATION_OF_SIGNAL_TRANSDUCTION	REGULATION_OF_SIGNAL_TRANSDUCTION		180	0.0345708	0.546518	0.982213	0.97787	1	4052	tags=42%, list=38%, signal=66%
APOPTOTIC_NUCLEAR_CHANGES	APOPTOTIC_NUCLEAR_CHANGES		16	0.0921809	0.430185	0.992079	1	1	1010	tags=19%, list=10%, signal=21%
MITOCHONDRIAL_TRANSPORT	MITOCHONDRIAL_TRANSPORT		19	0.0788528	0.415408	0.998092	0.999088	1	5297	tags=58%, list=50%, signal=116%
