# Supplementary material for: RNA-Seq analysis of Gtf2ird1 knockout epidermal tissue provides potential insights into molecular mechanisms underpinning Williams-Beuren syndrome
Source: BMC Genomics. 2016 Jun 13;17:450. doi: 10.1186/s12864-016-2801-4 (PMC4907016; doi:10.1186/s12864-016-2801-4)
Supplement: Additional file 4: Table S4. (Tables S1–S7) — Categorisation of Subsets of differentially expressed genes. This file includes tables of genes found to be differentially expressed which are involved in growth factor signalling (Table S1), cytokine signalling (Table S2), Wnt signalling (Table S3), Calcium signalling (Table S4), Cell cycle (Table S5), Hedgehog signalling (Table S6) and G protein-coupled signalling (Table S7). (XLSX 89 kb) [file 12864_2016_2801_MOESM4_ESM.xlsx]

## Sheet: Table_S1_growth_factors
Gene	logFC	logCPM	PValue	FDR	ensembl_gene	gene_biotype
Cut-off FDR<0.05
Ngf	2.04244	2.4216	1.18073e-12	7.77264e-11	ENSMUSG00000027859	protein_coding
Fgfbp1	1.63438	6.50179	2.83201e-11	1.67345e-09	ENSMUSG00000048373	protein_coding
Fgf7	1.60151	4.3582	2.09358e-10	1.16813e-08	ENSMUSG00000027208	protein_coding
Egfl6	-0.992684	3.75054	1.20724e-05	0.000335545	ENSMUSG00000000402	protein_coding
Fgfrl1	-1.14573	4.45986	2.67233e-05	0.000668484	ENSMUSG00000008090	protein_coding
Bmp6	-0.903443	3.96456	4.529e-05	0.00106046	ENSMUSG00000039004	protein_coding
Bmp4	-0.966663	4.93647	9.61344e-05	0.00197655	ENSMUSG00000021835	protein_coding
Ngfr	-0.912621	4.38876	0.000107034	0.0021709	ENSMUSG00000000120	protein_coding
Fgf13	-1.1334	3.11666	0.00014257	0.00271898	ENSMUSG00000031137	protein_coding
Fgf1	0.788841	5.22261	0.000285787	0.00471879	ENSMUSG00000036585	protein_coding
Thpo	-1.21405	0.616414	0.000402673	0.00612332	ENSMUSG00000022847	protein_coding
Igf2	-1.31256	4.15177	0.000793432	0.0102572	ENSMUSG00000048583	protein_coding
Fgfr1	-0.695213	7.33515	0.000955055	0.011673	ENSMUSG00000031565	protein_coding
Vegfb	-0.860734	4.72632	0.00214231	0.0212659	ENSMUSG00000024962	protein_coding
Smad6	-0.802606	3.57298	0.00354961	0.0300825	ENSMUSG00000036867	protein_coding
Vegfc	-0.826988	1.88704	0.00726266	0.0490573	ENSMUSG00000031520	protein_coding
Bmp3	-0.817713	2.08165	0.00741636	0.0498264	ENSMUSG00000029335	protein_coding
Cut-off FDR<0.1
Bmp2	-0.605909	4.4031	0.00811866	0.0528646	ENSMUSG00000027358	protein_coding
Gdf10	-0.689731	3.85487	0.00846344	0.0544249	ENSMUSG00000021943	protein_coding
Fgfbp3	-0.898027	2.27314	0.00890665	0.0562152	ENSMUSG00000047632	protein_coding
Epor	-0.977011	-0.0808497	0.00995936	0.0606164	ENSMUSG00000006235	protein_coding
Pdgfb	-0.64073	4.5564	0.0111894	0.0653468	ENSMUSG00000000489	protein_coding
Pdgfrl	-0.740836	3.60176	0.0112102	0.0654175	ENSMUSG00000031595	protein_coding
Bmpr1a	0.652471	7.27603	0.0136995	0.0744983	ENSMUSG00000021796	protein_coding
Pdgfc	-0.582178	3.17023	0.0156195	0.0817288	ENSMUSG00000028019	protein_coding

## Sheet: Table_S2_cytokines
Gene	logFC	logCPM	PValue	FDR	ensembl_gene	gene_biotype
Cut-off FDR<0.05
Cxcl10	4.23593	3.00422	3.60948e-18	3.56412e-16	ENSMUSG00000034855	protein_coding
Ccl20	4.1139	2.93607	4.11933e-17	3.84018e-15	ENSMUSG00000026166	protein_coding
Ccl1	3.36928	0.781121	2.85262e-15	2.3269e-13	ENSMUSG00000020702	protein_coding
Il1f9	1.75727	6.03889	1.23551e-09	6.41654e-08	ENSMUSG00000044103	protein_coding
Cxcl1	2.72228	0.491857	3.47086e-09	1.71362e-07	ENSMUSG00000029380	protein_coding
Ccl2	1.50587	2.59238	1.28143e-08	5.9916e-07	ENSMUSG00000035385	protein_coding
Il1b	2.03024	0.936685	5.43755e-08	2.37936e-06	ENSMUSG00000027398	protein_coding
Tnfrsf23	1.43923	3.58105	5.94987e-08	2.58845e-06	ENSMUSG00000037613	protein_coding
Cxcl9	4.13063	2.04931	9.23909e-07	3.37395e-05	ENSMUSG00000029417	protein_coding
Tnfrsf9	1.96636	-0.0569294	2.3762e-06	7.9786e-05	ENSMUSG00000028965	protein_coding
Tnfsf15	1.60784	0.897408	2.74648e-06	9.1199e-05	ENSMUSG00000050395	protein_coding
Il7r	1.25832	2.10109	4.32171e-06	0.00013627	ENSMUSG00000003882	protein_coding
Cxcl16	0.992989	4.41192	5.54934e-06	0.000170327	ENSMUSG00000018920	protein_coding
Cxcr6	1.22945	1.85686	2.63393e-05	0.00066108	ENSMUSG00000048521	protein_coding
Ccl6	-0.959016	4.89095	5.01236e-05	0.00115208	ENSMUSG00000018927	protein_coding
Il1f8	1.23858	5.64888	8.63786e-05	0.00182343	ENSMUSG00000026985	protein_coding
Tgfb2	-0.859251	4.83917	0.000107485	0.00217711	ENSMUSG00000039239	protein_coding
Il1rl2	0.805038	5.33676	0.000560596	0.00783425	ENSMUSG00000070942	protein_coding
Cxcl14	-0.843173	8.08116	0.00119986	0.0138769	ENSMUSG00000021508	protein_coding
Il13ra1	0.760128	6.42017	0.00163183	0.0174944	ENSMUSG00000017057	protein_coding
Il22ra2	-1.19379	0.597505	0.0020512	0.020593	ENSMUSG00000039760	protein_coding
Il6ra	0.588413	6.21421	0.00230225	0.0223469	ENSMUSG00000027947	protein_coding
Il17d	-0.959803	1.59119	0.00288402	0.026029	ENSMUSG00000050222	protein_coding
Tnfsf18	1.17616	0.281194	0.00301246	0.026821	ENSMUSG00000066755	protein_coding
Ccl17	-1.18254	0.913696	0.00369298	0.0310347	ENSMUSG00000031780	protein_coding
Ccl24	-0.859812	2.14576	0.00400334	0.0327624	ENSMUSG00000004814	protein_coding
Il34	0.613386	4.64244	0.00401388	0.0328307	ENSMUSG00000031750	protein_coding
Tnfaip6	-0.819543	2.13889	0.00419267	0.0337912	ENSMUSG00000053475	protein_coding
Tnfsf12	-0.871948	2.98892	0.00500904	0.0381241	ENSMUSG00000097328	protein_coding
Il17rd	-0.653253	4.51949	0.00540787	0.0401021	ENSMUSG00000040717	protein_coding
Il1a	1.18577	3.32437	0.00557486	0.0409838	ENSMUSG00000027399	protein_coding
Il18r1	0.887046	1.61068	0.00587973	0.0425228	ENSMUSG00000026070	protein_coding
Tgfbi	-0.577154	7.48298	0.00609543	0.0435442	ENSMUSG00000035493	protein_coding
Il20rb	0.544283	7.09244	0.00652681	0.0455865	ENSMUSG00000044244	protein_coding
Cut-off FDR<0.1
Tgfbr3	-0.581057	6.21713	0.00754854	0.0503986	ENSMUSG00000029287	protein_coding
Tnfrsf19	0.579816	6.46596	0.00790075	0.0519444	ENSMUSG00000060548	protein_coding
Tgfb1i1	-0.624032	4.52778	0.00839394	0.0542103	ENSMUSG00000030782	protein_coding
Il2rb	0.83987	1.30793	0.00920267	0.0575752	ENSMUSG00000068227	protein_coding
Tnfrsf13c	-0.882964	1.05321	0.00991695	0.0605301	ENSMUSG00000068105	protein_coding
Il20ra	-0.834201	1.11933	0.0109414	0.0644249	ENSMUSG00000020007	protein_coding
Ccl7	0.730989	1.26226	0.0139563	0.0754575	ENSMUSG00000035373	protein_coding
Il17rc	0.49142	6.65153	0.0181581	0.0901539	ENSMUSG00000030281	protein_coding
Cxcr2	0.721853	1.78719	0.0204697	0.097163	ENSMUSG00000026180	protein_coding

## Sheet: Table_S3_Wnt_signaling
Gene	logFC	logCPM	PValue	FDR	ensembl_gene	gene_biotype
Cut-off FDR<0.05
Csnk2a1	1.5056	8.03012	4.93413e-13	3.38157e-11	ENSMUSG00000074698	protein_coding
Daam1	1.67647	8.04052	9.30253e-13	6.20541e-11	ENSMUSG00000034574	protein_coding
Wnt7b	-1.36267	4.87137	2.05324e-09	1.04465e-07	ENSMUSG00000022382	protein_coding
Fosl1	1.37506	3.06952	1.68849e-07	6.88657e-06	ENSMUSG00000024912	protein_coding
Shh	-1.24517	1.70768	1.58534e-05	0.000418179	ENSMUSG00000002633	protein_coding
Cacybp	1.00154	5.46887	5.72019e-05	0.0012891	ENSMUSG00000014226	protein_coding
Lef1	-0.982602	4.348	6.73982e-05	0.00148981	ENSMUSG00000027985	protein_coding
Wif1	-0.792443	4.62442	0.000165754	0.00303391	ENSMUSG00000020218	protein_coding
Fzd9	-1.50963	1.53148	0.000202028	0.0035382	ENSMUSG00000049551	protein_coding
Sfrp2	-0.944132	4.6311	0.000409569	0.00617653	ENSMUSG00000027996	protein_coding
Ror2	-0.808938	3.61805	0.000868409	0.0109086	ENSMUSG00000021464	protein_coding
Fzd2	-0.829184	5.18442	0.00109713	0.0130069	ENSMUSG00000050288	protein_coding
Fzd1	-0.686047	7.19482	0.00118042	0.0137128	ENSMUSG00000044674	protein_coding
Eda2r	0.910684	3.54286	0.00142727	0.0158826	ENSMUSG00000034457	protein_coding
Wnt11	-0.664558	4.77802	0.0018435	0.0191481	ENSMUSG00000015957	protein_coding
Lrp4	-0.646453	6.69538	0.00310189	0.0273057	ENSMUSG00000027253	protein_coding
Sox2	-1.08116	1.12706	0.00359135	0.0303677	ENSMUSG00000074637	protein_coding
Ppap2b	-0.782109	7.62665	0.00416652	0.0337481	ENSMUSG00000028517	protein_coding
Prickle1	-0.644416	4.36078	0.00430695	0.0344947	ENSMUSG00000036158	protein_coding
Wnt10b	-0.695334	3.2475	0.00462382	0.0362684	ENSMUSG00000022996	protein_coding
Nkd1	-0.758494	4.03171	0.00482678	0.0372277	ENSMUSG00000031661	protein_coding
Fzd5	-0.576565	5.495	0.00555927	0.0409417	ENSMUSG00000045005	protein_coding
Grb10	-0.645911	4.99588	0.00559958	0.0411175	ENSMUSG00000020176	protein_coding
Wnt6	-0.74823	2.55136	0.00564857	0.0413263	ENSMUSG00000033227	protein_coding
Bambi	-0.549376	4.70727	0.00620742	0.0441341	ENSMUSG00000024232	protein_coding
Foxl1	-1.02618	0.288288	0.0069492	0.0475607	ENSMUSG00000097084	protein_coding
Cut-off FDR<0.1
Bmp2	-0.605909	4.4031	0.00811866	0.0528646	ENSMUSG00000027358	protein_coding
Prkcdbp	-0.655168	5.52747	0.00857402	0.0548306	ENSMUSG00000037060	protein_coding
Wnt3	-0.638334	4.94838	0.00986069	0.0602357	ENSMUSG00000000125	protein_coding
Ccnd3	-0.535985	5.41187	0.010985	0.0646311	ENSMUSG00000034165	protein_coding
Prkaa2	-0.524191	5.13027	0.0129508	0.0715942	ENSMUSG00000028518	protein_coding
Frzb	-0.77668	2.42063	0.0160865	0.0833709	ENSMUSG00000027004	protein_coding
Lrp1	-0.596986	9.28911	0.0178366	0.0891175	ENSMUSG00000040249	protein_coding
Ppp3cc	-0.546921	3.24372	0.0202488	0.0966036	ENSMUSG00000022092	protein_coding

## Sheet: Table_S4_Ca_signaling
Gene	logFC	logCPM	PValue	FDR	ensembl_gene	gene_biotype
Cut-off FDR<0.05
Chrm3	4.66522	3.38712	9.05872e-52	5.03564e-49	ENSMUSG00000046159	protein_coding
Ryr3	3.20872	1.69071	1.30664e-17	1.25714e-15	ENSMUSG00000057378	protein_coding
Cacng1	-1.86449	4.01384	1.05047e-11	6.51509e-10	ENSMUSG00000020722	protein_coding
Csrp3	-1.21409	5.30815	1.62739e-07	6.65608e-06	ENSMUSG00000030470	protein_coding
Camk2a	-1.27681	4.28802	1.54403e-05	0.000412354	ENSMUSG00000024617	protein_coding
Orai1	0.920888	5.36999	2.43785e-05	0.000621218	ENSMUSG00000049686	protein_coding
P2rx7	1.05239	5.29615	2.7475e-05	0.000682736	ENSMUSG00000029468	protein_coding
Ctgf	-1.00919	5.89717	3.53838e-05	0.000858921	ENSMUSG00000019997	protein_coding
Bdkrb2	1.16403	2.14734	4.04435e-05	0.000955932	ENSMUSG00000021070	protein_coding
Cacnb1	-1.06115	5.34441	4.74337e-05	0.00109697	ENSMUSG00000020882	protein_coding
Kcna5	-1.51279	1.10237	7.9484e-05	0.00170182	ENSMUSG00000045534	protein_coding
Camk2b	-1.12379	5.20082	8.76618e-05	0.00184342	ENSMUSG00000057897	protein_coding
Fxyd1	-1.03744	5.72814	0.000111186	0.00223741	ENSMUSG00000036570	protein_coding
Sypl2	-1.22821	5.83086	0.000160257	0.0029622	ENSMUSG00000027887	protein_coding
Calm4	0.969274	11.4607	0.000169177	0.00308153	ENSMUSG00000033765	protein_coding
Oxtr	-1.27294	3.25745	0.000169477	0.00308325	ENSMUSG00000049112	protein_coding
Bdkrb1	-1.39441	0.137426	0.000204049	0.00356528	ENSMUSG00000041347	protein_coding
Cav3	-1.10219	3.56804	0.000211227	0.00366934	ENSMUSG00000062694	protein_coding
Atp2a1	-1.22095	11.1003	0.000267043	0.00447326	ENSMUSG00000030730	protein_coding
Slc8a3	-1.00028	3.99362	0.000292546	0.00479348	ENSMUSG00000079055	protein_coding
Mylk2	-1.01685	5.29348	0.000301144	0.00489163	ENSMUSG00000027470	protein_coding
Cacng6	-1.14932	3.19303	0.000334038	0.00528101	ENSMUSG00000078815	protein_coding
Slc25a4	-0.873264	9.14629	0.000403653	0.00613201	ENSMUSG00000031633	protein_coding
Pygm	-1.09858	8.67305	0.00040446	0.00613805	ENSMUSG00000032648	protein_coding
Tmem37	-1.45127	2.47215	0.000455721	0.00666784	ENSMUSG00000050777	protein_coding
Mylk4	-1.28618	5.3813	0.00057774	0.00801414	ENSMUSG00000044951	protein_coding
Nos1	-1.18801	5.60742	0.000789292	0.0102125	ENSMUSG00000029361	protein_coding
Cacna1s	-0.989525	6.84245	0.00080273	0.0103283	ENSMUSG00000026407	protein_coding
Lpar1	-0.767919	4.78771	0.000802276	0.0103283	ENSMUSG00000038668	protein_coding
Sphk1	-0.668497	5.44795	0.000952114	0.011656	ENSMUSG00000061878	protein_coding
Fzd2	-0.829184	5.18442	0.00109713	0.0130069	ENSMUSG00000050288	protein_coding
Agtr1a	1.17735	1.29674	0.00114579	0.0134386	ENSMUSG00000049115	protein_coding
Itpr2	0.746723	6.0191	0.00116079	0.0135582	ENSMUSG00000030287	protein_coding
Phkg1	-0.789325	4.73144	0.00123142	0.0141628	ENSMUSG00000025537	protein_coding
Cacna1e	1.10822	1.80524	0.00128084	0.0146414	ENSMUSG00000004110	protein_coding
Ryr1	-1.01002	8.72488	0.00136189	0.015392	ENSMUSG00000030592	protein_coding
Adrb3	1.13306	1.77428	0.00163701	0.0175374	ENSMUSG00000031489	protein_coding
Jph2	-1.07757	5.75422	0.0016451	0.0175864	ENSMUSG00000017817	protein_coding
Pde1b	-0.768896	2.60387	0.00245581	0.023374	ENSMUSG00000022489	protein_coding
Ednra	-0.637549	4.805	0.00324297	0.0283316	ENSMUSG00000031616	protein_coding
Ndn	-0.890061	4.09558	0.00348761	0.0298095	ENSMUSG00000033585	protein_coding
Slc8a2	-0.994959	0.371089	0.00432831	0.0346104	ENSMUSG00000030376	protein_coding
Adora2b	-0.724221	2.81878	0.00460047	0.036151	ENSMUSG00000018500	protein_coding
Grin2d	-0.758167	2.46777	0.00463233	0.0362997	ENSMUSG00000002771	protein_coding
Phka1	-0.581046	5.01293	0.00466191	0.0364503	ENSMUSG00000034055	protein_coding
Trpv4	-0.618201	4.77939	0.00467465	0.0364856	ENSMUSG00000014158	protein_coding
Cacng7	-0.880597	2.8097	0.00564491	0.0413263	ENSMUSG00000069806	protein_coding
Itgb3	-0.728099	3.92272	0.00619895	0.0440948	ENSMUSG00000020689	protein_coding
Prkcb	0.719338	2.69026	0.00682546	0.047085	ENSMUSG00000052889	protein_coding
Ptger1	-0.692983	3.4399	0.00719703	0.0487676	ENSMUSG00000019464	protein_coding
Cut-off FDR<0.1
Cacna1h	-0.820944	1.2391	0.00755955	0.0504182	ENSMUSG00000024112	protein_coding
Psen2	-0.68225	3.73962	0.00755536	0.0504182	ENSMUSG00000010609	protein_coding
Nos2	-1.00516	0.320167	0.00843538	0.0543689	ENSMUSG00000020826	protein_coding
Pln	-0.924823	0.719141	0.00845528	0.0544191	ENSMUSG00000038583	protein_coding
Phkb	0.634434	5.59771	0.0091811	0.0574882	ENSMUSG00000036879	protein_coding
Stim1	-0.641767	7.40429	0.00943089	0.0582197	ENSMUSG00000030987	protein_coding
Epor	-0.977011	-0.0808497	0.00995936	0.0606164	ENSMUSG00000006235	protein_coding
Tpcn1	-0.55895	6.18308	0.0101006	0.0613019	ENSMUSG00000032741	protein_coding
Chrna10	-0.891886	1.63484	0.0102237	0.0617496	ENSMUSG00000066279	protein_coding
Cacna1a	-0.604105	3.38511	0.0106104	0.0632085	ENSMUSG00000034656	protein_coding
Adcy2	-0.674974	4.02032	0.0114061	0.0662864	ENSMUSG00000021536	protein_coding
Camk4	0.997031	1.75535	0.0115648	0.0666577	ENSMUSG00000038128	protein_coding
Prkx	0.492015	6.12847	0.0151615	0.0801262	ENSMUSG00000035725	protein_coding
Ptk2b	0.466037	5.98561	0.0159485	0.0828561	ENSMUSG00000059456	protein_coding
P2rx1	-0.872059	0.538723	0.0159982	0.0830856	ENSMUSG00000020787	protein_coding
Myb	-0.605389	3.22022	0.0180357	0.0898315	ENSMUSG00000019982	protein_coding
Pde1c	0.820147	0.625296	0.0191712	0.0931201	ENSMUSG00000004347	protein_coding
Calm1	0.569724	8.2256	0.0195936	0.094408	ENSMUSG00000001175	protein_coding
Ppp3cc	-0.546921	3.24372	0.0202488	0.0966036	ENSMUSG00000022092	protein_coding
Bcl2	-0.556688	3.7119	0.0254581	0.11202	ENSMUSG00000057329	protein_coding
Mylk	-0.46148	5.29969	0.0267646	0.115634	ENSMUSG00000022836	protein_coding

## Sheet: Table_S5_cell_cycle
Gene	logFC	logCPM	PValue	FDR	ensembl_gene	gene_biotype
Cut-off FDR<0.05
Arhgap8	3.82646	3.21295	3.712e-41	1.32651e-38	ENSMUSG00000078954	protein_coding
Ccnb1	1.16072	5.0894	9.85824e-08	4.1446e-06	ENSMUSG00000041431	protein_coding
Dst	1.37172	9.68183	1.70785e-06	5.83898e-05	ENSMUSG00000103888	protein_coding
Rbl1	0.959938	5.17877	2.81467e-06	9.28471e-05	ENSMUSG00000027641	protein_coding
Anln	1.1197	5.85709	3.27506e-06	0.000106628	ENSMUSG00000036777	protein_coding
Ckap2	1.04417	4.6616	4.68586e-06	0.000147442	ENSMUSG00000037725	protein_coding
Prc1	1.03554	5.29739	7.85012e-06	0.000229673	ENSMUSG00000038943	protein_coding
Dlgap5	1.12014	3.95029	9.94772e-06	0.000285479	ENSMUSG00000037544	protein_coding
Cep55	1.23626	3.35626	1.15213e-05	0.000324849	ENSMUSG00000024989	protein_coding
Cenpe	1.4548	4.66091	3.14325e-05	0.00076961	ENSMUSG00000045328	protein_coding
Mki67	1.28167	7.69197	3.69438e-05	0.000887183	ENSMUSG00000031004	protein_coding
Smc2	1.20676	4.78927	7.70396e-05	0.00166238	ENSMUSG00000028312	protein_coding
Avpi1	0.868687	6.76361	7.96653e-05	0.00170327	ENSMUSG00000018821	protein_coding
Smc4	1.17186	5.85055	8.46658e-05	0.00178979	ENSMUSG00000034349	protein_coding
Mapk6	0.912144	7.27915	9.40368e-05	0.00194676	ENSMUSG00000042688	protein_coding
Mis12	0.999564	4.19793	0.000100512	0.00205249	ENSMUSG00000040599	protein_coding
Ereg	1.30429	5.25349	0.00010889	0.00219964	ENSMUSG00000029377	protein_coding
Kif11	1.13177	5.0548	0.000112781	0.00226301	ENSMUSG00000012443	protein_coding
Mlh3	1.1201	3.92737	0.000143225	0.00272454	ENSMUSG00000021245	protein_coding
Spag5	0.84094	4.16111	0.000164852	0.00302726	ENSMUSG00000002055	protein_coding
Nuf2	1.04779	3.21557	0.000286735	0.00472404	ENSMUSG00000026683	protein_coding
Nusap1	0.957591	4.4718	0.000295432	0.00481971	ENSMUSG00000027306	protein_coding
Aspm	1.14969	4.75256	0.000494544	0.00708603	ENSMUSG00000033952	protein_coding
Dstn	0.827845	8.88794	0.000523006	0.00742649	ENSMUSG00000015932	protein_coding
Ccar1	0.852174	6.09478	0.000581944	0.00805013	ENSMUSG00000020074	protein_coding
Smc3	0.945497	5.79271	0.000660132	0.00889369	ENSMUSG00000024974	protein_coding
4632434I11Rik	1.11746	1.93044	0.000874677	0.0109583	NA	NA
Ndc80	1.0652	2.84882	0.000887124	0.0110865	ENSMUSG00000024056	protein_coding
Dnajc2	0.886688	4.62839	0.000909371	0.0112893	ENSMUSG00000029014	protein_coding
Ckap5	0.877921	6.34457	0.000933005	0.0115052	ENSMUSG00000040549	protein_coding
Sgol1	0.89333	3.04114	0.00103263	0.0123497	ENSMUSG00000023940	protein_coding
Bub1	1.16337	3.16525	0.00119751	0.0138769	ENSMUSG00000027379	protein_coding
Nup37	0.777907	3.50125	0.00121051	0.0139543	ENSMUSG00000035351	protein_coding
Taf1	0.900137	5.8008	0.00126119	0.0144573	ENSMUSG00000031314	protein_coding
Ncapg2	0.945774	4.55944	0.00130345	0.0148546	ENSMUSG00000042029	protein_coding
Katna1	0.742708	4.80129	0.00131535	0.0149675	ENSMUSG00000019794	protein_coding
Cltc	0.791769	8.32241	0.00200764	0.0202233	ENSMUSG00000047126	protein_coding
Kntc1	0.811202	3.59758	0.002219	0.0217413	ENSMUSG00000029414	protein_coding
Tgs1	0.874324	4.45838	0.00241846	0.023146	ENSMUSG00000028233	protein_coding
Dusp1	0.786698	6.14201	0.00282848	0.025761	ENSMUSG00000024190	protein_coding
Sgol2	1.10111	1.62929	0.00294633	0.0264009	NA	NA
Top1	0.688622	6.61272	0.0029648	0.0265031	ENSMUSG00000070544	protein_coding
Rala	0.580644	6.05665	0.00308868	0.0272373	ENSMUSG00000008859	protein_coding
Dbf4	0.680114	4.04692	0.00370292	0.0310487	ENSMUSG00000002297	protein_coding
Nek2	0.671502	4.33983	0.00395846	0.0324836	ENSMUSG00000026622	protein_coding
Appl1	0.784414	5.84372	0.00440442	0.0349582	ENSMUSG00000040760	protein_coding
Esco1	0.868664	4.61164	0.00504123	0.0382721	ENSMUSG00000024293	protein_coding
4922501C03Rik	0.769983	3.7466	0.00507424	0.0384449	NA	NA
Rad50	0.760756	4.44472	0.00518889	0.03894	ENSMUSG00000020380	protein_coding
Fanci	0.842153	2.29441	0.00565704	0.0413372	ENSMUSG00000039187	protein_coding
Ahctf1	0.76667	5.85075	0.00576686	0.0419152	ENSMUSG00000026491	protein_coding
Tacc3	0.568734	4.88741	0.00612028	0.0437009	ENSMUSG00000037313	protein_coding
Brca1	0.755406	3.42363	0.00646239	0.0452608	ENSMUSG00000017146	protein_coding
Esco2	0.851415	3.09891	0.00651358	0.0455556	ENSMUSG00000022034	protein_coding
Mnat1	0.651881	4.18818	0.00658522	0.0458768	ENSMUSG00000021103	protein_coding
Anxa1	0.864806	8.68797	0.0070476	0.0481025	ENSMUSG00000024659	protein_coding
Cut-off FDR<0.1
Topbp1	0.687349	5.69098	0.0083545	0.0540021	ENSMUSG00000032555	protein_coding
Dynlt3	0.724422	6.67459	0.0086459	0.0551259	ENSMUSG00000031176	protein_coding
Cenpj	0.850194	2.35679	0.00908379	0.0569977	ENSMUSG00000064128	protein_coding
Cep110	0.716094	5.24441	0.0102215	0.0617496	NA	NA
Fancd2	0.707275	2.68195	0.0103712	0.0623893	ENSMUSG00000034023	protein_coding
Nipbl	0.777057	6.77685	0.0105737	0.0631558	ENSMUSG00000022141	protein_coding
Ncapd3	0.594044	4.76104	0.010665	0.0634698	ENSMUSG00000035024	protein_coding
Cdkn3	0.723002	2.42676	0.0114396	0.0663081	ENSMUSG00000037628	protein_coding
Kctd11	0.583482	7.19914	0.0114756	0.0664102	ENSMUSG00000046731	protein_coding
Macf1	0.697222	8.96191	0.0115969	0.0666889	ENSMUSG00000028649	protein_coding
Terf1	0.607535	3.51958	0.0118466	0.0676066	ENSMUSG00000025925	protein_coding
Nbn	0.635175	4.09988	0.0119401	0.0679593	ENSMUSG00000028224	protein_coding
Racgap1	0.556557	5.59993	0.0150997	0.0798887	ENSMUSG00000023015	protein_coding
Smpd3	0.653147	6.87036	0.0162086	0.083657	ENSMUSG00000031906	protein_coding
Clspn	0.650901	3.84214	0.0168287	0.0857788	ENSMUSG00000042489	protein_coding
Pes1	0.478607	6.1211	0.0191355	0.0930471	ENSMUSG00000020430	protein_coding
Calm1	0.569724	8.2256	0.0195936	0.094408	ENSMUSG00000001175	protein_coding
Ccna2	0.481521	5.23293	0.0202127	0.0964926	ENSMUSG00000027715	protein_coding
Lig4	0.615703	3.06386	0.0215755	0.100858	ENSMUSG00000049717	protein_coding
Nudc	0.446436	6.29106	0.022343	0.103281	ENSMUSG00000028851	protein_coding
Spc25	0.620052	3.13921	0.0234142	0.106331	ENSMUSG00000005233	protein_coding
Aatf	0.504027	4.26962	0.023576	0.10682	ENSMUSG00000018697	protein_coding
Rcc1	0.468298	5.55937	0.0252446	0.111407	ENSMUSG00000028896	protein_coding
Nae1	0.602394	4.9653	0.027305	0.117159	ENSMUSG00000031878	protein_coding

## Sheet: Table_S6_hedgehog_signaling
Gene	logFC	logCPM	PValue	FDR	ensembl_gene	gene_biotype
Cut-off FDR<0.05
Shh	-1.24517	1.70768	1.58534e-05	0.000418179	ENSMUSG00000002633	protein_coding
Bmp6	-0.903443	3.96456	4.529e-05	0.00106046	ENSMUSG00000039004	protein_coding
Bmp4	-0.966663	4.93647	9.61344e-05	0.00197655	ENSMUSG00000021835	protein_coding
Gli1	-0.737673	5.69102	0.000241561	0.00410134	ENSMUSG00000025407	protein_coding
Gli2	-0.765198	5.19119	0.000451096	0.00662476	ENSMUSG00000048402	protein_coding
Ptch2	-0.740986	4.75963	0.000483899	0.00697924	ENSMUSG00000028681	protein_coding
Wnt11	-0.664558	4.77802	0.0018435	0.0191481	ENSMUSG00000015957	protein_coding
Csnk1g3	0.678362	5.40748	0.00273474	0.0251968	ENSMUSG00000073563	protein_coding
Wnt9a	-0.745121	3.25012	0.0037113	0.0310985	ENSMUSG00000000126	protein_coding
Wnt10b	-0.695334	3.2475	0.00462382	0.0362684	ENSMUSG00000022996	protein_coding
Dhh	-0.869327	1.40606	0.00466959	0.0364651	ENSMUSG00000023000	protein_coding
Wnt6	-0.74823	2.55136	0.00564857	0.0413263	ENSMUSG00000033227	protein_coding
Bmp2	-0.605909	4.4031	0.00811866	0.0528646	ENSMUSG00000027358	protein_coding
Wnt3	-0.638334	4.94838	0.00986069	0.0602357	ENSMUSG00000000125	protein_coding
Prkx	0.492015	6.12847	0.0151615	0.0801262	ENSMUSG00000035725	protein_coding
Wnt16	-0.689864	2.40186	0.0154792	0.0813471	ENSMUSG00000029671	protein_coding
Hhip	-0.718989	2.40719	0.0176958	0.0887392	ENSMUSG00000064325	protein_coding
Wnt5a	-0.437965	5.79725	0.0260686	0.113773	ENSMUSG00000021994	protein_coding
Ptch1	-0.458949	5.71529	0.0271104	0.116657	ENSMUSG00000021466	protein_coding
Prkaca	-0.528475	6.53568	0.035117	0.138375	ENSMUSG00000005469	protein_coding
Wnt5b	-0.54503	2.70682	0.0396856	0.150149	ENSMUSG00000030170	protein_coding
Gas1	-0.473978	7.36947	0.0490398	0.172675	ENSMUSG00000052957	protein_coding
Bmp8a	-0.507959	2.64457	0.0503215	0.175768	ENSMUSG00000032726	protein_coding
Csnk1g1	0.418754	5.28847	0.0616064	0.201186	ENSMUSG00000032384	protein_coding
Smo	-0.400699	6.69626	0.0822755	0.240481	ENSMUSG00000001761	protein_coding
Wnt4	-0.325046	6.51316	0.118247	0.302347	ENSMUSG00000036856	protein_coding
Stk36	-0.413998	1.55557	0.138467	0.334716	ENSMUSG00000033276	protein_coding
Wnt2b	-0.439308	2.3003	0.142414	0.340558	ENSMUSG00000027840	protein_coding
Cut-off FDR<0.1
Prkacb	-0.215767	5.86589	0.27532	0.507651	ENSMUSG00000005034	protein_coding
Btrc	-0.192073	3.81764	0.407365	0.637354	ENSMUSG00000025217	protein_coding
Bmp7	-0.195382	6.6691	0.40897	0.638906	ENSMUSG00000008999	protein_coding
Csnk1g2	-0.179989	7.18678	0.416401	0.644798	ENSMUSG00000003345	protein_coding
Csnk1d	-0.16149	7.53303	0.432338	0.658978	ENSMUSG00000025162	protein_coding
Sufu	0.160748	5.52793	0.451346	0.674323	ENSMUSG00000025231	protein_coding
Wnt10a	0.164351	4.7642	0.458207	0.681049	ENSMUSG00000026167	protein_coding
Gli3	-0.149155	4.5181	0.483966	0.700834	ENSMUSG00000021318	protein_coding
Fbxw11	0.132379	6.53071	0.507262	0.718508	ENSMUSG00000020271	protein_coding
Rab23	-0.0642467	4.03987	0.778367	0.896737	ENSMUSG00000004768	protein_coding
Gsk3b	-0.0478628	7.09095	0.810899	0.913389	ENSMUSG00000022812	protein_coding

## Sheet: Table_S7_GPCR_signaling
Gene	logFC	logCPM	PValue	FDR	ensembl_gene	gene_biotype
Cut-off FDR<0.05
F3	-1.51286	5.19169	2.73727e-14	2.07493e-12	ENSMUSG00000028128	protein_coding
Tac4	-1.79464	3.68182	9.63664e-14	6.98726e-12	ENSMUSG00000020872	protein_coding
P2ry4	-1.2182	2.78833	2.09367e-06	7.09343e-05	ENSMUSG00000044359	protein_coding
Ramp2	-1.09361	4.91386	1.24369e-05	0.000344401	ENSMUSG00000001240	protein_coding
Npr3	-1.15865	3.47096	1.34087e-05	0.000365911	ENSMUSG00000022206	protein_coding
Oxtr	-1.27294	3.25745	0.000169477	0.00308325	ENSMUSG00000049112	protein_coding
Fzd9	-1.50963	1.53148	0.000202028	0.0035382	ENSMUSG00000049551	protein_coding
Bdkrb1	-1.39441	0.137426	0.000204049	0.00356528	ENSMUSG00000041347	protein_coding
Lpar1	-0.767919	4.78771	0.000802276	0.0103283	ENSMUSG00000038668	protein_coding
Sphk1	-0.668497	5.44795	0.000952114	0.011656	ENSMUSG00000061878	protein_coding
Cd97	-0.765574	4.36441	0.000961753	0.0117357	NA	NA
Fzd2	-0.829184	5.18442	0.00109713	0.0130069	ENSMUSG00000050288	protein_coding
Ramp3	-1.04698	0.910467	0.00111413	0.0131359	ENSMUSG00000041046	protein_coding
Fzd1	-0.686047	7.19482	0.00118042	0.0137128	ENSMUSG00000044674	protein_coding
Ramp1	-0.836626	4.65695	0.00176592	0.0185089	ENSMUSG00000034353	protein_coding
Npbwr1	-0.967708	2.2233	0.00182226	0.0189801	ENSMUSG00000033774	protein_coding
Agt	-1.32064	0.342477	0.00189157	0.019495	ENSMUSG00000031980	protein_coding
Cmklr1	-0.8265	4.09504	0.00214578	0.0212721	ENSMUSG00000042190	protein_coding
Lgr6	-0.850155	3.60414	0.00217197	0.021406	ENSMUSG00000042793	protein_coding
Id3	-0.652644	5.96554	0.00223875	0.0218759	ENSMUSG00000007872	protein_coding
Gng7	-0.840336	2.52407	0.0023633	0.0228108	ENSMUSG00000048240	protein_coding
Pthlh	-0.635412	4.43355	0.00274549	0.0252494	ENSMUSG00000048776	protein_coding
Crhr2	-0.847712	4.26069	0.00285937	0.0259131	ENSMUSG00000003476	protein_coding
Ednra	-0.637549	4.805	0.00324297	0.0283316	ENSMUSG00000031616	protein_coding
P2ry2	-0.679758	4.54843	0.00397051	0.0325647	ENSMUSG00000032860	protein_coding
Gnao1	-0.793054	2.40145	0.00409335	0.0333535	ENSMUSG00000031748	protein_coding
Gpr173	-1.02998	1.25037	0.00434212	0.0346838	ENSMUSG00000056679	protein_coding
Gpr153	-0.642684	5.47547	0.00479068	0.0370254	ENSMUSG00000042804	protein_coding
Gnb3	-1.08761	-0.174667	0.00524193	0.0392204	ENSMUSG00000023439	protein_coding
Fzd5	-0.576565	5.495	0.00555927	0.0409417	ENSMUSG00000045005	protein_coding
Gpr146	-0.695039	4.39669	0.00641765	0.0450785	ENSMUSG00000044197	protein_coding
Adora1	-0.886212	1.27469	0.00699376	0.0478187	ENSMUSG00000042429	protein_coding
Ptger1	-0.692983	3.4399	0.00719703	0.0487676	ENSMUSG00000019464	protein_coding
Cut-off FDR<0.1
S1pr1	-0.775983	4.17376	0.00759274	0.0505588	ENSMUSG00000045092	protein_coding
Gpr157	-0.563544	5.22785	0.00760603	0.050588	ENSMUSG00000047875	protein_coding
Darc	-0.837886	3.76845	0.00780035	0.051507	NA	NA
Gpr27	-0.980225	0.500832	0.00834957	0.0539934	ENSMUSG00000072875	protein_coding
Celsr3	-0.954422	0.737383	0.00843704	0.0543689	ENSMUSG00000023473	protein_coding
Nos2	-1.00516	0.320167	0.00843538	0.0543689	ENSMUSG00000020826	protein_coding
Nsg1	-0.700815	3.43337	0.00887657	0.0560726	ENSMUSG00000029126	protein_coding
Gng11	-0.7471	3.35036	0.00929957	0.0579045	ENSMUSG00000032766	protein_coding
Adcy2	-0.674974	4.02032	0.0114061	0.0662864	ENSMUSG00000021536	protein_coding
Gng4	-0.613081	3.06367	0.0130056	0.0717651	ENSMUSG00000021303	protein_coding
Adcy5	-0.789315	2.92306	0.0132651	0.0727425	ENSMUSG00000022840	protein_coding
Edn2	-0.777867	2.09847	0.0138159	0.0748062	ENSMUSG00000028635	protein_coding
Gpr19	-0.647946	2.07777	0.015547	0.081544	ENSMUSG00000032641	protein_coding
Entpd2	-0.726194	4.26106	0.0158008	0.0824884	ENSMUSG00000015085	protein_coding
Galr2	-0.774493	0.878152	0.0160539	0.0832881	ENSMUSG00000020793	protein_coding
Gpr124	-0.686736	5.69181	0.0165421	0.0847954	NA	NA
Ecel1	-0.899056	-0.0823859	0.0169512	0.086215	ENSMUSG00000026247	protein_coding
Gpr21	-1.10264	0.70064	0.0171065	0.0867109	ENSMUSG00000053164	protein_coding
Lrp1	-0.596986	9.28911	0.0178366	0.0891175	ENSMUSG00000040249	protein_coding
Lgr5	-0.48809	5.82361	0.0179661	0.0895262	ENSMUSG00000020140	protein_coding
Rgs16	-0.719239	2.31948	0.0182086	0.090315	ENSMUSG00000026475	protein_coding
Mrgprf	-0.806758	3.50518	0.0195677	0.0943133	ENSMUSG00000031070	protein_coding
