# Supplementary material for: RNA-Seq analysis of Gtf2ird1 knockout epidermal tissue provides potential insights into molecular mechanisms underpinning Williams-Beuren syndrome
Source: BMC Genomics. 2016 Jun 13;17:450. doi: 10.1186/s12864-016-2801-4 (PMC4907016; doi:10.1186/s12864-016-2801-4)
Supplement: Additional file 5: Table S5. — Searches for GTF2IRD1 interaction partners in the BioGRID and MetaCore databases. (XLSX 51 kb) [file 12864_2016_2801_MOESM5_ESM.xlsx]

## Sheet: BioGRID_report
#BioGRID Interaction ID	Entrez Gene Interactor A	Entrez Gene Interactor B	BioGRID ID Interactor A	BioGRID ID Interactor B	Official Symbol Interactor A	Official Symbol Interactor B	Experimental System	Author	Pubmed ID
260802	8841	9569	114368	114939	HDAC3	GTF2IRD1	Affinity Capture-Western	Tussie-Luna MI (2002)	12239342
307627	9569	854327	114939	34552	GTF2IRD1	NFI1	Two-hybrid	Tussie-Luna MI (2002)	12193603
307628	9569	17344	114939	201429	GTF2IRD1	Pias2	Two-hybrid	Tussie-Luna MI (2002)	12193603
307632	9063	9569	114523	114939	PIAS2	GTF2IRD1	Reconstituted Complex	Tussie-Luna MI (2002)	12193603
484130	4087	9569	110262	114939	SMAD2	GTF2IRD1	Affinity Capture-Western	Ku M (2005)	16055724
484131	9569	8841	114939	114368	GTF2IRD1	HDAC3	Affinity Capture-Western	Ku M (2005)	16055724
521728	7391	9569	113237	114939	USF1	GTF2IRD1	Affinity Capture-MS	Huang S (2007)	17846119
814602	7316	9569	113164	114939	UBC	GTF2IRD1	Reconstituted Complex	Nathan JA (2013)	23314748
905308	54512	9569	120007	114939	EXOSC4	GTF2IRD1	Two-hybrid	Lehner B (2004)	15231747
1055837	672	9569	107140	114939	BRCA1	GTF2IRD1	Affinity Capture-MS	Hill SJ (2014)	25184681
1175285	4109	9569	110283	114939	MAGEA10	GTF2IRD1	Affinity Capture-MS	Huttlin EL (2015)	26186194
1192563	389524	9569	133172	114939	GTF2IRD2B	GTF2IRD1	Affinity Capture-MS	Huttlin EL (2015)	26186194
1255948	23291	9569	116887	114939	FBXW11	GTF2IRD1	Affinity Capture-MS	Low TY (2014)	25515538

## Sheet: Metacore_report
Network Object "FROM"	Object Type	Network Object "TO"	Object Type	Effect	Mechanism	Link Info	References
CREAM1	Transcription factor	CRX	Transcription factor	Activation	Binding	CREAM1 binds to and activates CRX .	25392503
CREAM1	Transcription factor	FGF19	Receptor ligand	Inhibition	Transcription regulation	CREAM1 binds to gene FGF19 promoter and suppresses FGF19 expression. shRNA approach also was used in the study.	18326499
CREAM1	Transcription factor	Bax	Generic binding protein	Unspecified	Transcription regulation	CREAM1 can bind to gene Bax promoter.	18579769
CREAM1	Transcription factor	SHRM	Generic binding protein	Activation	Transcription regulation	CREAM1 can bind to gene SHRM promoter.	17041962;18579769
CREAM1	Transcription factor	Troponin I, slow skeletal	Generic binding protein	Inhibition	Transcription regulation	CREAM1 binds to gene Troponin I, slow skeletal promoter and suppresses Troponin I, slow skeletal expression.	12857748;12475981;17346708;19719387
CREAM1	Transcription factor	EZH2	Generic enzyme	Activation	Transcription regulation	CREAM1 binds to gene EZH2 promoter and promotes EZH2 expression.	18579769
CREAM1	Transcription factor	Cofilin, non-muscle	Generic binding protein	Unspecified	Transcription regulation	CREAM1 binds to gene Cofilin, non-muscle promoter and promotes its expression.	17041962;18579769;22628223
CREAM1	Transcription factor	EPC1	Generic binding protein	Activation	Transcription regulation	CREAM1 binds to gene EPC1 promoter and promotes EPC1 expression.	18579769
CREAM1	Transcription factor	TGF-beta 2	Receptor ligand	Activation	Transcription regulation	TGF-beta 2 gene expression was upregulated in MEF cells overexpressing BEN.	17041962;18579769
CREAM1	Transcription factor	OPN1LW	GPCR	Activation	Transcription regulation	CREAM1 activates transcription of OPN1LW .	25392503
PIAS2	Generic enzyme	CREAM1	Transcription factor	Unspecified	Sumoylation	PIAS2 sumoylates CREAM1 .	12193603;16189514;23145142
CREAM1	Transcription factor	NEDD8	Generic binding protein	Activation	Transcription regulation	CREAM1 can bind to gene NEDD8 promoter.	18579769
CREAM1	Transcription factor	Cyclin D3	Generic binding protein	Activation	Transcription regulation	CREAM1 binds to gene Cyclin D3 promoter and promotes Cyclin D3 expression.	18579769
CREAM1	Transcription factor	Blue-sensitive opsin	GPCR	Inhibition	Transcription regulation	CREAM1 inhibits transcription of Blue-sensitive opsin .	25392503
CREAM1	Transcription factor	Rhodopsin	GPCR	Activation	Transcription regulation	CREAM1 activates transcription of Rhodopsin .	25392503
CREAM1	Transcription factor	Osteopontin	Receptor ligand	Activation	Transcription regulation	CREAM1 binds to gene Osteopontin promoter and promotes Osteopontin expression.	18579769
CREAM1	Transcription factor	HOXC8	Transcription factor	Inhibition	Transcription regulation	CREAM1 binds to gene HOXC8 promoter and suppresses HOXC8 expression.	17346708
ESR1 (nuclear)	Transcription factor	CREAM1	Transcription factor	Inhibition	Transcription regulation	ESR1 downregulates transcription of CREAM1.	17013392;20348243
Rb protein	Generic binding protein	CREAM1	Transcription factor	Activation	Binding	Rb protein physically interacts with CREAM1 and increases its activity.	10642537
CREAM1	Transcription factor	GSC	Transcription factor	Inhibition	Transcription regulation	CREAM1 binds to gene GSC promoter and suppresses GSC expression.	16055724;17346708;18326499;22628223
