# Supplementary material for: RNA-Seq analysis of Gtf2ird1 knockout epidermal tissue provides potential insights into molecular mechanisms underpinning Williams-Beuren syndrome
Source: BMC Genomics. 2016 Jun 13;17:450. doi: 10.1186/s12864-016-2801-4 (PMC4907016; doi:10.1186/s12864-016-2801-4)
Supplement: Additional file 6: Table S6. — Primers used in RTqPCR validation. (XLSX 10 kb) [file 12864_2016_2801_MOESM6_ESM.xlsx]

## Sheet: Sheet1
Primer Sequences
Gene Symbol	Forward	Reverse
Lrrn4	5'-TCTTGTCCGTCAGTCTCTTTGG-3'	5'-GCACACATTAGACAGGTGGGA-3'
Sp110	5'-ATGAAGGTGAACATCGCCTATG-3'	5'-GGACAGAGGGACCAGATTTTG-3'
Aqp9	5'-GTGCCTTTGTAGACCAAGTGGTG-3'	5'-GTGAAGACCTCAAATCCCCATCCT-3'
Arhgap8	5'-TCAGCCTGCAATACCTCAG-3'	5'-CTCTCAGATATGTCACCGTCC-3'
Lhx2	5'-CACCAGCTTCGGACAATGAA-3'	5'-CTGCAGCGTGGCATCTGAC-3'
Stat1	5'-ACAACATGCTGGTGACAGAGCC-3'	5'-TGAAAACTGCCAACTCAACACCTC-3'
Wnt11	5'-CAGCCACGAAGGTGGTACAC-3'	5'-CACATGAGGTCGCAGCTGTC-3'
Fzd1	5'-CAAGGTTTACGGGCTCATGT-3'	5'-GTAACAGCCGGACAGGAAAA-3'
Tgfb2	5'-CTTGGATGGAAATGGATCCAT-3'	5'-GCTGTTCGATCTTGGGCGTAT-3'
Fgfbp1	5'-GGTCCAAGAAGCTGTCTCCA-3'	5'-GTCGCCTGTAACATGTTGAG-3'
Slc6a19	5'-CAGGTGCTCAGGTCTTCTACT-3'	5'-CGATCACAGAATCCATCTCACAA-3'
Myf6	5'-GGCCAAGTGTTTCGGATCATT-3'	5'-AAGAAAGGCGCTGAAGACTGC-3'
Krt2	5'-GGAAATCAGCGAGTTGAACC-3'	5'-ATCTCCACATCCAGGGACAG-3'
Hprt	5'-AGCTTGCTGGTGAAAAGGAC-3'	5'-TCAACTTGCGCTCATCTTAG-3'
